# Supplementary material for: Mucosal Microbiota and Metabolome along the Intestinal Tract Reveal a Location-Specific Relationship
Source: mSystems. 2020 May 26;5(3):e00055-20. doi: 10.1128/mSystems.00055-20 (PMC7253361; doi:10.1128/mSystems.00055-20)
Supplement: TABLE S2 [file mSystems.00055-20-st002.xlsx]

## Sheet: Small Intestine
Bacteria	Metabolites	Rho	p.value	q.value	direction
Hallella	(22E, 24x)-Ergosta-4,6,8,22-tetraen-3-one	0.722	1.43469e-05	0.006467	positive
Sarcina	(S)-Menthone 8-thioacetate	-0.641	0.000238683	0.0337853	negative
Clostridium_sensu_stricto	(S)-Menthone 8-thioacetate	-0.617	0.000474096	0.0451052	negative
Dorea	(Z)-22-Hentriacontene-2,4-dione	0.609	0.000589944	0.048137	positive
Erysipelotrichaceae_incertae_sedis	(Z)-22-Hentriacontene-2,4-dione	0.621	0.000426393	0.0435089	positive
Gemmiger	(Z)-22-Hentriacontene-2,4-dione	0.645	0.000212729	0.0317033	positive
Clostridium_XI	(Z)-22-Hentriacontene-2,4-dione	0.648	0.000190606	0.0293028	positive
Sarcina	1-Isothiocyanato-2-(methylthio)ethane	-0.673	8.65687e-05	0.020197	negative
Brevinema	1-Isothiocyanato-7-(methylthio)heptane	-0.709	3.85191e-05	0.0120024	negative
Eubacterium	1-Isothiocyanato-7-(methylthio)heptane	0.609	0.000580688	0.0478886	positive
Ruminococcus	1-Isothiocyanato-7-(methylthio)heptane	0.609	0.000579978	0.0478886	positive
Paraprevotella	1-Isothiocyanato-7-(methylthio)heptane	0.621	0.000419897	0.0431898	positive
Flavonifractor	1-Isothiocyanato-7-(methylthio)heptane	0.621	0.000417778	0.0431898	positive
Mogibacterium	1-Isothiocyanato-7-(methylthio)heptane	0.622	0.000414523	0.0430548	positive
Pseudolabrys	1-Isothiocyanato-7-(methylthio)heptane	0.624	0.00038577	0.0420862	positive
Desulforegula	1-Isothiocyanato-7-(methylthio)heptane	0.625	0.000374396	0.0413904	positive
Helicobacter	1-Isothiocyanato-7-(methylthio)heptane	0.628	0.000349242	0.0399709	positive
Oscillibacter	1-Isothiocyanato-7-(methylthio)heptane	0.628	0.000342879	0.0396743	positive
Ethanoligenens	1-Isothiocyanato-7-(methylthio)heptane	0.629	0.000341074	0.0396743	positive
Oribacterium	1-Isothiocyanato-7-(methylthio)heptane	0.638	0.000259852	0.0347678	positive
Anaerostipes	1-Isothiocyanato-7-(methylthio)heptane	0.641	0.000240363	0.0339196	positive
Enterorhabdus	1-Isothiocyanato-7-(methylthio)heptane	0.654	0.000160134	0.0267981	positive
Butyricicoccus	1-Isothiocyanato-7-(methylthio)heptane	0.667	0.000104777	0.0215247	positive
Olsenella	1-Isothiocyanato-7-(methylthio)heptane	0.67	9.57924e-05	0.0204951	positive
Fastidiosipila	1-Isothiocyanato-7-(methylthio)heptane	0.68	6.85714e-05	0.0175666	positive
Hallella	1-Isothiocyanato-7-(methylthio)heptane	0.695	4.01984e-05	0.0122785	positive
Alkalibaculum	1-Isothiocyanato-7-(methylthio)heptane	0.702	3.14183e-05	0.010808	positive
Roseburia	1-Isothiocyanato-7-(methylthio)heptane	0.702	3.09241e-05	0.0107951	positive
Gemmiger	1-Isothiocyanato-7-(methylthio)heptane	0.704	2.96185e-05	0.0104971	positive
Butyrivibrio	1-Isothiocyanato-7-(methylthio)heptane	0.706	2.69396e-05	0.0097041	positive
Blautia	1-Isothiocyanato-7-(methylthio)heptane	0.718	1.6695e-05	0.006983	positive
Xylanibacter	1-Isothiocyanato-7-(methylthio)heptane	0.719	1.60872e-05	0.00679	positive
Lactobacillus	1-Isothiocyanato-7-(methylthio)heptane	0.72	1.55285e-05	0.0067379	positive
Lachnospiracea_incertae_sedis	1-Isothiocyanato-7-(methylthio)heptane	0.723	1.36487e-05	0.0062277	positive
Collinsella	1-Isothiocyanato-7-(methylthio)heptane	0.725	1.25353e-05	0.005962	positive
Gelria	1-Isothiocyanato-7-(methylthio)heptane	0.73	1.04565e-05	0.005962	positive
Bulleidia	1-Isothiocyanato-7-(methylthio)heptane	0.731	9.78739e-06	0.005752	positive
Faecalibacterium	1-Isothiocyanato-7-(methylthio)heptane	0.732	9.37771e-06	0.0056544	positive
Prevotella	1-Isothiocyanato-7-(methylthio)heptane	0.735	1.52152e-05	0.0066643	positive
Asteroleplasma	1-Isothiocyanato-7-(methylthio)heptane	0.743	5.92925e-06	0.0045128	positive
Erysipelotrichaceae_incertae_sedis	1-Isothiocyanato-7-(methylthio)heptane	0.744	5.75121e-06	0.0045128	positive
Dialister	1-Isothiocyanato-7-(methylthio)heptane	0.752	3.97733e-06	0.0041968	positive
Catenibacterium	1-Isothiocyanato-7-(methylthio)heptane	0.761	2.64371e-06	0.0034095	positive
Megasphaera	1-Isothiocyanato-7-(methylthio)heptane	0.766	2.01204e-06	0.0029192	positive
Dorea	1-Isothiocyanato-7-(methylthio)heptane	0.797	3.77483e-07	0.0010928	positive
Phascolarctobacterium	10,11-Dihydroxycarbamazepine	-0.639	0.000255732	0.0346097	negative
Butyricimonas	10,11-Dihydroxycarbamazepine	-0.611	0.000547784	0.0472723	negative
Fastidiosipila	2-Amino-5-phenylpyridine	0.708	2.49074e-05	0.0094787	positive
Eubacterium	2-Dodecylbenzenesulfonic acid	0.606	0.000635618	0.0497647	positive
Paraprevotella	2-Dodecylbenzenesulfonic acid	0.615	0.000496521	0.0457244	positive
Clostridium_XI	2-Dodecylbenzenesulfonic acid	0.615	0.000495923	0.0457244	positive
Faecalibacterium	2-Dodecylbenzenesulfonic acid	0.616	0.000481741	0.0455927	positive
Sutterella	2-Dodecylbenzenesulfonic acid	0.622	0.00040758	0.0426197	positive
Erysipelotrichaceae_incertae_sedis	2-Dodecylbenzenesulfonic acid	0.623	0.000400275	0.0424985	positive
Clostridium_IV	2-Dodecylbenzenesulfonic acid	0.623	0.000395886	0.0423507	positive
Catenibacterium	2-Dodecylbenzenesulfonic acid	0.626	0.000370791	0.0413825	positive
Dorea	2-Dodecylbenzenesulfonic acid	0.64	0.000247882	0.0344571	positive
Gemmiger	2-Dodecylbenzenesulfonic acid	0.651	0.000173437	0.0282297	positive
Sporobacter	2,3-Dihydro-2,3-dihydroxy-4-(4-methoxyphenyl)-1H-phenalen-1-one	-0.698	3.64556e-05	0.011561	negative
Fastidiosipila	2,3-Dihydro-2,3-dihydroxy-4-(4-methoxyphenyl)-1H-phenalen-1-one	-0.687	5.41266e-05	0.0149583	negative
Roseburia	2,3-Dihydro-2,3-dihydroxy-4-(4-methoxyphenyl)-1H-phenalen-1-one	-0.677	7.66836e-05	0.0188374	negative
Bacteroides	2,3-Dihydro-2,3-dihydroxy-4-(4-methoxyphenyl)-1H-phenalen-1-one	-0.656	0.000148384	0.0259336	negative
Faecalibacterium	2,3-Dihydro-2,3-dihydroxy-4-(4-methoxyphenyl)-1H-phenalen-1-one	-0.655	0.000155003	0.0264577	negative
Lactobacillus	2,3-Dihydro-2,3-dihydroxy-4-(4-methoxyphenyl)-1H-phenalen-1-one	-0.637	0.000269676	0.0355696	negative
Lachnospiracea_incertae_sedis	2,3-Dihydro-2,3-dihydroxy-4-(4-methoxyphenyl)-1H-phenalen-1-one	-0.636	0.000274345	0.0359253	negative
Blautia	2,3-Dihydro-2,3-dihydroxy-4-(4-methoxyphenyl)-1H-phenalen-1-one	-0.634	0.000291078	0.0368359	negative
Bulleidia	2,3-Dihydro-2,3-dihydroxy-4-(4-methoxyphenyl)-1H-phenalen-1-one	-0.624	0.000392474	0.0422779	negative
Flavonifractor	2,3-Dihydro-2,3-dihydroxy-4-(4-methoxyphenyl)-1H-phenalen-1-one	-0.613	0.0005202	0.0465354	negative
Catenibacterium	2,3-Dihydro-2,3-dihydroxy-4-(4-methoxyphenyl)-1H-phenalen-1-one	-0.609	0.000588739	0.048137	negative
Anaerovorax	25-Methyl-21-tritriacontene-1,9,11-triol	-0.723	1.3682e-05	0.0062277	negative
Clostridium_sensu_stricto	25-Methyl-21-tritriacontene-1,9,11-triol	-0.651	0.000174505	0.0282297	negative
Schwartzia	25-Methyl-21-tritriacontene-1,9,11-triol	-0.615	0.000502192	0.0457651	negative
Fibrobacter	25-Methyl-21-tritriacontene-1,9,11-triol	-0.613	0.000524144	0.0466187	negative
Brevinema	27-Norcholestanehexol	-0.618	0.000460779	0.0449452	negative
Sutterella	27-Norcholestanehexol	0.606	0.000628788	0.0496415	positive
Catenibacterium	27-Norcholestanehexol	0.608	0.000601293	0.0487204	positive
Oscillibacter	27-Norcholestanehexol	0.61	0.000571437	0.0478886	positive
Erysipelotrichaceae_incertae_sedis	27-Norcholestanehexol	0.613	0.000525195	0.0466229	positive
Paraprevotella	27-Norcholestanehexol	0.615	0.000492006	0.0456857	positive
Clostridium_IV	27-Norcholestanehexol	0.625	0.00037432	0.0413904	positive
Dorea	27-Norcholestanehexol	0.641	0.000237424	0.0337099	positive
Gemmiger	27-Norcholestanehexol	0.672	9.08897e-05	0.0202783	positive
Hallella	3-(3,5-Diiodo-4-hydroxyphenyl)lactate	0.639	0.000251493	0.0346092	positive
Sarcina	3-Hydroxynonyl acetate	0.618	0.00045305	0.0445919	positive
Dehalobacter	3-Hydroxytetradecanedioic acid	-0.622	0.000541798	0.0471422	negative
Hallella	3-O-Sulfogalactosylceramide (d18:1/22:0)	0.759	2.84296e-06	0.0034735	positive
Sharpea	3'-Hydroxy-T2 Toxin	0.621	0.000416097	0.0431218	positive
Dorea	3'-Hydroxy-T2 Toxin	0.628	0.000343085	0.0396743	positive
Olsenella	3'-Hydroxy-T2 Toxin	0.663	0.000119004	0.0229049	positive
Sarcina	3'-N'-Acetylfusarochromanone	-0.651	0.000175691	0.0283229	negative
Clostridium_IV	3(S)-Hydroxy-4(R),8-dimethyl-nonanoyl-CoA	-0.609	0.000589063	0.048137	negative
Clostridium_XI	4-Methoxyphenylethanol sulfate	0.609	0.000581743	0.0478886	positive
Sarcina	5-Acetylamino-6-amino-3-methyluracil	-0.725	1.27381e-05	0.0059738	negative
Kiloniella	5-Acetylamino-6-amino-3-methyluracil	-0.702	3.08676e-05	0.0107951	negative
Brachyspira	5-Acetylamino-6-amino-3-methyluracil	-0.607	0.000608392	0.0489094	negative
Sarcina	5'-(3',4'-Dihydroxyphenyl)-gamma-valerolactone sulfate	-0.631	0.000317541	0.038331	negative
Brevinema	6-Hydroxypentadecanedioic acid	-0.68	6.84716e-05	0.0175666	negative
Succinivibrio	6-Hydroxypentadecanedioic acid	-0.663	0.000119003	0.0229049	negative
Allisonella	6-Hydroxypentadecanedioic acid	0.611	0.000558473	0.0475768	positive
Papillibacter	6-Hydroxypentadecanedioic acid	0.614	0.000511144	0.0463503	positive
Clostridium_IV	6-Hydroxypentadecanedioic acid	0.62	0.000430215	0.0438027	positive
Treponema	6-Hydroxypentadecanedioic acid	0.623	0.00039422	0.0423242	positive
Lachnospiracea_incertae_sedis	6-Hydroxypentadecanedioic acid	0.624	0.0003922	0.0422779	positive
Rikenella	6-Hydroxypentadecanedioic acid	0.626	0.000368801	0.0412879	positive
Slackia	6-Hydroxypentadecanedioic acid	0.63	0.000322923	0.038731	positive
Acetivibrio	6-Hydroxypentadecanedioic acid	0.632	0.000306794	0.0378825	positive
Veillonella	6-Hydroxypentadecanedioic acid	0.632	0.000305624	0.0378825	positive
Clostridium_XlVa	6-Hydroxypentadecanedioic acid	0.639	0.000255028	0.0346097	positive
Olsenella	6-Hydroxypentadecanedioic acid	0.642	0.000232601	0.0332284	positive
Butyricicoccus	6-Hydroxypentadecanedioic acid	0.644	0.000219519	0.0320213	positive
Tannerella	6-Hydroxypentadecanedioic acid	0.658	0.000142531	0.0258493	positive
Sutterella	6-Hydroxypentadecanedioic acid	0.661	0.000127818	0.0238328	positive
Sporobacter	6-Hydroxypentadecanedioic acid	0.663	0.000119937	0.0229049	positive
Prevotella	6-Hydroxypentadecanedioic acid	0.665	0.000113331	0.022486	positive
Anaerotruncus	6-Hydroxypentadecanedioic acid	0.667	0.000107495	0.021699	positive
Pseudolabrys	6-Hydroxypentadecanedioic acid	0.669	9.93198e-05	0.0208653	positive
Mogibacterium	6-Hydroxypentadecanedioic acid	0.671	9.44414e-05	0.0204951	positive
Eubacterium	6-Hydroxypentadecanedioic acid	0.671	9.2158e-05	0.0202783	positive
Oribacterium	6-Hydroxypentadecanedioic acid	0.671	9.19198e-05	0.0202783	positive
Alicyclobacillaceae_incertae_sedis	6-Hydroxypentadecanedioic acid	0.672	8.99111e-05	0.0202783	positive
Dorea	6-Hydroxypentadecanedioic acid	0.676	7.92739e-05	0.0192184	positive
Roseburia	6-Hydroxypentadecanedioic acid	0.681	6.55529e-05	0.017286	positive
Alkalibaculum	6-Hydroxypentadecanedioic acid	0.687	5.46692e-05	0.0150188	positive
Flavonifractor	6-Hydroxypentadecanedioic acid	0.695	3.99251e-05	0.0122758	positive
Saccharofermentans	6-Hydroxypentadecanedioic acid	0.696	3.90992e-05	0.012102	positive
Xylanibacter	6-Hydroxypentadecanedioic acid	0.698	3.69384e-05	0.0115877	positive
Erysipelotrichaceae_incertae_sedis	6-Hydroxypentadecanedioic acid	0.698	3.66042e-05	0.011561	positive
Ruminococcus	6-Hydroxypentadecanedioic acid	0.699	3.5379e-05	0.011561	positive
Enterorhabdus	6-Hydroxypentadecanedioic acid	0.699	3.47564e-05	0.0114445	positive
Subdoligranulum	6-Hydroxypentadecanedioic acid	0.7	3.35269e-05	0.0111185	positive
Ethanoligenens	6-Hydroxypentadecanedioic acid	0.702	3.16594e-05	0.010808	positive
Blautia	6-Hydroxypentadecanedioic acid	0.702	3.14732e-05	0.010808	positive
Parabacteroides	6-Hydroxypentadecanedioic acid	0.717	1.73641e-05	0.0070717	positive
Faecalibacterium	6-Hydroxypentadecanedioic acid	0.72	1.58788e-05	0.0067635	positive
Anaerostipes	6-Hydroxypentadecanedioic acid	0.725	1.29894e-05	0.0060307	positive
Bulleidia	6-Hydroxypentadecanedioic acid	0.726	1.20933e-05	0.005962	positive
Paraprevotella	6-Hydroxypentadecanedioic acid	0.728	1.1455e-05	0.005962	positive
Acetanaerobacterium	6-Hydroxypentadecanedioic acid	0.733	9.09175e-06	0.0055899	positive
Oscillibacter	6-Hydroxypentadecanedioic acid	0.737	7.74716e-06	0.0050941	positive
Schwartzia	6-Hydroxypentadecanedioic acid	0.737	7.71731e-06	0.0050941	positive
Dialister	6-Hydroxypentadecanedioic acid	0.741	6.36694e-06	0.0046188	positive
Meniscus	6-Hydroxypentadecanedioic acid	0.743	5.88414e-06	0.0045128	positive
Spirochaeta	6-Hydroxypentadecanedioic acid	0.743	5.81207e-06	0.0045128	positive
Butyrivibrio	6-Hydroxypentadecanedioic acid	0.745	5.42083e-06	0.0045128	positive
Gelria	6-Hydroxypentadecanedioic acid	0.749	4.53446e-06	0.0043402	positive
Lactobacillus	6-Hydroxypentadecanedioic acid	0.75	4.2368e-06	0.0043059	positive
Collinsella	6-Hydroxypentadecanedioic acid	0.755	3.48612e-06	0.0039476	positive
Catenibacterium	6-Hydroxypentadecanedioic acid	0.763	2.35779e-06	0.0032196	positive
Fastidiosipila	6-Hydroxypentadecanedioic acid	0.778	1.10492e-06	0.0019	positive
Holdemania	6-Hydroxypentadecanedioic acid	0.815	1.29753e-07	0.0004303	positive
Asteroleplasma	6-Hydroxypentadecanedioic acid	0.82	9.00322e-08	0.0003215	positive
Megasphaera	6-Hydroxypentadecanedioic acid	0.846	1.44099e-08	0.0001453	positive
Sarcina	7-Hydroxyheptaphylline	-0.639	0.000251194	0.0346092	negative
Brachyspira	8-Acetylegelolide	0.635	0.000283815	0.0362545	positive
Sarcina	8-Acetylegelolide	0.772	1.48948e-06	0.0024698	positive
Neisseria	Aminoadipic acid	0.612	0.000543229	0.0471422	positive
Clostridium_XI	Armillatin	0.742	6.33439e-06	0.0046188	positive
Hallella	Austalide L	0.612	0.0005396	0.0471422	positive
Turicibacter	Azatadine	-0.636	0.000276106	0.0359253	negative
Anaerovorax	Bradykinin hydroxyproline	-0.753	3.79534e-06	0.0040979	negative
Clostridium_sensu_stricto	Bradykinin hydroxyproline	-0.659	0.000136354	0.0249238	negative
Schwartzia	Bradykinin hydroxyproline	-0.617	0.00046474	0.0449452	negative
Rikenella	Bradykinin hydroxyproline	-0.616	0.000483148	0.0455927	negative
Fibrobacter	Bradykinin hydroxyproline	-0.615	0.000490106	0.0456727	negative
Allobaculum	Bradykinin hydroxyproline	-0.615	0.000497965	0.0457244	negative
Olsenella	Carbendazim	0.605	0.000639754	0.0499202	positive
Clostridium_XI	Carbinoxamine	-0.619	0.000449941	0.0445762	negative
Cucumibacter	CerP(d18:0/16:0)	0.61	0.000562575	0.0475768	positive
Hallella	Citranaxanthin	0.726	1.21388e-05	0.005962	positive
Roseburia	Convalloside	-0.692	4.54981e-05	0.0133695	negative
Anaerovorax	Convalloside	-0.669	9.8631e-05	0.0208147	negative
Rikenella	Convalloside	-0.664	0.000115101	0.0226436	negative
Fibrobacter	Convalloside	-0.649	0.000186798	0.0289939	negative
Lachnospiracea_incertae_sedis	Convalloside	-0.624	0.000387156	0.0420862	negative
Holdemania	Convalloside	-0.621	0.000425338	0.0434969	negative
Bacteroides	Convalloside	-0.617	0.000465865	0.0449452	negative
Ruminococcus	Convalloside	-0.609	0.000579978	0.0478886	negative
Clostridium_IV	Creatine	-0.657	0.000144578	0.0259227	negative
Sarcina	Creatine	-0.636	0.000277961	0.0359253	negative
Clostridium_XI	Creatine	-0.624	0.000387975	0.0420862	negative
Sutterella	Creatine	-0.608	0.000606607	0.0489094	negative
Brevinema	Cytokinin B	-0.698	5.63229e-05	0.0153821	negative
Ethanoligenens	Cytokinin B	0.608	0.000600241	0.0487204	positive
Acetivibrio	Cytokinin B	0.609	0.000576304	0.0478886	positive
Pseudolabrys	Cytokinin B	0.612	0.000544245	0.0471422	positive
Anaerostipes	Cytokinin B	0.617	0.000472442	0.0450768	positive
Oribacterium	Cytokinin B	0.617	0.000467574	0.0449452	positive
Fastidiosipila	Cytokinin B	0.622	0.000406284	0.0426197	positive
Mogibacterium	Cytokinin B	0.633	0.000301231	0.0374948	positive
Helicobacter	Cytokinin B	0.644	0.000215709	0.0318216	positive
Alkalibaculum	Cytokinin B	0.648	0.000194699	0.0297352	positive
Flavonifractor	Cytokinin B	0.656	0.000150985	0.0261066	positive
Butyricicoccus	Cytokinin B	0.675	8.22193e-05	0.0195758	positive
Gelria	Cytokinin B	0.676	7.94767e-05	0.0192184	positive
Olsenella	Cytokinin B	0.678	7.43649e-05	0.0184632	positive
Roseburia	Cytokinin B	0.681	6.59002e-05	0.017286	positive
Butyrivibrio	Cytokinin B	0.683	6.2318e-05	0.0166282	positive
Prevotella	Cytokinin B	0.686	8.40292e-05	0.0198036	positive
Gemmiger	Cytokinin B	0.701	3.21997e-05	0.0109122	positive
Lactobacillus	Cytokinin B	0.704	2.90514e-05	0.0103754	positive
Asteroleplasma	Cytokinin B	0.71	2.34451e-05	0.008996	positive
Xylanibacter	Cytokinin B	0.712	2.16098e-05	0.0084311	positive
Lachnospiracea_incertae_sedis	Cytokinin B	0.712	2.11138e-05	0.0083784	positive
Erysipelotrichaceae_incertae_sedis	Cytokinin B	0.722	1.45765e-05	0.0065073	positive
Faecalibacterium	Cytokinin B	0.726	1.23878e-05	0.005962	positive
Megasphaera	Cytokinin B	0.726	1.21255e-05	0.005962	positive
Blautia	Cytokinin B	0.728	1.14707e-05	0.005962	positive
Bulleidia	Cytokinin B	0.728	1.13103e-05	0.005962	positive
Catenibacterium	Cytokinin B	0.731	1.01306e-05	0.0058793	positive
Dialister	Cytokinin B	0.738	7.52609e-06	0.0050941	positive
Collinsella	Cytokinin B	0.75	4.39125e-06	0.0043378	positive
Hallella	Cytokinin B	0.755	3.40311e-06	0.0039476	positive
Dorea	Cytokinin B	0.79	5.59979e-07	0.0012795	positive
Sarcina	D-Sedoheptulose 7-phosphate	-0.612	0.000538103	0.0471422	negative
Haloactinospora	D-Sedoheptulose 7-phosphate	-0.606	0.000624173	0.0493681	negative
Rikenella	Didodecyl thiobispropanoate	0.607	0.000621477	0.0492462	positive
Saccharofermentans	Didodecyl thiobispropanoate	0.607	0.000616397	0.0491719	positive
Meniscus	Didodecyl thiobispropanoate	0.611	0.000547201	0.0472723	positive
Faecalibacterium	Didodecyl thiobispropanoate	0.615	0.000496521	0.0457244	positive
Butyricicoccus	Didodecyl thiobispropanoate	0.615	0.000490882	0.0456727	positive
Ruminococcus	Didodecyl thiobispropanoate	0.615	0.000490882	0.0456727	positive
Eubacterium	Didodecyl thiobispropanoate	0.628	0.000349391	0.0399709	positive
Erysipelotrichaceae_incertae_sedis	Didodecyl thiobispropanoate	0.628	0.000343796	0.0396743	positive
Oscillibacter	Didodecyl thiobispropanoate	0.629	0.000337505	0.0395699	positive
Paraprevotella	Didodecyl thiobispropanoate	0.63	0.00032698	0.0389257	positive
Dorea	Didodecyl thiobispropanoate	0.637	0.000268858	0.0355627	positive
Clostridium_IV	Didodecyl thiobispropanoate	0.638	0.000262407	0.0349084	positive
Catenibacterium	Didodecyl thiobispropanoate	0.64	0.000247002	0.0344379	positive
Sutterella	Didodecyl thiobispropanoate	0.645	0.00021234	0.0317033	positive
Gemmiger	Didodecyl thiobispropanoate	0.67	9.6351e-05	0.0205201	positive
Clostridium_XI	Didodecyl thiobispropanoate	0.676	7.94767e-05	0.0192184	positive
Clostridium_XI	Diethanolamine	0.609	0.000581743	0.0478886	positive
Neisseria	Dihydrozeatin	0.634	0.000291971	0.0368359	positive
Paraprevotella	Dimethicone	0.607	0.000611572	0.0489553	positive
Catenibacterium	Dimethicone	0.609	0.000579978	0.0478886	positive
Erysipelotrichaceae_incertae_sedis	Dimethicone	0.615	0.000502192	0.0457651	positive
Sutterella	Dimethicone	0.621	0.000420535	0.0431898	positive
Dorea	Dimethicone	0.627	0.000352336	0.0399958	positive
Clostridium_IV	Dimethicone	0.629	0.000338786	0.0396201	positive
Clostridium_XI	Dimethicone	0.629	0.000333631	0.0393143	positive
Gemmiger	Dimethicone	0.65	0.000181048	0.0287867	positive
Desulforegula	Ellagic acid	0.607	0.000619681	0.0492462	positive
Blautia	Ellagic acid	0.607	0.000616397	0.0491719	positive
Catenibacterium	Ellagic acid	0.613	0.000521785	0.0465873	positive
Roseburia	Ellagic acid	0.618	0.000453334	0.0445919	positive
Lactobacillus	Ellagic acid	0.625	0.000376728	0.0414472	positive
Fastidiosipila	Ellagic acid	0.635	0.000280505	0.0359759	positive
Asteroleplasma	Ellagic acid	0.648	0.000192199	0.0294501	positive
Enterorhabdus	Fenugreekine	-0.68	6.77649e-05	0.0175666	negative
Sarcina	Fructose 6-phosphate	-0.667	0.000104682	0.0215247	negative
Phascolarctobacterium	Fructose 6-phosphate	-0.644	0.000219806	0.0320213	negative
Clostridium_IV	gamma-Glutamyl-beta-aminopropiononitrile	-0.876	1.048e-09	4.87e-05	negative
Barnesiella	gamma-Glutamyl-beta-aminopropiononitrile	-0.857	6.0599e-09	0.0001407	negative
Tannerella	gamma-Glutamyl-beta-aminopropiononitrile	-0.846	1.45616e-08	0.0001453	negative
Paraprevotella	gamma-Glutamyl-beta-aminopropiononitrile	-0.845	1.56472e-08	0.0001453	negative
Treponema	gamma-Glutamyl-beta-aminopropiononitrile	-0.839	2.49483e-08	0.0001736	negative
Flavonifractor	gamma-Glutamyl-beta-aminopropiononitrile	-0.838	2.61665e-08	0.0001736	negative
Saccharofermentans	gamma-Glutamyl-beta-aminopropiononitrile	-0.833	3.74136e-08	0.0002171	negative
Spirochaeta	gamma-Glutamyl-beta-aminopropiononitrile	-0.826	6.16963e-08	0.0003172	negative
Vampirovibrio	gamma-Glutamyl-beta-aminopropiononitrile	-0.823	7.42678e-08	0.0003172	negative
Butyricicoccus	gamma-Glutamyl-beta-aminopropiononitrile	-0.823	7.51459e-08	0.0003172	negative
Clostridium_XlVa	gamma-Glutamyl-beta-aminopropiononitrile	-0.821	8.52528e-08	0.0003215	negative
Sarcina	gamma-Glutamyl-beta-aminopropiononitrile	-0.804	2.53895e-07	0.0007859	negative
Brachyspira	gamma-Glutamyl-beta-aminopropiononitrile	-0.796	4.04305e-07	0.0010928	negative
Gemmiger	gamma-Glutamyl-beta-aminopropiononitrile	-0.795	4.23685e-07	0.0010928	negative
Sutterella	gamma-Glutamyl-beta-aminopropiononitrile	-0.79	5.78741e-07	0.0012795	negative
Ruminococcus	gamma-Glutamyl-beta-aminopropiononitrile	-0.787	6.76572e-07	0.0014278	negative
Oscillibacter	gamma-Glutamyl-beta-aminopropiononitrile	-0.786	7.22403e-07	0.0014583	negative
Meniscus	gamma-Glutamyl-beta-aminopropiononitrile	-0.785	7.55791e-07	0.0014621	negative
Pseudolabrys	gamma-Glutamyl-beta-aminopropiononitrile	-0.782	8.70912e-07	0.0016174	negative
Acetivibrio	gamma-Glutamyl-beta-aminopropiononitrile	-0.769	1.71258e-06	0.0026504	negative
Sporobacter	gamma-Glutamyl-beta-aminopropiononitrile	-0.759	2.82385e-06	0.0034735	negative
Eubacterium	gamma-Glutamyl-beta-aminopropiononitrile	-0.746	5.19397e-06	0.0045128	negative
Coprococcus	gamma-Glutamyl-beta-aminopropiononitrile	-0.745	5.49948e-06	0.0045128	negative
Faecalibacterium	gamma-Glutamyl-beta-aminopropiononitrile	-0.744	5.64691e-06	0.0045128	negative
Parabacteroides	gamma-Glutamyl-beta-aminopropiononitrile	-0.74	6.75181e-06	0.0047496	negative
Caldicoprobacter	gamma-Glutamyl-beta-aminopropiononitrile	-0.739	7.05618e-06	0.0048896	negative
Acetanaerobacterium	gamma-Glutamyl-beta-aminopropiononitrile	-0.729	1.06208e-05	0.005962	negative
Rikenella	gamma-Glutamyl-beta-aminopropiononitrile	-0.726	1.22451e-05	0.005962	negative
Mogibacterium	gamma-Glutamyl-beta-aminopropiononitrile	-0.722	1.4721e-05	0.0065092	negative
Lachnospiracea_incertae_sedis	gamma-Glutamyl-beta-aminopropiononitrile	-0.712	2.15682e-05	0.0084311	negative
Blautia	gamma-Glutamyl-beta-aminopropiononitrile	-0.711	2.19747e-05	0.008502	negative
Clostridium_XlVb	gamma-Glutamyl-beta-aminopropiononitrile	-0.707	2.55983e-05	0.0095709	negative
Allobaculum	gamma-Glutamyl-beta-aminopropiononitrile	-0.706	2.67876e-05	0.0097041	negative
Peptococcus	gamma-Glutamyl-beta-aminopropiononitrile	-0.694	4.23801e-05	0.0128603	negative
Clostridium_XI	gamma-Glutamyl-beta-aminopropiononitrile	-0.692	4.4586e-05	0.0133527	negative
5_genus_incertae_sedis	gamma-Glutamyl-beta-aminopropiononitrile	-0.69	4.92134e-05	0.0141939	negative
Slackia	gamma-Glutamyl-beta-aminopropiononitrile	-0.689	4.98927e-05	0.0142989	negative
Pseudoflavonifractor	gamma-Glutamyl-beta-aminopropiononitrile	-0.689	5.06243e-05	0.0144195	negative
Dorea	gamma-Glutamyl-beta-aminopropiononitrile	-0.684	5.95721e-05	0.0160803	negative
Dongia	gamma-Glutamyl-beta-aminopropiononitrile	-0.683	6.20613e-05	0.0166282	negative
Prevotella	gamma-Glutamyl-beta-aminopropiononitrile	-0.679	0.000105529	0.02155	negative
Roseburia	gamma-Glutamyl-beta-aminopropiononitrile	-0.677	7.52551e-05	0.0185848	negative
Subdoligranulum	gamma-Glutamyl-beta-aminopropiononitrile	-0.675	8.10799e-05	0.019404	negative
Erysipelotrichaceae_incertae_sedis	gamma-Glutamyl-beta-aminopropiononitrile	-0.672	8.94915e-05	0.0202783	negative
Asteroleplasma	gamma-Glutamyl-beta-aminopropiononitrile	-0.672	9.03124e-05	0.0202783	negative
Xylanibacter	gamma-Glutamyl-beta-aminopropiononitrile	-0.667	0.000106666	0.0216258	negative
Sharpea	gamma-Glutamyl-beta-aminopropiononitrile	-0.663	0.000120375	0.0229049	negative
Kiloniella	gamma-Glutamyl-beta-aminopropiononitrile	-0.66	0.000131939	0.0244051	negative
Phascolarctobacterium	gamma-Glutamyl-beta-aminopropiononitrile	-0.654	0.00015945	0.0267981	negative
Lactobacillus	gamma-Glutamyl-beta-aminopropiononitrile	-0.654	0.000160461	0.0267981	negative
Papillibacter	gamma-Glutamyl-beta-aminopropiononitrile	-0.65	0.000183268	0.0289413	negative
Bulleidia	gamma-Glutamyl-beta-aminopropiononitrile	-0.648	0.000190588	0.0293028	negative
Catenibacterium	gamma-Glutamyl-beta-aminopropiononitrile	-0.643	0.000227176	0.0326543	negative
Oribacterium	gamma-Glutamyl-beta-aminopropiononitrile	-0.632	0.000312337	0.0381632	negative
Desulfovibrio	gamma-Glutamyl-beta-aminopropiononitrile	-0.628	0.000344377	0.0396743	negative
Anaerostipes	gamma-Glutamyl-beta-aminopropiononitrile	-0.621	0.000421404	0.0431898	negative
Schwartzia	gamma-Glutamyl-beta-aminopropiononitrile	-0.615	0.000498331	0.0457244	negative
Cucumibacter	gamma-Glutamyl-beta-aminopropiononitrile	-0.615	0.000502631	0.0457651	negative
Lentisphaera	gamma-Glutamyl-beta-aminopropiononitrile	-0.61	0.000570996	0.0478886	negative
Rhodocyclus	gamma-Glutamyl-beta-aminopropiononitrile	-0.606	0.000629768	0.0496415	negative
Brevinema	gamma-Glutamyl-beta-aminopropiononitrile	0.656	0.000214906	0.0318216	positive
Hallella	Glycerol 1-(9Z-octadecenoate) 2-tetradecanoate 3-phosphate	0.718	1.69079e-05	0.0070089	positive
Kiloniella	Glycodiazine	-0.692	4.53916e-05	0.0133695	negative
Sarcina	Glycodiazine	-0.626	0.000361994	0.0408921	negative
Sarcina	Guanidoacetic acid	-0.757	3.07198e-06	0.0036571	negative
Vampirovibrio	Guanidoacetic acid	-0.655	0.000153238	0.026318	negative
Phascolarctobacterium	Guanidoacetic acid	-0.622	0.000407122	0.0426197	negative
Brachyspira	Guanidoacetic acid	-0.622	0.000413345	0.0430287	negative
Clostridium_XI	Gyrocyanin	-0.647	0.000197612	0.0299827	negative
Anaerovorax	Gyrocyanin	-0.628	0.000343773	0.0396743	negative
Phascolarctobacterium	Gyrocyanin	-0.618	0.000460489	0.0449452	negative
Hallella	Hexadecanedioic acid mono-L-carnitine ester	0.745	5.34244e-06	0.0045128	positive
Clostridium_IV	Hypotaurine	-0.662	0.000123457	0.0233954	negative
Clostridium_XI	Hypotaurine	-0.633	0.000301231	0.0374948	negative
Barnesiella	Hypotaurine	-0.627	0.000353852	0.0400698	negative
Sutterella	Hypotaurine	-0.611	0.000554378	0.0474883	negative
Schwartzia	Indoxyl sulfate	-0.77	1.66422e-06	0.0026504	negative
Holdemania	Indoxyl sulfate	-0.727	1.1852e-05	0.005962	negative
Caldicoprobacter	Indoxyl sulfate	-0.701	3.28068e-05	0.011004	negative
Lentisphaera	Indoxyl sulfate	-0.698	3.63728e-05	0.011561	negative
Acetanaerobacterium	Indoxyl sulfate	-0.672	9.0326e-05	0.0202783	negative
Anaerostipes	Indoxyl sulfate	-0.671	9.31303e-05	0.0203955	negative
Mogibacterium	Indoxyl sulfate	-0.657	0.000144678	0.0259227	negative
Treponema	Indoxyl sulfate	-0.657	0.000147125	0.0259227	negative
Rikenella	Indoxyl sulfate	-0.655	0.000156453	0.0266073	negative
Spirochaeta	Indoxyl sulfate	-0.646	0.000206851	0.0312823	negative
Subdoligranulum	Indoxyl sulfate	-0.645	0.000208547	0.0314365	negative
Meniscus	Indoxyl sulfate	-0.64	0.000243101	0.0342021	negative
Saccharofermentans	Indoxyl sulfate	-0.638	0.000259673	0.0347678	negative
Butyrivibrio	Indoxyl sulfate	-0.638	0.000262353	0.0349084	negative
Collinsella	Indoxyl sulfate	-0.634	0.000289631	0.0368359	negative
Tannerella	Indoxyl sulfate	-0.634	0.000291279	0.0368359	negative
Enterorhabdus	Indoxyl sulfate	-0.63	0.00032667	0.0389257	negative
Slackia	Indoxyl sulfate	-0.619	0.000447197	0.0445546	negative
Allisonella	Indoxyl sulfate	-0.619	0.000450294	0.0445762	negative
Gelria	Indoxyl sulfate	-0.615	0.000495923	0.0457244	negative
Oscillibacter	Indoxyl sulfate	-0.613	0.000519435	0.0465354	negative
Coprococcus	Indoxyl sulfate	-0.613	0.000528818	0.0466768	negative
Barnesiella	Indoxyl sulfate	-0.611	0.000559687	0.0475768	negative
Paraprevotella	Indoxyl sulfate	-0.611	0.000559687	0.0475768	negative
Alkalibaculum	Indoxyl sulfate	-0.607	0.000609946	0.0489094	negative
Asteroleplasma	Indoxyl sulfate	-0.606	0.000639534	0.0499202	negative
Sarcina	L-Acetylcarnitine	-0.671	9.16856e-05	0.0202783	negative
Macromonas	L-Carnitine	-0.632	0.000309182	0.0379754	negative
Desulforegula	L-Carnitine	0.67	9.55059e-05	0.0204951	positive
Kiloniella	L-cis-Cyclo(aspartylphenylalanyl)	-0.609	0.000579081	0.0478886	negative
Caldicoprobacter	L-Galactose	-0.623	0.000399414	0.0424985	negative
Phascolarctobacterium	L-Glutamine	-0.612	0.00053346	0.0469971	negative
Gelria	L-Urobilin	0.607	0.000609901	0.0489094	positive
Howardella	L-Urobilin	0.608	0.000592204	0.0482366	positive
Asteroleplasma	L-Urobilin	0.611	0.000559631	0.0475768	positive
Sutterella	L-Urobilin	0.611	0.000554378	0.0474883	positive
Megasphaera	L-Urobilin	0.612	0.000537335	0.0471422	positive
Clostridium_IV	L-Urobilin	0.614	0.000504881	0.045872	positive
Paraprevotella	L-Urobilin	0.617	0.000467348	0.0449452	positive
Mogibacterium	L-Urobilin	0.619	0.000449941	0.0445762	positive
Parabacteroides	L-Urobilin	0.624	0.000392474	0.0422779	positive
Xylanibacter	L-Urobilin	0.63	0.000322821	0.038731	positive
Barnesiella	L-Urobilin	0.631	0.000316744	0.038331	positive
Lactobacillus	L-Urobilin	0.631	0.000316744	0.038331	positive
Collinsella	L-Urobilin	0.643	0.000223389	0.0322096	positive
Catenibacterium	L-Urobilin	0.643	0.000223384	0.0322096	positive
Dialister	L-Urobilin	0.644	0.000220014	0.0320213	positive
Blautia	L-Urobilin	0.649	0.000187348	0.0289939	positive
Clostridium_XlVa	L-Urobilin	0.65	0.000182545	0.0289256	positive
Bulleidia	L-Urobilin	0.651	0.000177623	0.0284368	positive
Lachnospiracea_incertae_sedis	L-Urobilin	0.653	0.000164629	0.0273015	positive
Faecalibacterium	L-Urobilin	0.657	0.000147125	0.0259227	positive
Prevotella	L-Urobilin	0.663	0.000174468	0.0282297	positive
Flavonifractor	L-Urobilin	0.666	0.000108968	0.0218068	positive
Eubacterium	L-Urobilin	0.67	9.74006e-05	0.0206489	positive
Olsenella	L-Urobilin	0.673	8.84062e-05	0.0202783	positive
Sharpea	L-Urobilin	0.675	8.04433e-05	0.0193514	positive
Butyricicoccus	L-Urobilin	0.69	4.86086e-05	0.0141937	positive
Erysipelotrichaceae_incertae_sedis	L-Urobilin	0.707	2.57683e-05	0.0095709	positive
Gemmiger	L-Urobilin	0.725	1.25804e-05	0.005962	positive
Hallella	L-Urobilin	0.732	9.51154e-06	0.0056616	positive
Dorea	L-Urobilin	0.75	4.26625e-06	0.0043059	positive
Kiloniella	Lisdexamfetamine	0.622	0.000406284	0.0426197	positive
Delftia	Luteolinidin	0.614	0.000514274	0.0463625	positive
Olsenella	Lyciumin D	0.611	0.000550092	0.0473834	positive
Hallella	Lyciumin D	0.649	0.00018652	0.0289939	positive
Howardella	Lyciumin D	0.662	0.000126298	0.02374	positive
Hallella	LysoPC(20:0)	0.725	1.25845e-05	0.005962	positive
Hallella	LysoPC(22:0)	0.749	4.58065e-06	0.0043402	positive
Hallella	LysoPC(P-18:0)	0.737	7.79013e-06	0.0050941	positive
Catenibacterium	Mecamylamine	0.606	0.000632918	0.0497453	positive
Erysipelotrichaceae_incertae_sedis	Mecamylamine	0.609	0.000583808	0.0479735	positive
Dorea	Mecamylamine	0.615	0.000490679	0.0456727	positive
Gemmiger	Mecamylamine	0.647	0.000196632	0.0299318	positive
Sarcina	Mercaptopurine	-0.614	0.000513624	0.0463625	negative
Sarcina	Methylpyrazine	-0.692	4.48658e-05	0.0133527	negative
Phascolarctobacterium	Methyprylon	-0.622	0.000407122	0.0426197	negative
Sarcina	Midazolam	-0.744	5.64966e-06	0.0045128	negative
Phascolarctobacterium	Midazolam	-0.681	6.71992e-05	0.0175277	negative
Clostridium_IV	Midazolam	-0.62	0.000434059	0.0440011	negative
Kiloniella	Midazolam	-0.613	0.000524144	0.0466187	negative
Clostridium_XI	Midazolam	-0.61	0.000563608	0.0475768	negative
Tannerella	Midazolam	-0.61	0.000571332	0.0478886	negative
Neisseria	Miglitol	0.615	0.000502718	0.0457651	positive
Phascolarctobacterium	Miglustat	-0.641	0.000234936	0.0334589	negative
Butyricimonas	Miglustat	-0.61	0.000572283	0.0478886	negative
Kiloniella	Mizoribine	-0.674	8.28378e-05	0.0196224	negative
Sarcina	N-Acetylaspartylglutamic acid	-0.793	4.97886e-07	0.0012166	negative
Phascolarctobacterium	N-Acetylaspartylglutamic acid	-0.698	3.6066e-05	0.011561	negative
Clostridium_IV	N-Acetylaspartylglutamic acid	-0.655	0.000153618	0.026318	negative
Flavonifractor	N-Acetylaspartylglutamic acid	-0.639	0.000251958	0.0346092	negative
Tannerella	N-Acetylaspartylglutamic acid	-0.633	0.000300928	0.0374948	negative
Barnesiella	N-Acetylaspartylglutamic acid	-0.632	0.000306791	0.0378825	negative
Clostridium_XlVa	N-Acetylaspartylglutamic acid	-0.631	0.000317857	0.038331	negative
Turicibacter	N-Acetylaspartylglutamic acid	-0.623	0.000399294	0.0424985	negative
Sutterella	N-Acetylaspartylglutamic acid	-0.619	0.000440646	0.0444746	negative
Brachyspira	N-Acetylaspartylglutamic acid	-0.614	0.000515446	0.0463782	negative
Sporobacter	N-Acetylaspartylglutamic acid	-0.613	0.000527276	0.0466768	negative
Treponema	N-Acetylaspartylglutamic acid	-0.607	0.000620616	0.0492462	negative
Clostridium_XI	N-Cyclopropyl-trans-2-cis-6-nonadienamide	0.638	0.000257818	0.0346956	positive
Kiloniella	N-Cyclopropyl-trans-2-cis-6-nonadienamide	0.67	9.5695e-05	0.0204951	positive
Clostridium_XI	N-Nonanoylglycine	0.624	0.000387975	0.0420862	positive
Kiloniella	N-Nonanoylglycine	0.645	0.000213049	0.0317033	positive
Kiloniella	N-Undecanoylglycine	0.612	0.000541926	0.0471422	positive
Eubacterium	N-Undecylbenzenesulfonic acid	0.61	0.000563325	0.0475768	positive
Catenibacterium	N-Undecylbenzenesulfonic acid	0.611	0.000554378	0.0474883	positive
Paraprevotella	N-Undecylbenzenesulfonic acid	0.616	0.000489082	0.0456727	positive
Erysipelotrichaceae_incertae_sedis	N-Undecylbenzenesulfonic acid	0.621	0.000419727	0.0431898	positive
Sutterella	N-Undecylbenzenesulfonic acid	0.625	0.000376712	0.0414472	positive
Dorea	N-Undecylbenzenesulfonic acid	0.626	0.00036636	0.0412508	positive
Clostridium_IV	N-Undecylbenzenesulfonic acid	0.628	0.000349589	0.0399709	positive
Clostridium_XI	N-Undecylbenzenesulfonic acid	0.63	0.000328027	0.0389505	positive
Gemmiger	N-Undecylbenzenesulfonic acid	0.657	0.00014703	0.0259227	positive
Catenibacterium	N(6)-(Octanoyl)lysine	0.606	0.000634299	0.0497453	positive
Dorea	N(6)-(Octanoyl)lysine	0.617	0.00046477	0.0449452	positive
Erysipelotrichaceae_incertae_sedis	N(6)-(Octanoyl)lysine	0.618	0.000461134	0.0449452	positive
Gemmiger	N(6)-(Octanoyl)lysine	0.636	0.000272747	0.0358727	positive
Clostridium_XI	N(6)-(Octanoyl)lysine	0.649	0.000187185	0.0289939	positive
Hallella	Nimodipine	0.651	0.000176772	0.0283985	positive
Hallella	Oryzanol C	0.708	2.51875e-05	0.0095074	positive
Brevinema	Oryzarol	-0.68	6.92404e-05	0.0175666	negative
Helicobacter	Oryzarol	0.609	0.000577351	0.0478886	positive
Megasphaera	Oryzarol	0.616	0.000482795	0.0455927	positive
Sharpea	Oryzarol	0.619	0.000443802	0.0445546	positive
Mogibacterium	Oryzarol	0.625	0.000374428	0.0413904	positive
Lactobacillus	Oryzarol	0.628	0.000351256	0.0399709	positive
Blautia	Oryzarol	0.63	0.000323676	0.038731	positive
Asteroleplasma	Oryzarol	0.642	0.000229176	0.03284	positive
Butyricicoccus	Oryzarol	0.645	0.000212665	0.0317033	positive
Catenibacterium	Oryzarol	0.653	0.000165896	0.0274101	positive
Olsenella	Oryzarol	0.654	0.000158722	0.0267981	positive
Eubacterium	Oryzarol	0.662	0.00012617	0.02374	positive
Faecalibacterium	Oryzarol	0.663	0.000120267	0.0229049	positive
Lachnospiracea_incertae_sedis	Oryzarol	0.664	0.00011645	0.0227166	positive
Gelria	Oryzarol	0.666	0.000108307	0.0217683	positive
Dialister	Oryzarol	0.68	6.91022e-05	0.0175666	positive
Bulleidia	Oryzarol	0.688	5.23642e-05	0.0146456	positive
Collinsella	Oryzarol	0.688	5.1421e-05	0.0144689	positive
Prevotella	Oryzarol	0.701	3.29448e-05	0.011004	positive
Erysipelotrichaceae_incertae_sedis	Oryzarol	0.733	9.13453e-06	0.0055899	positive
Dorea	Oryzarol	0.747	4.86814e-06	0.0045128	positive
Gemmiger	Oryzarol	0.753	3.74281e-06	0.0040979	positive
Hallella	Oryzarol	0.779	1.05923e-06	0.0018915	positive
Clostridium_XlVa	Oxidized glutathione	-0.632	0.000307961	0.0379258	negative
Victivallis	Oxidized glutathione	-0.619	0.000446912	0.0445546	negative
Brevinema	Pancuronium	-0.633	0.000400929	0.0424985	negative
Faecalibacterium	Pancuronium	0.612	0.00054327	0.0471422	positive
Xylanibacter	Pancuronium	0.614	0.000513624	0.0463625	positive
Paraprevotella	Pancuronium	0.619	0.000446466	0.0445546	positive
Acetivibrio	Pancuronium	0.619	0.000440003	0.0444746	positive
Brachyspira	Pancuronium	0.624	0.00038573	0.0420862	positive
Butyricicoccus	Pancuronium	0.633	0.000296069	0.0371511	positive
Oscillibacter	Pancuronium	0.636	0.000278563	0.0359253	positive
Flavonifractor	Pancuronium	0.64	0.000243865	0.0342059	positive
Dorea	Pancuronium	0.644	0.000219121	0.0320213	positive
Hallella	Pancuronium	0.657	0.000146263	0.0259227	positive
Catenibacterium	Pandamarilactam 3x	0.61	0.000562799	0.0475768	positive
Bulleidia	Pandamarilactam 3x	0.618	0.00045305	0.0445919	positive
Olsenella	Pandamarilactam 3x	0.622	0.000411291	0.0429111	positive
Prevotella	Pandamarilactam 3x	0.628	0.000463417	0.0449452	positive
Brevinema	Phenylbutazone	-0.688	5.13294e-05	0.0144689	negative
Anaerostipes	Phenylbutazone	0.63	0.000329817	0.0390631	positive
Anaerotruncus	Phenylbutazone	0.635	0.000284238	0.0362545	positive
Oribacterium	Phenylbutazone	0.636	0.000277159	0.0359253	positive
Butyricicoccus	Phenylbutazone	0.637	0.000264906	0.0351402	positive
Eubacterium	Phenylbutazone	0.638	0.000256434	0.0346097	positive
Xylanibacter	Phenylbutazone	0.656	0.000148582	0.0259336	positive
Ethanoligenens	Phenylbutazone	0.66	0.000130824	0.0242957	positive
Roseburia	Phenylbutazone	0.664	0.000117468	0.0228192	positive
Desulforegula	Phenylbutazone	0.665	0.000113913	0.0225054	positive
Hallella	Phenylbutazone	0.672	9.13686e-05	0.0202783	positive
Megasphaera	Phenylbutazone	0.679	7.03148e-05	0.0177423	positive
Faecalibacterium	Phenylbutazone	0.681	6.53167e-05	0.017286	positive
Gemmiger	Phenylbutazone	0.69	4.92208e-05	0.0141939	positive
Blautia	Phenylbutazone	0.698	3.62903e-05	0.011561	positive
Lachnospiracea_incertae_sedis	Phenylbutazone	0.706	2.69627e-05	0.0097041	positive
Olsenella	Phenylbutazone	0.712	2.10684e-05	0.0083784	positive
Alkalibaculum	Phenylbutazone	0.713	2.04416e-05	0.0082527	positive
Butyrivibrio	Phenylbutazone	0.718	1.71618e-05	0.0070512	positive
Asteroleplasma	Phenylbutazone	0.72	1.58422e-05	0.0067635	positive
Lactobacillus	Phenylbutazone	0.726	1.2163e-05	0.005962	positive
Prevotella	Phenylbutazone	0.728	1.14707e-05	0.005962	positive
Dorea	Phenylbutazone	0.733	9.1504e-06	0.0055899	positive
Gelria	Phenylbutazone	0.734	8.84409e-06	0.0055899	positive
Dialister	Phenylbutazone	0.735	8.28784e-06	0.0053443	positive
Catenibacterium	Phenylbutazone	0.742	6.15269e-06	0.0046074	positive
Collinsella	Phenylbutazone	0.746	5.17568e-06	0.0045128	positive
Bulleidia	Phenylbutazone	0.761	2.55821e-06	0.0033935	positive
Erysipelotrichaceae_incertae_sedis	Phenylbutazone	0.768	1.85175e-06	0.0027733	positive
Olsenella	Phosphoguanidinoacetate	0.617	0.000472826	0.0450768	positive
Prevotella	Phosphoguanidinoacetate	0.619	0.000444277	0.0445546	positive
Desulforegula	Phosphoguanidinoacetate	0.629	0.000334873	0.0393607	positive
Lachnospiracea_incertae_sedis	Phosphoguanidinoacetate	0.631	0.000313557	0.0382095	positive
Roseburia	Phosphoguanidinoacetate	0.634	0.000294458	0.037049	positive
Blautia	Phosphoguanidinoacetate	0.635	0.000280395	0.0359759	positive
Dialister	Phosphoguanidinoacetate	0.65	0.00017888	0.0285396	positive
Lactobacillus	Phosphoguanidinoacetate	0.654	0.000158779	0.0267981	positive
Erysipelotrichaceae_incertae_sedis	Phosphoguanidinoacetate	0.656	0.000150114	0.026103	positive
Dorea	Phosphoguanidinoacetate	0.657	0.000146158	0.0259227	positive
Faecalibacterium	Phosphoguanidinoacetate	0.659	0.000135678	0.0248982	positive
Bulleidia	Phosphoguanidinoacetate	0.661	0.00012708	0.0237906	positive
Asteroleplasma	Phosphoguanidinoacetate	0.667	0.000105828	0.02155	positive
Catenibacterium	Phosphoguanidinoacetate	0.673	8.59727e-05	0.0201593	positive
Sarcina	Pivampicillin	-0.729	1.07806e-05	0.005962	negative
Kiloniella	Pivampicillin	-0.706	2.68342e-05	0.0097041	negative
Phascolarctobacterium	Pivampicillin	-0.687	5.32528e-05	0.0148049	negative
Clostridium_IV	Pivampicillin	-0.64	0.000245866	0.0343828	negative
Vampirovibrio	Pivampicillin	-0.617	0.000472691	0.0450768	negative
Sarcina	Polyvidone	-0.628	0.000350397	0.0399709	negative
Clostridium_XI	Potassium	-0.764	2.26138e-06	0.0031816	negative
Sutterella	Potassium	-0.727	1.16655e-05	0.005962	negative
Eubacterium	Potassium	-0.672	8.94915e-05	0.0202783	negative
Barnesiella	Potassium	-0.668	0.000101197	0.021069	negative
Clostridium_IV	Potassium	-0.665	0.000111939	0.0223052	negative
Anaerovorax	Potassium	-0.653	0.000164651	0.0273015	negative
Rikenella	Potassium	-0.644	0.0002159	0.0318216	negative
Bulleidia	Potassium	-0.639	0.000255491	0.0346097	negative
Gemmiger	Potassium	-0.63	0.000331022	0.0391061	negative
Sporobacter	Potassium	-0.623	0.000394727	0.0423242	negative
Clostridium_XlVa	Potassium	-0.619	0.000446627	0.0445546	negative
Victivallis	Potassium	-0.618	0.000455818	0.0447414	negative
Allobaculum	Potassium	-0.616	0.000485822	0.0456727	negative
Subdoligranulum	Potassium	-0.608	0.000600385	0.0487204	negative
Erysipelotrichaceae_incertae_sedis	Potassium	-0.607	0.000607611	0.0489094	negative
Tannerella	Potassium	-0.606	0.000634299	0.0497453	negative
Caldisericum	Propenoylcarnitine	0.622	0.000406809	0.0426197	positive
Kiloniella	Pyrimethamine	-0.67	9.5695e-05	0.0204951	negative
Sarcina	Pyrimethamine	-0.615	0.000490125	0.0456727	negative
Catenibacterium	S-Methylmethionine	0.608	0.000606607	0.0489094	positive
Clostridium_IV	Sarcosine	-0.658	0.00014085	0.0256447	negative
Clostridium_XI	Sarcosine	-0.626	0.000369055	0.0412879	negative
Sarcina	Sarcosine	-0.625	0.000373927	0.0413904	negative
Hallella	SM(d18:0/22:2(13Z,16Z)(OH))	0.741	6.51916e-06	0.0046565	positive
Turicibacter	Sodium dehydroacetate	-0.616	0.000482264	0.0455927	negative
Clostridium_XI	Succinylcholine	0.678	7.38996e-05	0.0184463	positive
Sarcina	Taurine	-0.656	0.00015126	0.0261066	negative
Kiloniella	Taurine	-0.632	0.000312355	0.0381632	negative
Phascolarctobacterium	Taurine	-0.607	0.000621571	0.0492462	negative
Clostridium_XI	Terbinafine	0.66	0.000133836	0.0246577	positive
Sharpea	Tertatolol	0.653	0.000167655	0.0276024	positive
Clostridium_XI	Tetrazepam	-0.685	5.85807e-05	0.0159052	negative
Clostridium_IV	Tetrazepam	-0.609	0.000581336	0.0478886	negative
Erysipelotrichaceae_incertae_sedis	Tyrosol 4-sulfate	0.617	0.00046474	0.0449452	positive
Clostridium_IV	Tyrosol 4-sulfate	0.62	0.000434059	0.0440011	positive
Gemmiger	Tyrosol 4-sulfate	0.626	0.000366946	0.0412508	positive
Sutterella	Tyrosol 4-sulfate	0.639	0.00025535	0.0346097	positive
Olsenella	Tyrosol 4-sulfate	0.639	0.00024872	0.0344704	positive
Eubacterium	Tyrosol 4-sulfate	0.664	0.000116163	0.0227166	positive
Sharpea	Tyrosol 4-sulfate	0.667	0.000104456	0.0215247	positive
Clostridium_XI	Tyrosol 4-sulfate	0.672	8.9535e-05	0.0202783	positive
Clostridium_XI	Undecanoylcholine	0.643	0.000221615	0.0321535	positive
Sarcina	Uracil	-0.636	0.000277961	0.0359253	negative
Sutterella	Zapotidine	-0.693	4.3949e-05	0.0132498	negative
Parabacteroides	Zapotidine	-0.679	7.12925e-05	0.0178917	negative
Clostridium_IV	Zapotidine	-0.669	0.000100469	0.0210117	negative
Subdoligranulum	Zapotidine	-0.657	0.000147402	0.0259227	negative
Eubacterium	Zapotidine	-0.652	0.000169392	0.0277899	negative
Clostridium_XI	Zapotidine	-0.652	0.000170884	0.027936	negative
Bulleidia	Zapotidine	-0.65	0.000184005	0.0289592	negative
Gelria	Zapotidine	-0.649	0.000187185	0.0289939	negative
Erysipelotrichaceae_incertae_sedis	Zapotidine	-0.639	0.000253553	0.0346097	negative
Mogibacterium	Zapotidine	-0.636	0.000276381	0.0359253	negative
Gemmiger	Zapotidine	-0.624	0.000387673	0.0420862	negative
Dialister	Zapotidine	-0.617	0.000472442	0.0450768	negative
Paraprevotella	Zapotidine	-0.613	0.000519435	0.0465354	negative
Anaerostipes	Zapotidine	-0.613	0.000528818	0.0466768	negative
Faecalibacterium	Zapotidine	-0.612	0.00054327	0.0471422	negative
Barnesiella	Zapotidine	-0.609	0.000585127	0.0479969	negative

## Sheet: Large Intestine
Bacteria	Metabolites	Rho	p.value	q.value	direction
Gracilibacter	(??)-2-Hydroxy-4-(methylthio)butanoic acid	-0.679	5.21892e-05	0.029061	negative
Prevotella	(??)-2-Hydroxy-4-(methylthio)butanoic acid	0.708	2.8395e-05	0.020699	positive
Dehalobacter	(S)C(S)S-S-Methylcysteine sulfoxide	0.69	5.47283e-05	0.029782	positive
Macromonas	[4]-Gingerdiol 3,5-diacetate	-0.799	1.99867e-07	0.002393	negative
Brevinema	[4]-Gingerdiol 3,5-diacetate	-0.662	0.000135298	0.044983	negative
Prevotella	1-Arachidonoylglycerophosphoinositol	-0.654	0.000169126	0.049085	negative
Macromonas	1-Isothiocyanato-7-(methylthio)heptane	-0.794	2.76728e-07	0.00265	negative
Brevinema	1-Isothiocyanato-7-(methylthio)heptane	-0.774	2.63962e-06	0.00632	negative
Macromonas	1-Isothiocyanato-8-(methylthio)octane	-0.79	3.53533e-07	0.002677	negative
Brevinema	1-Isothiocyanato-8-(methylthio)octane	-0.772	2.83417e-06	0.006435	negative
Nitrincola	1-Isothiocyanato-8-(methylthio)octane	-0.675	5.80935e-05	0.03008	negative
Gracilibacter	2-Amino-5-phenylpyridine	-0.657	0.000109736	0.041145	negative
Prevotella	2-Amino-5-phenylpyridine	0.861	8.59667e-07	0.004263	positive
Mitsuokella	2,4-Dihydroxy-7,8-dimethoxy-2H-1,4-benzoxazin-3(4H)-one 2-glucoside	0.725	8.65196e-06	0.010903	positive
Faecalibacterium	3-Hydroxy-4-butanolide	-0.716	2.1282e-05	0.01788	negative
Macromonas	3-Hydroxytetradecanedioic acid	-0.708	1.71826e-05	0.016457	negative
Brevinema	3-keto-Digoxigenin	-0.754	2.31608e-06	0.005838	negative
Macromonas	3-keto-Digoxigenin	-0.7	2.35059e-05	0.018761	negative
Prevotella	3'-Hydroxy-T2 Toxin	0.677	8.36641e-05	0.035772	positive
Macromonas	3'-N'-Acetylfusarochromanone	-0.66	9.96177e-05	0.03936	negative
Brevinema	3'-N'-Acetylfusarochromanone	-0.649	0.000139357	0.045425	negative
Rikenella	3H-1,2-Dithiole-3-thione	0.648	0.000143789	0.045905	positive
Acetanaerobacterium	3H-1,2-Dithiole-3-thione	0.663	8.98408e-05	0.036591	positive
Papillibacter	3H-1,2-Dithiole-3-thione	0.671	6.82943e-05	0.032057	positive
Paludibacter	3H-1,2-Dithiole-3-thione	0.69	3.50561e-05	0.024354	positive
Allobaculum	3H-1,2-Dithiole-3-thione	0.701	2.24604e-05	0.018545	positive
Oxalobacter	3H-1,2-Dithiole-3-thione	0.705	1.94238e-05	0.016912	positive
Ethanoligenens	3H-1,2-Dithiole-3-thione	0.721	1.03412e-05	0.012247	positive
Saccharofermentans	3H-1,2-Dithiole-3-thione	0.733	6.15352e-06	0.008419	positive
Lentisphaera	3H-1,2-Dithiole-3-thione	0.743	3.93241e-06	0.006435	positive
Fastidiosipila	3H-1,2-Dithiole-3-thione	0.744	3.79569e-06	0.006435	positive
5_genus_incertae_sedis	3H-1,2-Dithiole-3-thione	0.747	3.23805e-06	0.006435	positive
Macromonas	4-Pyridoxic acid	-0.771	9.79133e-07	0.004263	negative
Brevinema	4-Pyridoxic acid	-0.685	6.35326e-05	0.030732	negative
Mogibacterium	5-Acetylamino-6-amino-3-methyluracil	-0.656	0.000159447	0.047723	negative
Macromonas	5(6)-Pentyl-1,4-dioxan-2-one	-0.809	1.06088e-07	0.002078	negative
Brevinema	5(6)-Pentyl-1,4-dioxan-2-one	-0.757	4.68134e-06	0.006594	negative
Dehalobacter	5(6)-Pentyl-1,4-dioxan-2-one	-0.663	0.000131272	0.04452	negative
Nitrincola	5(6)-Pentyl-1,4-dioxan-2-one	-0.649	0.00014163	0.045827	negative
Sneathia	6-Hydroxy-1H-indole-3-acetamide	-0.667	7.80388e-05	0.034592	negative
Dehalobacter	6-Hydroxypentadecanedioic acid	-0.78	6.20312e-07	0.003713	negative
Brevinema	6-Hydroxypentadecanedioic acid	-0.761	1.61232e-06	0.004872	negative
Macromonas	6-Hydroxypentadecanedioic acid	-0.711	1.52174e-05	0.015505	negative
Parabacteroides	6-Hydroxypentadecanedioic acid	0.656	0.000111747	0.041145	positive
Clostridium_IV	Alkaloid A6	-0.702	3.50912e-05	0.024354	negative
Treponema	Alkaloid A6	-0.657	0.000157105	0.047723	negative
Sharpea	Alkaloid A6	-0.651	0.000132012	0.04452	negative
Pseudoflavonifractor	Arsenate	0.655	0.000164224	0.048359	positive
Turicibacter	Arsenate	0.664	8.57155e-05	0.036325	positive
Acetanaerobacterium	Arsenate	0.667	7.80928e-05	0.034592	positive
Porphyromonas	Arsenate	0.673	6.27539e-05	0.030732	positive
Saccharofermentans	Arsenate	0.684	4.35817e-05	0.026088	positive
Papillibacter	Arsenate	0.686	3.9496e-05	0.02517	positive
Fastidiosipila	Arsenate	0.704	2.06868e-05	0.01769	positive
Anaerovorax	Arsenate	0.721	1.03296e-05	0.012247	positive
Lentisphaera	Arsenate	0.743	3.97808e-06	0.006435	positive
Oxalobacter	Arsenate	0.744	3.66158e-06	0.006435	positive
5_genus_incertae_sedis	Arsenate	0.771	9.64616e-07	0.004263	positive
Dehalobacter	Asparagusic acid	0.695	2.85284e-05	0.020699	positive
Anaeroplasma	Azatadine	0.688	3.74622e-05	0.02517	positive
Mariprofundus	Bupropion	-0.788	3.9128e-07	0.002677	negative
Macromonas	Carbendazim	-0.806	1.30198e-07	0.002078	negative
Brevinema	Carbendazim	-0.802	1.50657e-06	0.004872	negative
Nitrincola	Carbendazim	-0.682	4.55298e-05	0.026836	negative
Mogibacterium	Carboxytolbutamide	-0.717	1.22739e-05	0.013669	negative
Eubacterium	Coriandrone D	-0.664	0.000127352	0.043667	negative
Brevinema	Cytokinin B	-0.747	6.71604e-06	0.008934	negative
Nitrincola	Cytokinin B	-0.708	1.71826e-05	0.016457	negative
Macromonas	Cytokinin B	-0.685	4.12998e-05	0.025356	negative
Fibrobacter	Cytokinin B	0.653	0.000121827	0.042584	positive
Paludibacter	Cytokinin B	0.68	5.02823e-05	0.028666	positive
Gracilibacter	D-Fructose	-0.687	3.78775e-05	0.02517	negative
Mitsuokella	D-Fructose	0.675	5.86082e-05	0.03008	positive
Prevotella	D-Fructose	0.797	1.62792e-06	0.004872	positive
Dongia	Decanoylcarnitine	0.679	5.1803e-05	0.029061	positive
Gracilibacter	Ellagic acid	-0.698	2.53998e-05	0.019618	negative
Porphyromonas	Ellagic acid	-0.689	3.64477e-05	0.024934	negative
Fastidiosipila	Ellagic acid	-0.659	0.000100481	0.03936	negative
Faecalibacterium	Ellagic acid	0.659	0.000148037	0.046443	positive
Subdoligranulum	Ellagic acid	0.699	2.43066e-05	0.019082	positive
Gemmiger	Ellagic acid	0.734	1.09136e-05	0.012444	positive
Prevotella	Ellagic acid	0.8	1.53672e-06	0.004872	positive
Brevinema	Enalaprilat	-0.652	0.00012766	0.043667	negative
Gracilibacter	Fenugreekine	0.72	1.04856e-05	0.012247	positive
Clostridium_IV	Fluvoxamine	-0.694	4.78353e-05	0.027599	negative
Caldicoprobacter	Fluvoxamine	-0.686	3.94552e-05	0.02517	negative
Turicibacter	Fluvoxamine	-0.663	9.01627e-05	0.036591	negative
Cucumibacter	Fluvoxamine	-0.661	9.36393e-05	0.037368	negative
Oxalobacter	Fluvoxamine	-0.658	0.00010563	0.040146	negative
Pseudoflavonifractor	Fluvoxamine	-0.655	0.000164224	0.048359	negative
Allobaculum	Fluvoxamine	-0.65	0.000136205	0.044983	negative
Prevotella	Fructose 6-phosphate	0.671	0.000101096	0.03936	positive
Mogibacterium	Furoparadine	-0.705	3.1582e-05	0.022573	negative
Vampirovibrio	Furoparadine	-0.659	0.000102088	0.039426	negative
Faecalibacterium	Glycodiazine	-0.677	8.23396e-05	0.035523	negative
Gemmiger	Glycodiazine	-0.657	0.000154793	0.047723	negative
Anaeroplasma	Gyrocyanin	0.713	1.42662e-05	0.015182	positive
Elusimicrobium	Hexanethioic acid S-propyl ester	-0.658	0.000103296	0.039573	negative
Gracilibacter	Hexanethioic acid S-propyl ester	-0.645	0.000156937	0.047723	negative
Macromonas	Hydroxybutyrylcarnitine	-0.747	3.28272e-06	0.006435	negative
Brevinema	Hydroxybutyrylcarnitine	-0.743	7.79055e-06	0.010083	negative
Nitrincola	Hydroxybutyrylcarnitine	-0.656	0.000110898	0.041145	negative
Fibrobacter	Hydroxybutyrylcarnitine	0.663	8.88932e-05	0.036591	positive
Paludibacter	Hydroxybutyrylcarnitine	0.741	4.35923e-06	0.006524	positive
Pseudoflavonifractor	Ketamine	-0.683	6.89506e-05	0.032057	negative
Gracilibacter	Ketamine	-0.673	6.2929e-05	0.030732	negative
Mariprofundus	Ketamine	-0.656	0.000112555	0.041145	negative
Cucumibacter	Ketamine	-0.65	0.000134981	0.044983	negative
Bifidobacterium	Ketamine	0.647	0.000148011	0.046443	positive
Vampirovibrio	L-Alanine	-0.664	8.67201e-05	0.036429	negative
Mogibacterium	L-Asparagine	-0.66	0.000143678	0.045905	negative
Kiloniella	L-Carnitine	-0.742	4.1656e-06	0.006435	negative
Anaeroplasma	L-Glutamine	0.669	7.34202e-05	0.033807	positive
Caldicoprobacter	L-Isoleucine	-0.667	7.87358e-05	0.034592	negative
Caldicoprobacter	L-Leucine	-0.675	5.96721e-05	0.03008	negative
Macromonas	L-Menthyl acetoacetate	-0.673	6.27424e-05	0.030732	negative
Clostridium_IV	L-Phenylalanine	-0.687	5.94747e-05	0.03008	negative
Cucumibacter	L-Phenylalanine	-0.655	0.000114712	0.041616	negative
Mogibacterium	L-Serine	-0.674	9.20153e-05	0.037029	negative
Mogibacterium	L-Threonine	-0.656	0.000159447	0.047723	negative
Turicibacter	L-Tyrosine	-0.684	4.32362e-05	0.026088	negative
Clostridium_IV	L-Tyrosine	-0.675	8.91531e-05	0.036591	negative
Treponema	L-Tyrosine	-0.667	0.000116204	0.041841	negative
Prevotella	Mesobilirubinogen	0.727	1.4182e-05	0.015182	positive
Kiloniella	N-Acetylhistamine	-0.701	2.31758e-05	0.018761	negative
Bifidobacterium	N-Acetylhistamine	0.656	0.000111138	0.041145	positive
Roseburia	N-Acetylhistamine	0.723	1.64548e-05	0.016416	positive
Prevotella	N-Acetylhistamine	0.766	3.40336e-06	0.006435	positive
Vampirovibrio	N-Methylcalystegine C1	-0.643	0.000166243	0.048543	negative
Macromonas	Norketamine	-0.647	0.000148382	0.046443	negative
Paludibacter	Norketamine	0.667	7.74521e-05	0.034592	positive
Clostridium_XI	Oleoyl glycine	0.654	0.000119143	0.041952	positive
Macromonas	Oryzarol	-0.687	3.91438e-05	0.02517	negative
Gracilibacter	Phenylbutazone	-0.644	0.000164602	0.048359	negative
Prevotella	Phenylbutazone	0.719	1.94232e-05	0.016912	positive
Gracilibacter	Phosphoguanidinoacetate	-0.645	0.000158193	0.047723	negative
Bifidobacterium	Phosphoguanidinoacetate	0.642	0.000172206	0.049678	positive
Mitsuokella	Phosphoguanidinoacetate	0.682	4.59523e-05	0.026836	positive
Prevotella	Phosphoguanidinoacetate	0.76	4.1481e-06	0.006435	positive
Nitrincola	Potassium	-0.677	5.42216e-05	0.029782	negative
Macromonas	Propenoylcarnitine	-0.849	5.81828e-09	0.000279	negative
Brevinema	Propenoylcarnitine	-0.78	2.25622e-06	0.005838	negative
Nitrincola	Propenoylcarnitine	-0.706	1.85736e-05	0.016912	negative
Dehalobacter	Propenoylcarnitine	-0.657	0.000154793	0.047723	negative
Faecalibacterium	Pyrimethamine	-0.666	0.000118	0.041858	negative
Prevotella	repaglinide aromatic amine	0.719	1.90701e-05	0.016912	positive
Macromonas	Sorbitan laurate	-0.764	1.38126e-06	0.004872	negative
Brevinema	Sorbitan laurate	-0.721	1.80466e-05	0.016912	negative
Lentisphaera	Sulfacytine	-0.755	2.19648e-06	0.005838	negative
Rikenella	Sulfacytine	-0.712	1.46977e-05	0.015301	negative
Paludibacter	Sulfacytine	-0.686	4.05649e-05	0.025228	negative
Meniscus	Sulfacytine	-0.678	8.10336e-05	0.035278	negative
Caldicoprobacter	Sulfacytine	-0.675	5.86306e-05	0.03008	negative
Ethanoligenens	Sulfacytine	-0.675	5.88003e-05	0.03008	negative
Acetanaerobacterium	Sulfacytine	-0.671	6.77324e-05	0.032057	negative
Allobaculum	Sulfacytine	-0.653	0.00012388	0.042988	negative
Nitrincola	Sulfacytine	0.649	0.00013944	0.045425	positive
Butyricimonas	Sulfolithocholylglycine	-0.686	3.99451e-05	0.02517	negative
Brevinema	Syndesine	-0.709	2.73997e-05	0.020699	negative
Dehalobacter	Syndesine	-0.685	6.45848e-05	0.030928	negative
Bulleidia	Syndesine	0.709	2.78933e-05	0.020699	positive
Mogibacterium	Voglibose	-0.679	7.84768e-05	0.034592	negative
Oribacterium	Xanthosine	-0.689	5.56496e-05	0.029943	negative
Butyrivibrio	Xanthosine	-0.666	0.000118	0.041858	negative
Dehalobacter	Xanthosine	0.757	4.60018e-06	0.006594	positive
Brevinema	Xanthosine	0.763	3.81373e-06	0.006435	positive
