# Supplementary material for: Mucosal Microbiota and Metabolome along the Intestinal Tract Reveal a Location-Specific Relationship
Source: mSystems. 2020 May 26;5(3):e00055-20. doi: 10.1128/mSystems.00055-20 (PMC7253361; doi:10.1128/mSystems.00055-20)
Supplement: TABLE S3 [file mSystems.00055-20-st003.txt]

# Constructed from biom file
#OTU ID	10C	10D	10Dist	10I	10J	10Prox	11C	11D	11Dist	11I	11J	11Prox	12C	12D	12Dist	12I	12J	12Prox	14C	14D	14Dist	14I	14J	14Prox	15C	15D	15Dist	15I	15J	15Prox	16C	16D	16Dist	16I	16J	16Prox	25C	25D	25Dist	25I	25J	25Prox	28C	28D	28Dist	28I	28J	28Prox	31C
1944	0	0	0	0	0	0	0	0	0	0	0	0	1	0	7	0	0	0	0	0	0	3	0	0	0	0	0	0	0	0	0	1	0	0	0	0	0	0	0	0	0	0	0	0	0	0	0	0	0
736	0	0	0	0	0	0	0	0	0	0	0	0	0	0	0	0	0	0	0	0	0	0	0	0	0	0	0	0	0	0	0	0	0	0	0	0	24	14	8	13	9	49	0	0	0	0	0	0	0
169	0	0	261	0	0	34	0	4	342	0	0	146	0	0	0	0	1	0	0	0	0	0	0	0	0	0	0	0	0	0	0	0	0	0	0	0	0	0	0	0	0	0	46	133	120	149	5	2	0
1601	0	0	0	0	0	0	0	0	0	0	0	0	0	0	0	0	0	0	0	0	0	0	0	0	0	0	0	0	0	0	0	0	0	4	0	0	0	0	0	0	0	0	0	0	0	0	0	0	0
723	0	0	0	0	0	0	0	0	0	0	0	0	0	0	0	0	0	0	4	0	0	0	0	3	0	0	0	0	0	0	0	0	0	0	0	0	6	8	5	5	1	4	0	0	0	0	0	0	0
1263	0	0	3	0	0	0	1	0	2	0	0	0	0	0	5	0	1	0	0	0	6	0	0	0	4	0	7	0	0	2	0	0	4	0	0	0	0	3	3	1	0	1	1	0	2	1	3	1	0
1718	0	0	0	0	0	0	0	0	0	0	0	0	0	0	0	0	0	0	0	0	0	0	0	5	2	0	0	0	0	0	0	0	0	0	0	0	2	0	3	2	0	0	0	0	0	0	1	0	0
611	0	0	2	0	0	0	2	0	7	0	0	1	5	0	2	4	6	4	0	0	0	0	0	1	8	5	8	0	0	10	0	0	10	0	0	0	0	4	2	1	1	4	3	0	5	3	0	2	6
1458	0	0	0	0	0	0	4	0	1	0	0	0	6	1	7	6	3	9	0	0	0	0	0	5	7	0	6	0	0	3	9	0	5	0	0	0	7	4	6	17	0	0	2	3	0	0	0	1	5
600	5	0	1	0	0	1	0	1	3	0	0	0	2	1	3	2	6	3	0	0	0	0	0	14	4	0	21	0	0	0	2	0	7	0	0	0	21	15	9	21	3	9	2	4	2	1	0	2	0
118	54	0	11	1	0	18	11	0	10	0	0	16	12	19	32	9	13	18	136	0	18	0	0	94	72	3	115	0	0	65	47	0	64	0	0	6	81	93	83	97	33	36	58	24	22	40	4	50	27
976	0	0	0	0	0	0	0	0	0	0	0	0	0	0	0	0	0	0	0	0	0	0	0	0	2	0	0	0	0	1	0	0	2	0	0	0	0	0	1	0	0	2	0	2	0	4	0	2	0
905	0	0	0	0	0	0	0	0	0	0	0	0	0	0	0	0	0	0	0	0	0	0	0	0	0	0	0	0	0	0	0	0	0	0	0	0	4	0	7	10	2	1	0	0	0	0	0	0	0
1375	0	0	0	0	0	0	1	0	1	0	0	0	0	0	0	0	0	0	0	0	0	0	0	0	0	0	0	0	0	0	0	0	8	0	0	0	0	10	0	0	0	0	9	4	1	0	0	1	0
553	6	0	2	1	0	3	2	0	4	0	0	2	4	3	0	0	2	2	10	0	17	0	0	24	11	0	4	0	0	5	10	0	11	0	0	0	9	2	2	4	1	4	8	2	4	1	0	7	4
2010	9	0	0	0	0	3	0	0	0	0	0	0	0	0	0	0	0	0	0	0	0	0	0	0	0	0	0	0	0	0	0	0	0	0	0	0	0	0	0	0	0	0	0	0	0	0	0	0	0
431	0	0	0	0	0	1	2	0	4	0	0	0	4	0	5	0	0	6	0	0	0	0	0	6	4	2	5	0	0	4	1	0	23	0	0	0	2	17	10	6	2	0	6	1	3	2	2	4	2
720	0	0	0	0	0	0	0	0	0	0	0	0	4	3	0	0	0	3	3	0	20	0	0	19	4	0	1	0	0	2	13	0	22	0	0	0	39	58	42	55	13	36	0	0	0	0	0	0	5
744	0	0	2	0	0	5	0	0	6	0	0	2	1	3	1	1	1	1	5	0	9	0	0	6	14	0	3	0	0	9	13	0	15	0	0	0	0	0	8	0	0	1	2	9	4	2	0	6	5
401	13	0	3	0	0	1	0	0	3	0	0	2	4	3	0	2	3	1	18	0	0	0	0	17	3	0	10	0	0	2	33	0	6	0	0	0	0	0	0	0	0	0	5	12	7	13	0	8	1
547	0	0	1	0	0	0	1	0	0	0	0	2	4	1	0	2	0	1	1	0	11	0	0	1	8	0	13	0	0	11	1	0	2	0	0	0	3	1	2	2	2	0	5	6	2	4	0	6	0
891	3	0	0	0	0	5	0	0	0	0	0	0	0	0	0	0	0	0	0	0	0	0	0	2	0	0	0	0	0	0	17	0	3	0	0	0	0	0	0	0	0	0	0	0	0	0	0	0	0
722	1	0	2	0	0	1	1	0	0	0	0	1	0	1	0	0	7	0	7	0	0	0	0	2	5	0	0	0	0	4	2	0	6	0	0	0	5	5	2	7	4	0	3	9	6	3	0	8	1
684	0	0	6	0	0	0	0	0	0	0	0	0	4	0	6	0	2	0	0	0	6	0	0	0	0	0	7	0	0	0	0	0	19	0	0	0	0	0	0	0	0	0	0	0	2	0	0	0	0
1054	0	0	0	0	0	0	0	0	0	0	0	0	0	0	0	0	0	0	0	0	0	0	0	8	0	0	0	0	0	0	0	0	0	0	0	0	0	0	0	0	0	0	0	3	7	1	0	0	0
352	0	0	0	0	0	0	0	0	0	0	0	0	11	5	0	0	8	0	0	0	0	0	0	18	0	0	0	0	0	0	0	0	10	0	0	0	0	0	0	0	0	0	0	3	17	10	0	8	0
264	0	0	3	0	0	2	16	0	16	0	0	21	5	14	0	5	8	8	39	0	7	0	0	12	52	0	39	7	0	62	42	0	28	0	0	0	34	10	18	14	3	26	64	14	21	26	5	25	0
192	0	0	252	0	0	45	0	0	17	0	0	0	2	0	29	0	16	3	0	0	139	0	0	0	26	4	1092	5	0	28	0	0	0	0	0	0	13	13	29	18	4	9	0	0	0	0	0	0	0
1332	0	0	0	0	8	0	0	1	1	0	0	0	0	0	0	1	0	0	2	0	0	1	0	1	4	0	0	0	0	0	0	0	0	0	0	1	1	0	0	1	0	0	0	0	0	0	0	1	0
96	21	0	56	0	0	13	5	0	31	0	0	34	103	30	16	36	32	100	0	0	50	0	0	2	16	0	25	0	0	6	0	0	1057	0	0	106	10	9	9	14	1	6	69	219	118	192	101	31	63
139	28	0	11	0	0	16	20	0	32	0	0	25	4	12	0	8	12	4	64	0	180	0	0	66	24	21	103	0	4	46	5	0	78	0	0	0	2	9	4	0	3	0	29	59	50	33	3	12	0
1651	0	0	0	0	0	0	0	0	0	0	0	0	0	0	0	0	0	0	0	0	0	0	0	0	0	0	0	0	0	0	0	0	2	0	0	0	0	0	0	0	0	0	0	0	0	1	0	0	0
125	0	0	0	0	0	0	3	0	6	0	0	26	8	0	0	0	1	5	0	0	0	0	0	0	0	0	0	0	0	0	5	0	306	0	0	13	0	0	0	0	0	0	59	179	289	121	19	121	102
362	0	0	38	0	0	1	0	0	8	0	0	5	0	0	0	0	0	0	0	0	11	0	0	5	22	0	96	1	0	28	0	0	0	0	0	0	0	0	0	0	0	0	2	21	10	7	3	6	0
531	0	0	0	0	0	0	0	0	0	0	0	0	18	13	0	0	5	10	32	0	0	0	0	13	0	0	0	0	0	0	0	0	0	0	0	0	39	10	11	16	2	24	0	0	0	0	0	0	19
227	0	0	2	0	0	0	5	0	15	0	0	18	8	4	0	2	6	0	0	0	0	0	0	9	0	0	0	0	0	0	0	0	20	0	0	4	70	44	30	29	12	10	6	23	17	19	0	22	0
2215	0	0	14	0	0	0	0	0	0	0	0	0	1	0	0	0	1	2	0	0	5	0	0	0	0	0	1	0	0	1	0	0	0	0	0	0	0	0	0	0	0	0	0	0	0	0	0	0	0
635	0	0	0	0	0	0	0	0	16	0	0	4	0	0	0	0	0	0	0	0	0	0	0	0	0	0	0	0	0	0	0	0	4	0	0	0	0	0	0	0	0	0	40	14	8	24	0	4	1
588	0	0	1	0	0	0	0	0	0	0	0	0	0	0	2	0	0	1	0	0	0	0	0	0	1	0	0	0	0	0	0	0	12	0	0	0	0	0	0	0	0	0	7	4	31	3	3	0	4
1829	0	0	0	0	0	0	0	0	0	0	0	0	0	0	0	0	0	0	0	0	0	0	0	0	0	0	0	0	0	0	0	0	0	0	0	0	11	1	0	0	0	0	0	0	0	0	0	0	0
183	0	0	18	0	0	0	0	0	27	0	0	13	0	0	5	1	0	2	0	0	441	0	0	10	6	0	152	0	0	18	0	0	81	0	0	3	4	0	8	12	0	1	2	25	25	23	4	0	0
712	0	0	1	0	0	0	0	0	0	0	0	10	0	0	0	0	0	1	0	0	0	0	0	0	5	0	0	0	0	0	0	0	0	0	0	0	0	0	1	0	0	0	0	0	3	0	0	2	8
272	0	0	61	0	0	9	4	0	41	0	0	0	0	4	0	0	0	1	0	0	0	0	0	0	36	0	68	0	0	13	0	0	11	0	0	0	0	0	0	0	0	0	0	30	27	18	0	19	0
109	66	0	58	0	0	51	80	0	524	0	8	379	31	16	0	7	13	27	441	0	56	0	0	224	80	8	71	0	0	143	168	0	496	0	0	22	118	72	160	147	32	90	128	145	316	139	31	120	109
248	0	0	0	0	0	0	0	0	0	0	0	0	0	0	0	1	7	0	0	0	0	0	0	0	119	11	212	4	0	235	4	0	107	0	0	1	0	0	0	0	0	0	0	0	0	0	0	0	0
293	0	0	129	0	0	20	24	0	134	0	0	95	75	91	59	85	87	362	0	0	712	0	0	13	4	0	270	0	0	6	0	0	508	0	0	29	8	0	4	4	0	2	105	102	173	180	27	17	3
1196	0	7	0	5	0	0	0	0	0	0	0	0	0	0	0	0	0	0	0	0	0	7	0	0	0	0	0	0	0	0	0	0	0	0	0	0	0	0	0	0	0	0	0	0	0	0	0	0	0
1023	0	65	0	13	3	1	0	4	0	0	0	0	0	0	0	0	0	0	0	0	0	0	0	0	0	0	0	3	0	0	0	0	0	0	0	0	0	0	0	0	0	0	0	0	0	0	0	0	0
1926	0	0	0	0	0	0	0	0	0	0	0	0	0	0	0	0	6	0	0	0	0	0	0	0	0	0	0	0	0	0	0	0	0	0	0	0	0	0	0	0	0	0	0	0	0	0	0	0	0
1321	0	9	0	0	0	0	0	0	0	0	0	0	0	0	0	0	0	0	0	0	0	0	0	0	0	0	0	0	0	0	0	0	0	0	0	0	0	0	0	0	0	0	0	0	0	0	0	0	0
226	0	0	135	0	0	12	0	0	30	0	0	32	1	12	1	7	15	16	0	0	182	0	0	0	1	0	227	0	0	6	0	0	4	0	0	0	0	0	1	0	0	0	0	0	6	5	0	0	0
247	0	0	29	0	0	7	0	0	0	0	0	0	66	48	3	33	63	115	0	0	55	0	0	127	67	4	110	5	6	83	2	0	93	0	0	2	72	57	87	74	26	96	53	44	152	50	16	19	29
127	39	0	94	0	0	17	17	0	130	0	0	82	30	37	2	24	37	46	26	0	38	0	0	61	54	6	89	0	0	57	6	0	178	0	0	5	80	71	62	37	17	50	41	64	100	67	12	57	75
311	0	0	4	0	0	0	11	0	92	0	1	103	30	27	13	18	18	46	0	0	70	0	0	13	16	0	62	0	0	10	0	0	58	0	0	0	27	23	19	14	4	20	0	9	17	8	0	8	0
1330	0	0	45	0	0	6	7	0	10	0	4	2	34	9	8	29	9	67	0	0	17	0	0	0	22	13	1168	0	0	23	0	0	3	0	0	0	0	0	0	0	0	0	2	3	4	6	0	0	0
840	0	0	1	0	0	1	0	0	17	0	0	1	0	0	0	0	0	0	0	0	0	0	0	0	0	0	0	0	0	0	0	0	0	0	0	0	0	0	0	0	0	0	0	0	0	0	0	0	0
150	0	0	40	0	0	147	0	0	1	0	0	0	21	6	0	11	10	5	5	0	82	0	0	44	0	0	15	0	6	4	0	0	262	0	0	3	20	8	66	46	10	22	970	513	788	308	136	407	0
43	0	0	251	0	0	19	5	0	124	0	1	56	189	197	163	166	149	859	0	0	569	0	0	7	4	2	1130	0	0	22	0	0	16	0	0	9	5	0	19	2	0	1	144	141	232	215	82	20	0
486	0	0	0	0	0	0	0	0	0	0	0	0	14	4	81	14	1	28	0	0	0	0	0	0	0	0	0	0	0	0	0	0	0	0	0	0	0	0	0	0	0	0	0	0	0	0	0	0	0
477	0	0	5	0	0	0	0	0	11	0	0	4	0	0	1	0	0	0	0	0	58	0	0	0	57	4	226	0	0	35	0	0	0	0	0	0	31	58	55	37	10	16	43	37	27	38	15	5	25
346	0	0	3	0	0	4	49	0	40	1	0	15	0	0	0	0	0	0	9	0	0	0	0	4	100	14	39	2	0	52	347	0	117	0	0	0	0	0	0	0	0	0	0	0	0	0	0	0	0
590	0	0	0	0	0	0	7	1	16	0	3	11	3	0	0	11	0	2	0	0	14	0	0	7	0	0	0	0	0	0	0	0	0	0	0	0	0	0	1	1	0	3	0	0	0	0	0	0	11
1080	0	0	0	0	0	0	0	0	0	0	0	0	2	5	4	3	3	1	0	0	0	0	0	0	0	0	0	0	0	0	0	0	0	0	0	0	0	0	0	0	0	0	0	0	0	0	0	0	0
308	0	0	0	0	0	0	0	0	0	0	0	0	1	0	0	0	2	3	0	0	0	0	0	0	0	0	0	0	0	0	0	0	0	0	0	0	16	28	25	14	0	17	0	0	0	0	0	0	36
39	25	0	97	0	0	89	75	4	237	0	6	205	67	88	95	97	72	83	89	0	494	0	1	80	110	8	547	3	5	116	85	0	296	0	0	0	14	34	38	29	9	19	65	343	544	383	78	60	145
430	0	0	23	0	0	6	0	0	0	0	0	0	0	0	0	0	0	0	0	0	0	0	0	0	1	0	76	0	0	8	0	0	0	0	0	0	3	10	5	7	0	9	0	0	0	0	0	0	0
95	334	0	5	0	0	54	165	0	8	0	0	11	158	95	4	35	159	34	596	0	36	0	0	243	95	0	8	2	0	45	396	0	80	0	0	6	221	138	119	295	42	149	7	6	4	2	1	3	144
1627	629	0	7	0	0	74	163	0	10	0	0	6	78	61	0	14	63	21	176	0	2	0	0	44	2	0	0	0	0	2	214	0	45	0	0	0	197	145	132	303	48	104	439	202	163	133	30	291	10
348	27	0	0	0	0	0	1	0	1	0	0	5	9	0	0	3	4	0	0	0	7	0	0	0	13	5	0	5	0	18	43	0	15	0	0	10	13	0	7	2	5	9	0	0	1	2	0	0	1
425	0	0	0	0	0	0	0	0	0	0	0	0	2	2	0	7	5	0	0	0	0	0	0	0	0	0	0	0	0	0	0	0	0	0	0	0	0	4	4	10	0	10	0	0	0	0	0	0	0
591	0	46	0	2	0	0	0	0	0	0	0	0	0	0	0	0	0	0	0	0	0	0	0	0	0	0	0	0	0	0	0	0	0	0	0	0	0	0	0	0	0	0	0	0	0	0	0	0	3
199	0	0	0	0	0	0	17	0	16	0	1	11	29	52	1	13	51	10	113	0	25	0	0	435	173	37	57	6	8	301	0	0	0	0	0	0	85	55	97	179	37	92	0	0	0	0	0	0	55
195	232	0	11	0	0	42	89	0	58	0	0	39	31	48	0	11	35	23	67	0	15	0	0	52	218	17	63	5	8	195	3	0	16	0	0	5	110	116	79	168	40	87	162	103	189	51	13	106	0
107	98	0	10	0	0	23	106	0	40	0	0	60	137	213	8	75	206	35	349	0	56	0	0	747	38	0	0	0	0	20	171	0	200	0	0	19	11	18	10	26	6	2	119	80	148	78	30	119	130
555	0	0	0	0	0	0	0	0	0	0	0	0	20	42	0	6	33	9	204	0	23	0	0	57	0	0	0	0	0	0	0	0	0	0	0	0	147	174	162	225	59	56	0	0	0	0	0	0	0
236	47	0	4	0	0	6	12	0	11	0	0	10	6	3	0	1	7	0	49	0	0	0	0	86	25	0	6	0	0	12	298	0	40	0	0	2	0	0	0	0	0	0	0	0	0	0	0	0	0
612	0	0	0	0	0	0	0	0	7	0	0	0	0	0	0	0	0	0	32	0	12	0	0	20	38	8	71	0	0	39	0	0	0	0	0	0	0	0	0	0	0	0	24	14	13	22	6	13	21
376	0	0	0	0	0	0	0	0	0	0	0	0	0	1	0	0	0	0	4	0	11	0	0	102	0	0	0	0	0	0	29	0	36	0	0	0	0	0	0	0	0	0	0	0	0	0	0	0	0
89	720	0	76	0	0	106	422	0	91	0	0	84	93	92	0	60	80	46	353	0	106	0	0	743	542	34	167	3	12	582	130	0	252	0	0	4	126	98	60	105	18	53	479	393	546	326	43	301	207
583	0	0	0	0	0	0	0	0	0	0	0	0	0	0	0	0	0	0	0	0	0	0	0	0	0	0	0	0	0	0	107	0	92	0	0	0	0	0	0	0	0	0	0	0	0	0	0	0	0
510	26	0	6	0	0	9	0	0	0	0	0	0	15	3	0	8	10	0	17	0	0	0	0	6	0	0	0	0	0	0	31	0	4	0	0	0	16	9	12	28	2	11	25	30	29	17	0	25	6
653	2	0	0	0	0	0	0	0	0	0	0	3	4	0	0	1	2	1	3	1	0	0	0	22	2	0	0	0	0	2	107	0	85	0	0	1	37	4	21	38	20	16	22	27	42	7	9	21	10
17	21	0	6	0	0	0	238	1	349	0	0	224	314	299	6	113	215	213	828	0	263	37	0	492	20	0	1	2	0	28	612	0	585	0	1	11	1168	1112	936	1537	328	690	50	131	154	99	21	119	132
16	868	0	47	0	0	188	721	0	78	0	0	136	371	296	53	127	345	176	775	0	129	0	0	2060	272	1	49	1	1	257	1124	0	468	0	0	16	59	67	35	33	7	12	770	537	552	267	54	460	151
200	338	0	2	0	0	66	129	0	5	0	0	18	89	67	0	17	53	13	178	5	10	0	0	100	0	0	0	0	0	1	409	0	122	0	0	8	0	0	0	0	1	0	198	69	47	51	10	180	248
77	0	0	11	0	0	17	111	0	40	0	0	67	17	18	0	11	38	9	9	0	12	0	0	31	43	4	35	0	0	90	20	0	877	0	0	5	0	0	5	1	0	1	166	198	269	162	70	106	138
2	8561	1	897	0	0	1357	5787	3	1737	0	5	2211	1367	851	72	375	940	726	5773	7	1287	1	13	6622	5345	137	1579	70	20	4247	8120	1	3685	0	0	74	3869	3428	3129	3964	881	2661	2244	1749	2911	1340	186	2289	1484
68	0	0	0	0	0	0	38	1	48	0	0	58	80	93	86	112	68	173	65	0	665	0	0	90	122	1	184	0	0	88	6	0	931	0	0	44	121	141	184	172	31	114	91	158	138	180	16	79	139
1315	0	0	0	0	0	0	0	0	0	0	0	0	0	0	0	0	0	0	0	0	0	0	0	0	86	0	8	3	0	50	0	0	0	0	0	0	4	2	8	5	4	3	0	0	0	0	0	0	0
996	1672	0	79	0	0	254	1240	0	334	0	1	371	309	197	27	88	321	157	1613	5	290	0	6	1241	1414	45	381	14	4	1215	3200	0	1046	0	0	89	2869	2648	2177	3198	734	1941	538	489	605	370	35	631	788
122	3	0	15	0	0	3	52	0	189	0	0	180	11	9	17	0	11	14	28	0	235	0	0	7	116	7	528	5	0	138	8	0	371	0	0	0	15	23	12	25	6	0	170	183	355	334	32	128	0
310	178	0	2	0	0	28	0	0	0	0	0	0	2	3	0	0	3	1	4	0	0	0	0	3	469	11	74	0	7	257	0	0	0	0	0	0	0	0	2	4	0	0	0	0	0	0	0	0	0
317	114	0	6	3	0	16	13	0	22	0	0	1	0	0	0	0	1	0	88	0	14	0	0	15	1	0	0	0	0	3	0	0	0	0	0	0	0	0	0	0	0	0	49	36	40	18	5	42	11
389	0	0	0	0	0	2	3	0	0	0	0	10	4	1	0	0	2	0	41	0	0	0	0	43	10	0	0	1	0	5	5	0	28	0	0	0	0	8	7	12	2	18	8	15	22	6	0	4	0
1726	19	0	1	0	0	1	0	0	0	0	0	0	0	0	0	0	0	0	0	0	0	0	0	0	0	0	0	0	0	0	1	0	4	0	0	0	18	20	5	9	0	0	24	8	4	8	0	32	17
503	0	0	0	0	0	0	0	0	0	0	0	0	0	0	0	0	0	0	0	0	42	0	0	0	0	0	19	0	0	0	0	0	0	0	0	0	0	0	8	5	1	0	0	0	0	0	0	0	0
468	6	0	1	0	0	4	30	0	62	0	0	33	0	1	0	0	0	0	9	0	2	0	0	7	52	0	10	0	2	52	0	0	2	0	0	0	2	0	0	4	0	0	5	7	2	2	0	4	7
467	0	0	0	0	0	0	0	0	0	0	0	0	10	2	1	0	0	9	147	0	6	0	0	152	1	0	0	0	0	0	0	0	0	0	0	0	0	0	0	0	0	0	6	3	5	1	0	1	0
901	0	0	0	0	0	0	0	0	0	0	0	0	0	0	0	0	0	0	0	0	0	0	0	1	0	0	0	0	0	0	0	0	0	0	0	0	10	0	13	3	6	16	0	5	0	0	0	0	12
161	0	0	0	0	0	0	0	0	0	0	0	0	0	0	0	0	0	0	0	0	0	0	0	0	0	0	0	0	0	0	0	0	0	0	0	0	282	523	410	577	116	197	0	0	0	0	0	0	0
961	32	0	1	0	0	11	4	0	3	0	0	2	2	2	2	2	5	1	39	0	13	0	0	19	46	3	16	3	2	22	7	0	5	0	0	0	2	5	1	5	0	3	30	21	20	16	2	28	9
353	141	0	11	0	0	52	9	0	3	0	0	2	55	14	11	5	35	6	944	0	70	0	0	729	0	0	0	0	0	0	3146	0	301	0	0	34	527	455	340	587	133	315	0	0	0	0	0	0	23
210	0	0	0	0	0	0	41	0	24	0	0	29	0	2	0	0	2	0	7	5	0	0	0	0	0	0	0	0	0	0	24	0	73	0	0	17	0	0	0	0	0	0	0	0	0	0	0	0	0
289	115	0	3	0	0	11	0	0	0	0	0	0	33	19	5	13	33	13	0	0	0	0	0	0	0	0	0	0	0	0	6	0	3	0	0	0	55	19	12	27	16	8	0	0	0	0	0	0	56
280	358	0	5	0	0	69	75	0	0	0	0	15	12	7	0	7	6	1	97	0	13	6	0	86	9	0	0	0	0	0	81	0	12	0	0	0	1	0	0	0	0	0	0	0	0	0	0	0	0
287	10	0	15	0	0	11	8	2	84	0	0	54	7	3	0	9	3	8	8	0	26	0	0	50	8	0	22	0	0	26	10	0	299	0	0	18	28	29	16	22	5	25	18	32	35	25	0	28	37
263	0	0	0	0	0	1	18	0	2	0	0	5	13	8	5	7	4	7	65	0	0	0	0	19	24	0	0	0	0	20	15	0	5	0	0	0	78	37	32	56	13	56	72	10	11	2	0	29	51
1324	2696	0	516	0	1	655	1648	2	604	0	0	746	1000	719	65	287	828	451	3603	11	714	0	9	4610	1424	27	278	11	0	1306	2637	0	1143	0	0	40	1939	1813	1520	2538	565	1265	1168	907	1014	676	100	1052	525
112	36	0	15	0	0	9	50	0	52	0	1	48	38	18	6	14	31	14	257	0	34	0	0	151	173	21	22	14	0	182	308	0	227	0	0	0	163	233	161	312	70	114	49	123	159	91	40	153	13
229	0	0	0	0	0	0	0	0	0	0	0	0	14	10	0	7	20	0	119	0	1	0	0	51	0	0	0	0	0	0	306	0	95	0	0	10	0	0	0	0	0	0	0	0	0	0	0	0	0
1030	24	0	4	0	0	18	0	1	0	0	0	0	0	0	0	0	0	0	0	0	0	0	0	0	0	0	0	0	0	0	0	0	0	0	0	0	0	0	0	0	0	0	0	0	0	0	0	0	0
1167	30	0	3	0	0	3	1	0	3	0	0	1	7	4	6	2	9	1	30	0	13	0	0	7	48	0	12	0	1	33	6	0	7	0	0	0	3	13	4	20	2	4	44	31	31	33	8	64	6
152	674	0	231	0	0	231	992	1	399	0	1	431	552	346	30	169	445	284	1246	18	247	7	4	2775	930	27	157	4	1	858	1750	0	669	0	0	36	1193	1059	939	1487	302	900	534	534	523	416	42	766	313
1201	0	40	0	4	0	1	0	0	0	6	1	0	0	0	0	2	0	0	0	0	0	0	0	0	0	0	0	0	0	0	0	0	0	0	0	1	0	0	0	0	0	0	0	0	0	0	0	0	0
49	372	0	84	0	0	90	353	0	130	0	1	177	132	69	10	28	106	67	299	0	52	0	10	577	373	20	69	8	0	426	824	0	102	0	0	15	188	169	142	301	61	169	159	179	192	132	17	167	45
46	124	0	48	0	0	40	317	1	337	0	0	282	114	128	84	88	121	157	314	0	1056	0	5	289	598	8	430	17	10	513	71	0	406	0	0	23	15	20	6	30	8	10	336	209	374	155	4	208	458
42	3638	0	82	0	0	584	484	5	127	0	6	112	151	235	45	67	220	34	2228	1	326	13	4	825	1067	47	265	8	3	823	1398	0	382	0	0	32	1249	749	626	1297	272	475	290	259	235	228	32	335	541
1564	0	0	0	0	0	0	15	1	15	0	0	18	0	0	0	0	0	0	0	0	0	0	0	0	21	8	86	0	5	61	0	0	0	0	0	0	2	19	10	14	3	2	14	28	32	15	3	15	6
1363	0	9	0	0	0	0	0	0	0	0	0	0	0	0	0	0	0	0	0	0	0	0	0	0	0	0	0	0	0	0	0	0	0	0	0	0	0	0	0	0	0	0	0	0	0	0	0	0	0
70	50	0	31	0	0	51	0	0	0	0	0	0	1	6	0	9	8	0	0	0	0	0	0	0	0	0	0	0	0	0	190	0	910	0	0	8	0	0	0	0	0	0	0	0	0	0	0	0	0
1714	54	0	33	0	0	8	201	0	73	0	1	75	31	18	1	8	7	32	41	0	13	0	0	43	70	5	12	0	0	54	146	0	39	0	0	0	48	22	20	53	5	38	10	15	31	11	1	22	8
1563	0	0	0	0	0	0	0	0	0	0	0	0	1	0	0	0	0	0	0	0	0	0	0	0	0	0	0	0	0	0	0	0	0	0	0	0	0	0	0	0	0	0	0	0	0	0	0	0	0
295	0	0	0	0	0	0	0	0	0	0	0	0	0	0	0	0	0	0	0	0	0	0	0	0	0	0	0	0	0	0	0	0	0	0	0	0	0	0	0	0	0	0	38	52	155	65	14	6	0
105	0	0	47	0	0	10	8	0	29	0	0	21	5	5	3	6	7	12	0	0	696	0	0	36	44	4	711	4	4	79	0	0	62	0	0	14	17	31	39	41	13	26	37	31	69	46	27	22	8
76	0	0	495	0	0	8	0	0	0	0	0	0	56	62	49	62	35	244	0	0	658	0	0	19	0	0	163	0	0	0	0	0	89	0	0	0	14	9	121	51	4	0	43	10	37	37	4	2	0
124	0	0	27	0	0	18	7	0	59	0	0	31	7	2	6	4	1	10	0	0	1	0	0	24	5	0	8	0	0	1	0	0	90	0	0	4	26	0	22	20	3	22	44	71	113	56	9	28	27
412	0	0	24	0	0	0	0	0	46	0	0	6	0	0	0	0	0	0	0	0	41	0	0	0	11	0	29	0	0	0	0	0	0	0	0	0	0	0	0	0	0	0	0	0	1	6	0	0	0
981	0	0	0	0	0	0	0	0	0	0	0	0	0	0	0	0	0	0	0	0	0	0	0	0	0	0	0	0	0	0	0	0	0	0	0	0	0	0	0	0	0	0	0	2	11	6	0	0	0
648	0	0	0	0	0	0	0	0	0	0	0	0	0	0	0	0	0	0	0	0	0	0	0	0	0	0	0	0	0	0	0	0	0	0	0	0	0	0	0	0	0	0	0	0	0	0	0	0	0
100	0	0	365	0	0	51	0	0	118	0	3	55	63	90	206	85	101	149	0	0	1939	0	0	95	160	17	2234	18	6	114	0	0	845	0	0	58	62	43	226	120	27	38	22	86	69	111	24	4	8
325	0	0	68	0	0	22	0	1	18	0	0	18	1	2	1	2	1	1	0	0	200	0	0	7	11	0	221	0	0	12	0	0	114	0	0	2	0	9	1	2	1	0	0	7	15	9	0	0	5
309	0	0	3	0	0	1	1	0	56	0	0	41	5	5	5	6	10	12	26	0	46	0	0	11	24	3	247	2	0	50	15	0	233	0	0	0	41	33	41	6	15	49	28	49	114	80	7	15	9
393	43	31	0	34	16	9	0	0	0	0	0	0	0	0	0	0	0	0	0	0	0	0	0	0	0	0	0	0	0	0	0	0	0	0	0	0	3	11	2	12	10	5	0	0	0	0	0	0	0
450	0	0	0	0	0	0	0	0	0	0	0	0	4	32	34	27	5	0	0	0	0	0	0	0	0	0	0	0	0	0	0	0	0	0	0	0	0	0	0	0	1	0	0	0	0	0	0	0	0
748	0	20	0	0	0	0	0	0	0	0	7	0	0	0	0	0	0	0	0	0	0	0	0	5	0	0	0	0	0	0	0	0	0	0	0	0	0	0	0	0	0	0	0	0	0	0	0	0	0
439	0	0	158	0	0	22	15	0	64	0	0	89	9	13	1	0	1	3	0	0	0	0	0	0	0	0	0	0	0	0	0	0	0	0	0	0	0	0	0	0	0	0	0	0	0	0	0	0	0
132	0	0	0	0	0	0	24	0	289	0	0	242	0	0	0	0	0	0	0	0	610	6	0	176	0	0	0	0	0	0	0	0	0	0	0	0	0	0	0	0	0	0	12	16	43	38	0	0	0
182	0	0	0	0	0	0	0	0	0	0	0	0	34	40	2	8	27	58	0	0	8	0	0	8	63	0	257	6	0	36	0	0	0	0	0	0	0	0	0	0	0	0	25	36	47	41	12	28	0
473	0	0	24	0	0	1	0	0	0	0	0	0	0	0	0	0	0	0	0	0	0	0	0	0	0	0	0	0	0	0	14	0	66	0	0	0	0	0	3	7	1	3	0	0	0	0	0	0	0
470	0	0	0	0	0	0	0	0	0	0	0	0	0	0	0	0	0	0	0	0	0	0	0	0	0	0	0	0	0	0	0	0	0	0	0	0	33	0	15	29	3	38	0	0	0	0	0	0	0
488	0	0	1	0	0	0	0	0	11	0	0	0	2	2	0	0	0	3	0	0	0	0	0	0	1	0	10	0	0	7	0	0	2	0	0	0	2	6	11	17	2	0	11	1	16	8	3	4	0
1093	0	0	0	0	0	0	0	0	0	0	0	0	0	0	0	0	3	0	0	0	0	0	4	0	0	0	0	0	0	0	0	0	0	0	2	10	0	0	0	0	0	0	0	0	0	0	0	0	1
1219	0	18	0	0	0	0	1	3	0	0	0	0	0	0	0	0	0	0	0	0	0	0	0	0	0	0	0	0	0	2	0	3	0	0	0	6	0	0	0	0	21	0	0	0	0	0	0	0	0
446	0	1	0	0	0	0	0	0	0	0	0	0	0	0	0	0	0	0	0	0	0	0	0	0	10	0	55	0	0	8	0	0	0	0	0	0	1	0	0	0	0	0	0	0	0	0	0	0	13
551	0	0	0	0	0	0	0	0	0	0	0	0	0	0	0	0	0	0	39	0	0	0	0	43	0	0	0	0	0	0	0	0	0	0	0	0	18	17	24	20	3	6	11	0	0	0	0	3	0
12	0	0	0	0	0	0	2	0	0	0	0	0	230	231	33	181	178	168	0	0	0	0	0	0	20	0	79	35	6	30	0	0	0	0	0	0	1063	1598	768	814	1413	912	0	0	0	0	0	1	240
9	156	1	37	0	0	132	9	0	0	0	0	0	52	37	0	8	23	8	2119	0	95	0	0	462	65	0	9	2	0	123	7264	0	84	0	0	282	0	4	0	0	0	0	390	112	43	57	8	575	57
1630	0	0	7	0	0	6	3	0	0	0	0	0	0	0	0	0	0	0	0	0	0	0	0	0	0	0	0	0	0	0	311	0	47	0	0	3	0	0	0	0	0	0	5	22	26	13	0	53	0
47	0	0	2	0	0	0	252	0	39	0	0	103	1	0	3	0	0	0	0	0	0	0	0	0	0	4	0	0	0	0	150	0	85	0	0	10	0	0	0	0	0	0	30	134	252	111	14	201	265
5	1	0	1	0	1	0	0	0	0	0	1	0	771	750	126	464	665	693	0	0	0	0	0	0	39	5	81	1	3	57	0	0	0	0	0	0	3782	3965	3373	3296	1297	3387	0	2	0	3	0	3	0
33	0	14	1	1	0	0	20	0	58	0	2	47	1	0	2	0	0	0	517	0	443	0	0	332	749	130	2143	89	63	1266	8	0	0	0	0	0	5	0	3	6	3	3	0	0	0	0	0	0	11
1992	0	20	0	0	0	1	0	0	0	0	0	0	0	0	0	0	0	0	6	0	2	0	0	8	0	0	0	0	0	4	6	0	0	0	0	4	0	0	0	0	3	0	0	0	0	0	0	0	2
2147	0	1	0	0	0	0	0	0	0	0	0	0	0	0	0	0	0	0	0	0	0	0	0	7	0	0	0	0	0	0	0	0	0	0	0	0	0	0	0	0	0	0	0	0	0	0	0	0	0
104	0	0	0	0	0	0	0	0	0	0	0	0	3	2	0	0	5	2	0	0	0	0	0	0	1	0	0	0	0	0	0	0	63	0	0	0	4	8	7	0	0	3	545	142	304	183	23	319	0
460	0	0	0	0	0	0	0	0	0	0	0	0	0	0	0	0	0	0	0	0	0	0	0	0	6	0	0	191	0	2	0	0	0	0	0	0	0	0	0	0	0	0	0	0	0	0	0	0	0
10	333	0	130	0	0	69	171	0	98	0	3	127	117	84	22	78	85	160	883	0	62	0	2	564	1602	31	457	149	26	923	25	0	22	0	0	791	0	0	0	0	0	0	1077	179	277	139	16	522	79
637	0	0	3	0	0	0	0	0	1	0	0	0	0	0	0	0	0	0	18	0	1	0	0	0	2	0	3	0	0	0	0	0	5	0	0	0	0	0	1	3	0	6	0	1	0	2	0	0	6
2192	0	0	0	0	0	0	0	0	0	0	0	0	0	0	0	0	0	0	0	0	0	0	0	0	0	0	1	0	3	0	0	0	1	0	0	0	0	0	0	0	0	0	0	0	0	0	0	0	0
123	0	0	14	0	0	7	0	0	1	0	0	0	9	13	124	22	13	25	0	0	31	0	0	0	61	0	77	0	0	11	0	0	615	0	0	63	8	18	42	27	0	4	0	0	0	0	0	0	0
269	0	0	4	0	0	3	0	0	2	0	0	0	4	0	15	1	3	0	0	0	91	0	0	3	3	0	41	0	0	2	0	0	194	0	0	26	13	0	13	9	2	0	0	8	1	6	0	0	1
1575	0	0	0	0	0	0	0	0	0	0	0	0	1	2	0	0	1	1	0	0	0	0	0	0	0	0	0	0	0	0	0	0	4	0	0	0	0	0	1	0	0	0	0	0	0	0	0	0	1
692	0	0	3	0	0	0	0	0	4	0	0	0	0	0	3	0	0	2	0	0	0	0	0	0	1	0	0	0	0	2	0	0	9	0	0	0	0	2	1	0	0	3	0	1	0	1	0	0	1
347	26	0	7	0	0	9	1	0	8	0	0	5	1	1	0	1	5	4	1	0	19	0	0	17	6	0	20	0	1	4	6	0	14	0	0	0	3	0	4	4	0	0	10	6	15	5	0	5	4
1376	0	0	2	0	0	3	0	0	2	0	0	0	0	0	1	0	0	0	0	0	32	6	0	0	0	0	5	0	0	0	0	0	5	0	0	0	1	0	0	0	0	0	0	0	0	0	6	0	0
949	0	0	0	0	0	0	0	0	0	0	0	0	0	0	0	0	0	0	0	0	0	0	0	0	0	0	0	0	0	0	0	0	0	0	0	0	3	13	0	8	0	0	0	0	0	0	0	0	0
929	0	0	0	0	0	0	0	0	2	0	0	0	0	0	2	0	1	0	0	0	7	0	0	0	8	3	2	0	0	5	0	0	0	0	0	0	0	0	0	0	0	0	0	0	0	0	0	0	0
738	5	0	6	0	0	9	0	0	10	0	0	3	0	0	0	0	0	0	0	0	0	0	0	0	1	0	0	0	0	0	0	0	2	0	0	0	0	0	0	0	0	0	0	0	0	0	0	0	0
876	0	0	0	0	0	0	0	0	1	0	0	4	0	0	0	0	0	0	0	0	18	0	0	0	3	0	6	0	0	1	0	0	4	0	0	0	0	0	0	0	0	0	0	0	0	2	0	0	0
178	11	0	4	0	0	1	9	0	5	0	0	7	5	5	2	5	7	18	15	0	19	0	0	17	22	0	38	0	0	6	5	0	62	0	0	0	15	10	20	34	4	14	18	12	19	24	1	26	20
620	0	0	0	0	0	0	0	0	1	0	0	24	1	1	0	0	0	0	0	0	0	0	0	0	0	0	0	0	0	0	0	0	36	0	0	5	0	0	0	0	0	0	0	0	0	0	0	0	0
405	0	0	1	0	0	0	0	0	13	0	0	20	4	7	2	6	3	2	0	0	20	0	0	2	2	0	8	0	0	9	0	0	22	0	0	0	0	10	8	12	7	0	4	7	5	3	0	6	1
703	0	0	0	0	0	0	0	0	0	0	0	0	0	0	0	0	1	0	4	0	3	0	0	0	0	0	0	0	0	0	0	0	3	0	0	0	12	5	18	8	2	2	1	1	0	0	0	0	1
480	0	0	3	0	0	0	0	0	1	0	0	3	2	0	20	0	0	1	0	0	43	0	0	7	0	0	33	0	0	0	0	0	47	0	0	0	6	0	1	0	2	0	0	1	2	2	0	0	0
1571	0	0	0	0	0	0	0	0	0	0	0	0	0	0	0	0	0	0	0	0	1	0	0	0	1	0	0	0	0	0	0	0	7	0	0	0	0	0	0	0	0	0	0	0	0	0	0	0	0
291	0	0	0	0	0	0	0	0	0	0	0	0	0	0	0	0	0	0	0	0	0	0	0	0	0	0	0	0	0	0	0	0	0	0	0	0	157	123	96	80	42	40	0	0	0	0	0	0	0
146	0	0	9	0	0	9	3	0	12	0	0	0	1	10	0	0	0	0	0	0	0	0	0	8	8	0	0	0	0	3	0	0	21	0	0	0	24	16	40	28	6	6	0	0	0	0	0	0	55
137	0	0	0	0	0	0	23	0	34	0	0	48	20	12	0	5	10	15	51	0	7	0	0	42	143	13	57	4	2	102	58	0	75	0	0	0	16	45	32	14	1	19	129	86	62	87	31	117	35
379	0	0	10	0	0	3	0	0	7	0	0	5	1	1	6	4	2	8	11	0	21	0	0	5	16	5	14	0	0	9	0	0	21	0	0	0	35	0	10	8	2	8	21	6	3	12	7	6	1
605	0	0	2	0	0	0	2	0	4	0	0	12	3	5	0	0	4	2	0	0	8	0	0	7	6	0	10	0	0	0	0	0	21	0	0	2	0	0	0	0	0	0	0	5	3	7	4	3	0
570	0	0	0	0	0	0	0	0	0	0	0	0	0	0	0	0	0	0	0	0	0	0	0	0	0	0	0	0	0	0	0	0	0	0	0	0	35	19	12	21	11	28	0	0	0	0	0	0	0
160	38	0	11	0	0	21	12	0	4	0	0	14	8	8	4	9	7	9	9	0	19	0	0	14	12	0	26	0	0	14	10	0	57	0	0	6	23	4	11	8	5	5	35	27	12	13	4	24	68
351	0	0	1	0	0	3	8	0	2	0	0	4	0	0	0	0	0	0	0	0	0	0	0	0	5	0	0	0	0	1	0	0	41	0	0	0	0	0	0	0	0	0	7	13	2	4	10	14	23
2325	0	0	0	0	0	0	0	0	0	0	0	0	0	0	0	0	0	0	0	0	5	0	0	2	0	0	0	0	0	0	0	0	0	0	0	0	0	0	0	0	0	0	0	0	0	0	0	0	0
427	0	0	9	0	0	1	0	0	4	0	0	20	12	0	0	0	0	6	19	0	20	0	0	10	8	0	7	0	0	8	0	0	23	0	0	0	8	11	22	19	2	12	10	8	8	7	0	8	4
331	0	0	24	0	0	0	0	0	24	0	0	24	1	1	1	1	0	12	0	0	50	0	0	0	0	0	55	0	0	0	0	0	0	0	0	0	0	0	0	0	0	0	0	0	0	0	0	0	0
1128	0	0	14	0	0	0	0	0	5	0	0	4	0	1	0	0	0	6	0	0	0	0	0	0	0	0	0	0	0	0	0	0	8	0	0	0	0	0	0	0	0	0	0	0	0	0	0	0	0
253	0	0	75	0	0	34	0	0	1	0	0	3	68	62	66	58	29	176	0	0	0	0	0	0	0	0	0	0	0	0	0	0	0	0	0	0	0	0	0	0	0	0	0	0	0	0	0	0	0
860	0	0	0	0	0	0	0	0	2	0	1	1	0	0	0	0	0	0	0	0	0	0	0	0	0	0	0	0	0	0	0	0	10	0	0	2	0	0	0	0	0	0	0	0	0	0	0	0	0
884	0	0	0	0	0	0	0	0	0	0	0	0	0	2	0	0	0	0	0	0	1	0	0	0	0	0	2	0	0	0	0	0	3	0	0	0	0	0	0	0	0	0	0	3	2	0	0	0	0
1818	0	0	0	0	0	0	0	0	0	0	0	0	0	0	0	0	0	0	0	0	0	0	0	0	0	0	0	0	0	0	0	0	0	0	0	0	0	0	0	0	0	0	0	0	0	0	0	0	0
951	0	0	0	0	0	0	0	0	0	0	0	0	0	0	0	0	0	0	0	0	0	0	0	0	0	0	0	0	0	0	0	0	0	0	0	0	0	0	0	0	0	0	1	0	1	0	3	0	0
982	0	0	0	0	0	0	0	0	2	0	0	1	1	1	0	0	3	5	0	0	0	0	0	0	0	0	3	0	0	0	0	0	0	0	0	0	0	0	0	0	0	0	0	0	0	0	0	0	0
1208	0	0	0	0	0	0	0	0	0	0	0	0	0	0	0	0	0	0	0	0	0	0	0	0	0	0	0	0	0	0	0	0	4	0	0	0	0	0	0	0	0	0	0	0	0	0	0	0	7
303	0	0	18	0	0	1	1	0	6	0	0	14	2	5	5	0	2	5	0	0	8	0	0	3	2	0	26	0	0	10	0	0	41	0	0	0	16	0	8	0	0	2	13	8	11	14	0	16	3
519	0	0	33	0	0	16	0	0	0	0	0	0	14	9	20	0	4	26	0	0	0	0	0	0	0	0	0	0	0	0	0	0	0	0	0	0	0	0	0	0	0	0	0	0	0	0	0	0	0
108	0	0	76	0	0	0	0	0	109	0	0	71	72	75	84	33	54	247	0	0	550	0	0	17	0	0	496	0	0	0	0	0	101	0	0	0	0	0	15	0	0	0	4	12	29	5	6	4	10
1645	0	0	0	0	0	0	0	0	0	0	0	0	0	0	0	0	0	0	0	0	0	0	0	0	0	0	0	0	0	0	0	0	4	0	0	0	0	0	0	0	0	0	0	0	0	0	0	0	0
326	30	0	7	0	0	13	9	0	11	0	0	14	30	12	1	4	12	17	21	0	38	0	0	36	28	0	22	0	0	26	16	0	20	0	0	1	54	32	32	26	2	9	26	12	10	5	2	19	2
80	120	0	64	0	0	16	53	0	27	0	0	88	95	59	18	50	57	104	198	0	148	0	0	374	234	12	111	0	3	281	39	0	80	0	0	7	158	246	113	76	30	59	32	38	30	23	0	89	44
544	38	0	23	0	0	37	142	0	88	0	4	122	34	33	9	8	18	40	46	0	37	0	0	65	79	7	38	2	0	61	132	0	103	0	0	5	87	32	60	73	18	35	44	33	45	24	6	62	47
1387	275	0	193	0	1	94	216	0	338	0	0	628	243	142	30	91	152	275	292	0	152	0	0	359	244	16	112	2	4	214	296	0	109	0	0	11	336	167	228	202	70	237	120	105	77	81	6	104	125
1562	53	0	11	0	0	4	3	0	3	0	0	3	5	14	0	3	2	7	4	0	1	0	0	14	2	0	0	0	0	2	54	0	8	0	0	0	45	33	25	37	12	19	3	2	0	4	4	9	3
179	0	0	3	0	0	9	24	0	17	0	0	45	23	11	7	10	15	18	18	0	16	0	0	29	25	0	16	0	0	24	38	0	73	0	0	6	84	108	140	64	32	90	5	7	12	16	4	11	3
1150	0	0	0	0	0	0	0	0	0	0	0	0	0	0	0	0	0	0	0	0	0	5	0	0	0	0	0	0	0	0	0	0	0	0	0	0	0	0	0	0	0	0	0	0	0	0	0	0	0
338	0	0	0	0	0	0	0	0	0	0	0	0	0	0	0	0	0	1	0	0	0	0	0	0	0	0	0	0	0	0	0	0	0	0	0	0	0	0	0	0	0	0	0	0	0	0	0	0	0
742	0	0	0	0	0	0	0	0	0	0	0	0	0	0	0	0	0	0	0	0	0	0	0	0	0	0	0	0	0	0	0	0	1	0	0	0	12	0	21	2	0	15	0	0	0	0	0	0	0
559	0	0	8	0	0	0	0	0	5	0	0	15	0	0	0	0	0	0	0	0	15	0	0	1	0	0	0	0	0	0	0	0	0	0	0	0	0	0	0	0	0	0	0	0	0	0	0	0	0
628	0	0	13	0	0	1	0	0	12	0	0	4	0	0	0	0	0	0	0	0	0	0	0	0	0	0	0	0	0	0	0	0	0	0	0	0	0	0	0	0	0	0	0	0	0	0	0	0	0
1553	0	0	0	0	0	0	0	0	0	0	0	0	1	5	0	1	0	0	0	0	1	0	0	6	0	0	0	0	0	0	0	0	0	0	0	0	0	0	0	0	0	0	2	0	0	0	0	0	0
342	0	0	0	0	0	0	18	0	6	0	0	15	14	1	0	1	11	9	10	0	0	0	0	36	0	0	0	0	0	0	16	0	3	0	0	0	13	15	20	9	7	27	0	0	0	0	0	0	22
1120	0	0	1	0	0	0	0	0	0	0	0	0	5	0	0	0	2	5	0	0	2	0	0	4	0	0	0	0	0	0	0	0	0	0	0	0	0	0	0	0	0	0	0	0	0	0	0	0	0
1217	0	2	0	0	6	0	0	0	0	0	0	0	0	0	0	0	0	0	0	0	0	0	0	0	0	0	0	0	0	0	0	0	0	0	0	0	0	0	0	0	0	0	0	0	0	0	0	0	0
610	63	0	18	0	0	16	13	0	7	0	0	16	14	4	4	10	8	14	133	0	17	0	0	79	31	7	11	0	0	19	29	0	30	0	0	0	21	31	8	23	4	3	43	26	17	18	0	64	31
408	1	0	14	0	0	5	2	0	27	0	0	40	1	1	0	6	2	1	3	0	1	0	0	2	7	0	6	0	0	4	0	0	28	0	0	0	0	0	0	0	0	0	15	18	7	7	0	19	0
246	109	0	2	0	0	18	16	0	1	0	0	20	7	2	0	0	2	0	22	0	0	0	0	4	1	0	0	0	0	0	16	0	0	0	0	0	51	0	0	3	0	0	12	0	0	1	0	3	95
62	148	2	19	2	2	24	16	0	30	0	0	30	52	8	5	4	11	10	572	0	22	0	0	270	82	0	45	0	1	76	177	0	165	0	0	8	80	56	41	62	8	56	73	31	34	25	0	100	42
201	65	0	38	0	0	59	1	0	12	0	2	29	18	0	0	4	3	18	0	0	0	0	0	0	0	0	0	0	0	5	0	0	4	0	0	0	0	0	0	0	0	0	197	29	27	9	0	34	0
203	31	5	38	0	0	28	22	0	34	0	0	55	20	16	24	6	16	18	0	0	28	0	0	3	0	0	5	0	0	1	0	0	8	0	0	0	3	0	1	0	0	0	156	4	2	9	0	15	0
74	121	0	51	0	0	47	99	0	88	0	3	123	35	18	0	21	17	11	214	0	8	0	0	278	85	0	26	7	0	111	107	0	67	0	0	0	121	39	58	109	19	49	111	76	42	29	14	76	14
1764	0	0	1	0	0	0	0	0	0	0	0	0	0	0	0	0	0	0	3	0	0	0	0	1	2	0	0	0	0	0	1	0	1	0	0	0	0	0	0	0	0	0	0	0	0	0	0	1	0
603	0	0	3	0	0	0	1	0	5	0	0	18	2	4	3	0	0	3	8	0	1	0	0	0	2	1	6	0	0	1	0	0	9	0	0	0	2	1	3	0	0	0	3	3	3	0	3	3	7
1428	0	5	0	0	0	1	0	2	0	0	0	0	0	0	0	0	0	0	0	0	0	0	0	0	0	0	0	0	0	0	0	0	0	0	0	0	0	0	0	0	0	0	0	0	0	0	0	0	0
211	166	0	36	0	0	51	387	0	18	0	0	82	18	14	6	2	11	11	120	0	7	0	0	69	174	23	80	3	0	166	538	0	66	0	0	0	0	0	0	0	0	0	250	38	23	17	18	119	5
1075	0	0	15	0	0	5	0	0	8	0	0	0	0	0	0	0	4	0	0	0	0	0	0	0	0	0	0	0	0	0	0	0	0	0	0	0	0	0	0	0	0	0	0	0	0	0	0	0	0
268	0	0	70	0	4	14	0	0	4	0	0	39	4	2	9	0	0	5	0	0	0	0	0	0	9	0	28	7	0	2	0	0	99	0	0	8	0	0	0	0	0	0	5	4	2	7	14	2	0
51	41	3	55	1	0	19	613	4	749	0	0	908	40	5	0	7	13	26	0	0	784	0	0	211	87	0	194	0	0	68	10	0	106	0	0	8	4	0	9	0	0	1	84	52	77	83	55	40	12
1337	0	5	0	0	0	0	0	0	0	0	0	0	0	0	0	0	0	0	0	0	0	0	0	0	0	0	0	0	0	0	0	0	0	0	0	0	0	0	0	0	0	0	0	0	0	0	0	0	0
117	0	0	122	0	0	22	1	0	11	0	0	26	17	9	18	15	10	21	0	0	563	0	0	20	27	0	181	3	0	28	0	0	35	0	0	0	17	6	10	3	0	8	104	157	156	111	26	112	0
1732	71	0	31	0	0	18	49	0	24	0	0	29	20	20	12	4	13	60	92	0	14	0	0	47	59	8	19	1	2	47	177	0	25	0	0	0	96	64	43	41	15	37	2	6	17	17	8	22	24
1032	25	0	9	2	3	4	8	1	4	0	0	9	1	4	8	0	1	2	103	0	9	0	0	43	11	0	5	0	3	3	17	0	11	0	0	2	5	13	15	15	5	9	11	3	8	4	0	20	19
619	0	0	0	0	0	0	0	0	13	0	0	5	0	0	0	0	0	0	0	0	0	0	0	0	0	0	0	0	0	5	0	0	4	0	0	0	0	0	0	0	0	0	0	0	4	0	0	0	0
1844	0	0	0	0	0	0	0	0	0	0	0	11	0	0	0	0	0	0	0	0	1	0	0	0	0	0	0	0	0	0	0	0	0	0	0	0	0	0	0	0	0	0	0	0	0	0	0	0	0
189	252	0	17	0	0	26	3	0	40	0	0	35	7	7	0	9	3	4	62	0	0	0	0	7	19	0	4	0	0	3	0	0	11	0	0	0	10	0	2	0	0	0	35	3	6	8	0	6	13
1540	6	0	0	0	0	1	7	0	15	0	0	8	0	0	0	0	0	0	33	0	0	0	0	2	4	0	0	0	0	6	8	0	8	0	0	0	0	0	5	10	2	7	4	1	1	1	0	1	1
1384	0	0	0	0	0	0	0	0	1	0	0	0	0	0	0	0	0	0	0	0	0	0	0	0	0	0	0	0	0	0	0	0	2	0	0	0	8	0	1	0	0	0	0	0	0	1	0	0	0
1101	0	0	1	0	0	0	0	0	0	0	0	0	2	0	0	0	0	0	0	0	1	0	0	0	0	0	0	0	0	0	0	0	0	0	0	0	0	0	0	0	0	0	0	0	1	0	0	0	0
472	0	0	3	0	0	0	31	0	9	0	0	6	0	0	0	2	1	0	33	0	0	0	0	4	0	0	2	0	0	0	0	0	0	0	0	0	0	0	0	0	0	0	17	11	7	4	0	4	4
456	13	0	2	0	0	0	0	0	3	0	0	10	3	1	0	5	0	1	0	0	2	0	0	2	3	0	0	0	0	1	0	0	0	0	0	0	0	0	0	0	0	0	13	0	0	0	0	2	0
302	77	0	11	0	0	9	19	0	24	0	0	40	13	8	16	12	17	40	49	0	13	0	0	6	82	0	36	0	0	32	168	0	30	0	0	14	52	18	28	14	5	30	20	28	22	30	0	28	12
154	0	0	5	0	0	6	12	0	3	0	0	0	60	43	0	35	26	28	34	0	1	0	0	67	4	0	0	0	0	2	94	0	74	0	0	9	0	0	0	0	0	0	91	34	30	25	4	89	26
67	44	0	21	0	2	19	48	0	23	0	0	58	67	22	1	1	33	17	137	0	26	0	0	81	53	1	35	0	4	57	154	0	24	0	0	0	177	141	92	104	28	74	16	30	13	14	2	47	37
56	257	0	117	0	0	75	159	2	151	0	3	248	100	39	5	41	47	92	288	0	125	1	0	201	295	16	73	3	13	153	579	0	128	0	0	11	216	187	139	255	53	133	83	19	24	21	0	71	120
300	10	0	1	0	0	0	3	0	1	0	0	0	12	3	0	2	0	0	8	0	0	0	0	4	0	10	0	0	0	6	14	0	5	0	0	0	12	0	14	11	0	34	0	0	3	2	0	15	0
718	0	0	225	0	0	12	1	0	15	0	0	2	0	0	0	0	0	0	0	0	20	0	0	0	0	0	0	0	0	0	0	0	0	0	0	0	0	0	0	0	0	0	28	34	29	31	13	15	4
276	14	0	8	0	0	7	17	0	3	0	0	0	8	5	0	2	0	0	25	0	2	0	0	12	13	0	2	0	0	6	27	0	0	0	0	0	0	0	1	0	0	0	4	1	5	5	0	13	5
521	0	0	0	0	0	0	0	0	0	0	0	0	0	0	0	0	0	0	0	0	0	0	0	0	0	0	0	0	0	0	58	0	6	0	0	0	0	0	0	0	0	0	0	0	0	0	0	0	0
93	87	0	4	0	0	24	159	0	26	0	0	18	3	9	0	2	3	2	153	0	12	0	0	93	0	0	0	0	0	1	31	0	73	0	0	0	0	0	0	0	0	0	1	7	1	0	0	5	14
238	38	0	41	0	0	16	58	0	63	0	0	117	54	29	3	12	18	42	56	0	28	0	0	49	47	0	20	0	0	60	23	0	57	0	0	0	81	44	59	63	16	60	47	42	50	66	4	32	35
143	49	0	86	0	0	42	84	0	78	0	0	121	57	31	14	8	31	53	91	0	125	0	2	115	136	25	102	2	4	186	223	0	171	0	0	22	29	40	14	18	5	21	70	26	30	36	3	101	25
141	148	0	40	0	0	30	134	0	105	0	0	110	103	61	38	61	48	152	154	0	68	0	0	111	168	12	187	1	3	138	157	0	325	0	0	12	232	208	180	167	47	55	89	52	58	45	3	61	53
1006	109	0	9	0	0	15	38	0	21	0	0	75	25	14	0	3	7	13	75	0	8	0	0	36	73	0	14	0	0	58	39	0	24	0	0	13	45	30	23	21	7	7	7	7	10	5	0	13	26
135	123	0	7	0	0	14	118	0	15	0	0	57	106	81	6	26	45	33	80	0	7	0	0	171	119	15	12	0	0	147	986	0	122	0	0	21	76	44	88	36	20	45	143	41	20	17	2	103	24
86	225	0	24	0	0	54	125	1	47	0	0	84	140	137	9	43	84	71	147	0	10	0	1	174	166	0	56	0	0	153	337	0	37	0	0	2	66	63	241	285	21	106	385	135	148	103	20	334	4
650	0	0	0	0	0	0	0	0	2	0	0	0	0	0	0	0	0	0	0	0	3	0	0	1	2	0	1	0	0	0	0	0	0	0	0	0	0	0	0	3	0	0	0	2	0	0	0	0	3
14	17	0	217	0	0	52	175	0	21	0	1	108	178	98	14	48	81	151	0	0	0	0	0	0	581	30	517	5	10	593	172	0	771	0	0	48	799	878	1027	726	230	789	0	0	0	0	0	0	0
206	19	0	12	0	0	3	7	0	2	0	0	6	2	14	0	1	3	12	12	0	1	0	0	11	23	0	3	0	0	28	21	0	50	0	0	0	15	7	7	11	0	0	3	15	3	3	0	9	0
769	22	0	16	0	0	1	38	0	10	0	0	30	24	6	3	15	19	32	9	0	17	0	0	16	27	11	43	6	0	32	30	0	47	0	0	2	10	23	8	16	7	6	14	14	14	15	4	17	5
546	0	0	22	0	0	11	0	0	4	0	0	5	0	0	0	0	0	0	0	0	21	0	0	3	0	0	14	0	0	0	0	0	13	0	0	0	0	0	0	0	0	0	0	0	2	6	1	0	0
549	118	0	38	0	0	22	24	0	6	0	0	4	22	10	0	14	13	12	55	0	0	0	0	42	18	0	9	0	0	23	21	0	39	0	0	0	7	0	1	0	2	0	17	7	6	4	0	13	32
120	14	0	24	0	0	9	17	0	64	0	0	37	39	13	4	20	1	36	62	0	27	0	0	14	70	3	69	11	0	53	76	0	58	0	0	0	67	62	46	62	17	64	23	26	50	33	6	50	19
129	0	0	27	0	0	35	99	0	85	0	0	98	12	4	0	11	6	7	7	0	16	0	0	33	12	0	52	0	0	17	85	0	196	0	0	0	4	0	0	0	0	12	149	83	147	46	13	53	44
250	0	0	0	0	0	0	185	0	60	0	0	154	0	0	0	0	0	0	0	0	0	0	4	0	0	0	0	0	0	0	0	0	0	0	0	0	0	0	0	0	0	0	20	6	9	6	0	3	0
257	96	0	4	0	0	9	42	0	3	0	0	0	0	0	0	0	0	0	0	0	0	0	0	0	22	0	5	0	0	9	31	0	0	0	0	0	0	0	0	0	0	0	6	2	0	0	0	10	0
500	14	0	9	0	0	0	3	0	0	0	0	13	8	0	0	2	3	3	0	0	0	0	0	0	7	0	0	0	0	3	0	0	0	0	0	0	0	0	0	0	0	0	0	0	0	0	0	0	7
168	14	0	48	0	0	14	28	0	40	0	0	90	32	19	19	4	26	70	68	0	45	0	0	62	57	0	69	0	0	33	38	0	93	0	0	12	81	74	72	66	13	41	28	26	34	37	12	22	17
1456	1	0	0	0	0	0	0	0	0	0	0	0	51	35	25	29	30	116	0	0	0	0	0	0	0	0	0	0	0	0	1	0	0	0	0	0	0	0	0	0	0	0	0	0	0	0	0	0	0
1102	0	0	0	0	0	0	0	0	0	0	0	0	0	0	0	0	0	0	0	0	0	0	0	0	0	0	0	0	0	0	0	0	0	0	0	0	15	11	10	2	1	13	0	0	0	0	0	0	0
533	0	0	3	0	0	10	32	0	10	0	0	12	53	19	2	4	15	24	6	0	0	0	0	2	23	0	5	0	0	11	20	0	11	0	0	0	2	0	3	1	0	5	12	3	9	1	0	2	8
1989	0	6	0	0	0	0	0	1	0	0	0	0	0	0	0	0	0	0	0	0	0	0	0	0	0	0	0	0	0	0	0	0	0	0	0	0	0	0	0	0	0	0	0	0	0	0	0	0	0
1325	0	1	0	2	3	0	0	4	0	0	0	0	0	0	0	0	0	0	0	0	0	0	0	0	0	0	0	0	0	0	0	0	0	0	0	0	0	0	0	0	0	0	0	0	0	0	0	0	0
115	202	0	5	0	0	28	65	0	24	0	0	50	225	230	26	85	144	124	344	0	17	0	1	293	62	0	14	0	0	48	951	0	176	0	0	9	28	18	103	151	18	47	211	49	34	19	9	159	41
224	0	0	0	0	0	0	8	0	0	0	0	0	39	23	0	13	26	7	0	0	0	0	0	0	3	0	0	0	0	22	4	0	77	0	0	0	0	0	0	0	0	0	39	11	14	20	0	24	6
1036	184	0	84	0	0	26	19	0	29	0	0	21	28	20	2	3	18	43	108	0	57	0	0	88	62	0	22	0	0	42	11	0	27	0	0	0	93	85	42	64	15	55	16	7	13	22	0	12	62
1180	0	0	0	0	0	0	0	0	0	0	0	0	0	0	0	0	0	0	0	0	0	0	0	0	0	0	2	0	0	0	0	0	0	0	0	0	0	0	0	0	0	0	4	0	0	0	0	0	0
398	0	0	93	0	0	35	16	0	41	0	0	70	29	10	12	7	17	27	0	0	30	0	0	25	0	0	1	0	0	2	3	0	66	0	0	0	1	0	0	0	0	0	8	10	10	5	0	6	18
41	529	0	268	0	0	97	396	0	373	0	1	524	208	147	50	113	120	261	171	0	126	19	3	176	273	28	87	8	2	179	573	0	178	0	0	29	78	57	70	73	13	28	82	65	46	56	8	102	58
485	0	0	0	0	0	0	0	0	0	0	0	0	0	0	0	0	0	0	0	0	0	0	0	0	0	0	0	0	0	0	0	0	0	0	0	0	0	0	0	0	0	0	0	0	0	0	0	0	0
484	51	0	10	0	0	8	22	0	29	0	0	43	11	9	2	3	15	14	32	0	9	0	0	29	26	0	9	1	4	26	36	0	52	0	0	1	71	38	14	35	11	23	18	46	46	31	5	32	35
623	0	0	0	0	0	0	0	0	3	0	1	0	7	2	7	14	7	16	0	0	0	0	0	0	0	0	0	0	0	0	0	0	0	0	0	0	0	0	0	0	0	0	0	0	0	0	0	0	0
674	0	0	0	0	0	0	0	0	32	0	0	24	0	0	0	0	0	0	0	0	0	0	0	0	0	0	0	0	0	0	0	0	0	0	0	0	0	0	0	0	0	0	0	0	0	0	0	0	0
1279	0	0	0	4	0	5	0	0	0	0	0	0	0	0	0	0	0	0	0	0	0	0	0	0	0	0	0	0	0	0	0	0	0	0	0	0	0	0	0	0	0	0	0	0	0	0	0	0	0
880	0	0	0	0	0	0	0	0	1	0	0	0	0	0	2	0	4	0	0	0	0	0	0	0	0	0	0	0	0	0	0	0	0	0	0	0	0	0	0	0	0	0	0	0	14	5	0	0	0
283	11	0	7	0	0	0	0	0	9	0	0	5	0	0	1	3	0	2	7	0	20	0	0	1	0	0	2	0	0	4	0	0	14	0	0	0	11	0	12	3	6	5	0	4	8	2	0	9	3
265	15	0	3	0	0	2	8	0	6	0	0	12	23	3	15	9	9	17	22	0	16	0	0	5	7	0	12	0	0	6	0	0	30	0	0	0	0	0	1	4	4	7	9	16	12	21	0	14	19
50	38	0	70	0	0	21	71	0	93	0	0	112	110	36	16	70	78	129	199	0	169	0	0	222	101	29	175	0	0	82	279	0	164	0	0	0	251	244	174	195	46	155	54	82	75	64	2	93	66
1402	0	4	0	0	0	0	0	0	0	0	0	0	0	0	0	0	3	0	0	0	0	0	0	0	0	0	0	0	0	0	0	0	2	0	0	0	0	0	0	0	0	0	0	0	0	0	0	0	0
1444	0	0	0	0	0	0	0	0	0	0	0	0	1	0	8	0	4	5	0	0	0	0	0	0	0	0	0	0	0	0	0	0	0	0	0	0	0	0	0	0	0	0	0	0	0	0	0	0	0
406	0	0	0	0	0	0	0	0	0	0	0	0	0	0	0	0	0	0	0	0	0	0	0	0	0	0	0	0	0	0	0	0	0	0	0	0	22	55	41	15	17	15	0	0	0	0	0	0	0
99	97	0	32	0	0	42	223	0	55	0	0	64	150	127	0	45	46	38	143	0	11	0	3	268	333	8	40	6	0	280	177	0	146	0	0	0	207	131	180	183	42	117	480	91	87	52	5	208	25
21	133	0	101	0	0	66	494	0	109	0	2	241	639	386	25	186	223	224	589	0	60	0	0	870	351	8	181	9	2	427	262	0	244	0	0	10	429	310	440	362	96	255	624	295	637	362	92	347	47
176	302	0	34	0	0	77	65	0	18	0	0	26	47	30	0	5	11	17	478	0	19	0	0	427	232	7	30	0	0	158	1321	0	67	0	0	9	401	178	278	247	74	168	256	31	25	14	2	144	107
1154	28	0	10	0	0	7	18	0	3	0	0	6	15	3	0	6	0	7	41	0	5	9	0	45	20	0	4	4	0	22	26	0	24	0	0	0	13	17	5	8	2	5	14	10	2	3	0	11	3
158	16	0	4	0	0	6	13	0	0	0	0	9	1	2	0	2	0	4	21	0	3	0	0	13	7	0	6	1	0	11	17	0	14	0	0	0	4	19	3	3	0	4	9	18	4	5	0	22	0
1015	0	0	0	0	0	0	0	0	0	0	0	0	0	0	0	0	0	0	0	0	0	0	0	0	0	0	0	0	0	0	0	0	0	0	0	0	0	0	0	0	0	0	0	0	0	0	0	0	0
624	0	0	5	0	0	0	0	0	10	0	0	6	0	0	0	0	0	2	0	0	1	0	0	0	2	0	0	0	0	1	0	0	6	0	0	0	4	0	2	6	0	0	0	0	3	1	0	3	0
2359	0	0	5	0	0	0	0	0	4	0	0	7	0	0	7	8	3	2	0	0	22	0	0	0	0	0	0	0	0	1	0	0	16	0	0	0	0	0	0	0	0	0	0	3	1	1	0	0	0
90	15	0	16	0	0	9	5	0	12	0	0	30	17	22	19	18	19	16	0	0	81	0	0	6	39	0	86	0	3	27	25	0	201	0	0	6	44	38	31	70	9	48	63	60	43	53	11	46	19
237	0	0	9	0	0	4	0	0	13	0	0	13	2	4	11	2	5	5	0	0	151	0	0	0	2	0	44	0	0	0	0	0	31	0	0	0	0	5	0	0	0	0	3	9	8	10	0	0	0
1616	0	0	0	0	0	0	0	0	0	0	0	0	0	0	0	0	0	0	0	0	0	0	0	0	0	0	0	0	0	0	0	0	2	0	0	0	0	0	0	0	0	0	0	0	2	1	0	0	0
3	446	378	29	824	412	473	70	558	21	167	636	22	55	315	593	303	74	34	338	692	38	1516	813	15	62	653	10	453	240	41	257	667	13	1183	776	860	38	143	33	90	144	4	243	335	4	265	865	73	163
217	0	0	19	0	0	2	0	0	6	0	0	6	5	10	26	3	4	7	0	0	84	0	0	2	6	19	58	0	0	7	0	0	32	0	0	0	7	25	23	20	2	5	3	20	6	12	0	1	11
286	0	0	21	0	0	12	1	0	11	0	0	10	1	3	15	7	6	3	6	0	48	0	0	13	26	0	66	0	0	5	0	0	117	0	0	0	6	0	7	3	1	15	19	6	17	16	2	10	0
54	232	198	4	253	130	118	12	41	5	22	90	6	8	74	114	92	29	4	100	157	5	327	198	3	21	207	4	121	103	22	65	199	10	266	209	223	6	40	5	29	48	3	88	68	4	54	218	18	17
145	55	0	16	0	0	15	11	0	4	0	0	26	3	7	2	10	4	27	64	0	9	0	0	39	50	0	8	0	0	28	56	0	73	0	0	0	45	17	20	12	3	7	27	9	16	7	13	12	30
1184	0	10	0	0	0	0	0	0	0	0	0	0	0	0	0	0	0	0	0	0	0	0	0	0	0	0	0	0	0	0	0	0	0	0	0	0	0	0	0	0	0	0	0	0	0	0	0	0	0
1487	0	0	3	0	0	1	0	0	0	0	0	0	0	0	0	0	0	0	0	0	7	0	0	0	0	0	0	0	0	2	0	0	0	0	0	0	0	0	0	0	0	3	0	0	0	1	0	0	0
147	0	0	3	0	0	1	24	0	8	0	0	19	1	0	1	0	5	0	4	0	3	0	0	0	14	0	22	369	11	14	0	0	54	0	0	406	4	14	7	12	9	2	93	71	96	95	6	99	70
1200	0	0	1	0	0	0	0	0	1	0	0	0	0	0	0	0	0	0	0	0	0	0	0	0	2	0	0	0	0	1	0	0	0	0	0	0	0	0	0	0	0	1	0	0	0	2	0	0	0
1528	0	0	0	0	0	0	0	0	0	0	0	0	0	0	0	0	0	0	0	0	0	0	0	0	0	0	0	0	0	0	0	0	0	0	0	0	0	12	0	8	0	0	0	0	0	0	0	0	0
791	0	0	3	0	0	0	0	0	2	0	0	0	0	0	0	0	0	0	0	0	6	0	0	3	4	0	1	0	0	0	0	0	1	0	0	0	0	0	0	0	0	0	0	0	0	0	0	0	0
241	0	0	29	0	0	13	0	0	15	0	0	26	2	4	1	2	1	6	0	0	106	0	0	3	8	0	102	0	0	1	0	0	30	0	0	11	0	16	2	0	0	0	5	1	15	19	0	1	1
243	0	0	35	0	0	4	0	0	5	0	0	6	1	0	0	0	0	3	0	0	3	0	0	0	0	0	0	0	0	0	0	0	122	0	0	2	0	0	0	0	0	0	41	50	41	60	18	4	0
60	0	0	160	0	4	18	0	0	101	0	3	93	15	6	22	16	7	27	0	0	856	0	0	29	71	0	692	15	4	53	0	0	73	0	0	0	33	75	66	27	11	23	28	64	84	87	6	7	24
358	0	0	3	0	0	5	0	0	5	0	0	0	0	0	0	0	0	2	0	0	11	0	0	0	0	0	0	0	0	0	0	0	43	0	0	0	0	0	0	0	0	0	0	0	0	1	0	0	0
284	0	0	7	0	0	1	8	0	14	0	0	3	7	5	8	0	3	8	1	0	7	0	0	15	16	0	2	0	0	12	0	0	8	0	0	0	12	13	1	6	0	13	19	8	7	15	17	9	7
482	0	0	5	0	0	0	1	0	3	0	0	14	0	3	7	0	0	5	0	0	5	0	0	2	0	0	9	0	0	0	0	0	27	0	0	0	0	0	0	0	0	0	9	0	2	0	0	0	0
1012	0	0	2	0	0	0	0	0	1	0	0	0	0	0	0	0	0	1	0	0	2	0	0	3	0	0	2	0	0	0	0	0	3	0	0	0	0	0	0	0	0	0	2	0	0	0	0	1	0
448	0	0	0	0	0	0	0	0	1	0	0	0	0	0	0	0	0	0	0	0	0	0	0	0	12	0	22	0	0	17	0	0	11	0	0	0	0	0	2	0	0	0	0	3	0	2	0	0	1
435	0	0	0	0	0	0	0	0	6	0	0	7	2	0	0	1	5	3	0	0	33	0	0	0	0	0	0	0	0	0	0	0	39	0	0	0	0	0	0	0	0	0	0	0	0	0	0	0	0
402	0	0	0	0	0	0	0	0	0	0	0	0	7	2	0	0	2	0	16	0	0	0	0	32	0	0	0	0	0	0	0	0	0	0	0	0	0	0	0	0	0	0	0	0	0	0	0	0	0
931	0	0	3	0	0	0	0	0	2	0	4	0	0	0	0	1	0	0	0	0	1	0	0	0	0	0	0	0	0	0	0	0	8	0	0	0	0	0	2	6	1	3	0	0	0	0	5	0	0
515	0	0	15	0	0	0	0	0	0	0	0	0	0	0	0	0	0	5	0	0	16	0	0	11	0	0	0	0	0	0	0	0	13	0	0	0	0	0	2	4	0	3	0	0	0	0	0	0	0
598	0	0	1	0	0	0	4	0	0	0	0	5	5	3	0	0	7	16	0	0	0	0	0	0	0	0	0	0	0	0	0	0	10	0	0	0	0	0	0	0	0	0	0	0	0	0	0	0	0
868	0	0	22	0	0	2	0	0	1	0	0	0	0	0	0	0	0	0	0	0	0	0	1	0	0	1	0	0	0	0	0	0	0	0	0	0	0	0	0	0	0	0	0	0	0	0	0	0	0
387	15	0	14	0	0	4	18	0	31	0	0	82	39	30	0	3	13	19	33	0	82	0	0	49	42	9	44	0	0	41	34	0	71	0	0	6	5	19	20	3	1	5	36	17	10	3	0	39	12
571	0	0	5	0	0	0	0	0	0	0	0	0	4	6	0	5	5	9	0	0	0	0	0	0	1	0	10	0	0	2	0	0	4	0	0	6	0	0	0	0	0	0	0	0	0	3	0	0	0
1210	0	0	0	0	0	0	0	0	0	0	0	0	0	0	0	0	0	0	0	0	1	0	0	0	0	0	0	0	0	0	0	0	4	0	0	0	0	0	0	0	0	0	0	0	0	0	0	0	3
288	0	0	8	0	0	3	0	0	5	0	0	0	3	5	1	1	3	8	0	0	67	0	0	6	0	0	23	0	0	1	0	0	5	0	0	2	0	0	4	0	0	0	0	1	12	0	0	0	4
424	0	0	13	0	0	7	0	0	12	0	0	8	0	0	2	0	0	2	0	0	21	0	0	4	3	0	44	0	0	1	0	0	32	0	0	0	4	0	0	0	0	17	0	13	27	24	0	0	0
841	0	0	0	0	0	0	0	0	0	0	0	7	0	0	0	0	0	0	0	0	0	0	0	0	0	0	0	0	0	0	0	0	0	0	0	0	0	0	0	0	0	0	0	0	0	0	0	0	0
1636	0	0	0	0	0	0	0	0	2	0	0	0	0	0	0	0	0	0	0	0	0	0	0	0	0	0	0	0	0	0	0	0	0	0	0	0	0	0	0	0	0	0	0	0	0	0	0	0	0
1116	0	0	0	0	0	0	0	0	0	0	0	0	0	0	0	0	0	0	0	0	10	0	0	0	0	0	0	0	0	0	0	0	8	0	0	0	0	0	0	0	0	0	0	0	0	0	0	0	0
483	0	0	7	0	0	0	0	0	4	0	4	9	0	0	1	0	0	0	0	0	19	0	0	4	0	0	14	0	0	2	0	0	14	0	0	0	0	0	3	0	0	0	0	3	6	3	0	3	0
349	0	0	45	0	0	0	2	0	13	0	0	41	0	0	2	0	3	0	8	0	7	0	0	4	6	0	3	0	0	4	0	0	50	0	0	0	15	9	20	6	4	19	3	6	4	5	0	17	0
1139	0	0	0	0	0	0	0	0	0	0	0	0	0	0	0	0	0	0	0	0	0	0	0	0	0	0	0	0	0	0	0	0	0	0	0	0	0	0	0	0	0	0	0	0	0	0	0	0	0
2148	0	0	0	0	0	0	0	0	0	0	0	0	0	0	0	0	0	0	0	0	0	0	0	7	0	0	0	0	0	0	0	0	0	0	0	0	0	0	0	0	0	0	0	0	0	0	0	0	0
985	0	0	2	0	0	0	0	0	0	0	0	0	0	0	0	0	0	0	0	0	1	0	0	0	0	0	7	0	0	0	0	0	4	0	0	0	4	0	0	0	2	5	0	0	0	0	0	0	0
156	0	0	60	0	0	20	0	0	10	0	0	7	16	5	58	19	4	30	0	0	204	0	0	3	16	6	192	0	0	8	0	0	127	0	0	13	19	11	35	18	4	7	19	34	10	28	0	5	6
1569	0	0	0	0	0	0	0	0	0	0	0	0	0	0	0	0	0	0	0	0	1	0	0	0	0	0	0	0	0	0	0	0	0	0	0	0	0	0	0	0	0	0	0	0	0	0	0	0	0
1258	0	0	0	0	0	0	0	0	0	0	0	0	0	0	0	0	0	0	0	0	5	0	0	0	8	0	0	0	0	0	0	0	0	0	0	0	0	0	0	0	0	0	0	0	0	0	0	0	0
1624	0	0	1	0	0	0	0	0	3	0	0	0	0	0	0	0	0	1	0	0	0	0	0	0	0	0	0	0	0	0	0	0	3	0	0	0	0	0	0	0	0	0	0	0	0	0	0	0	0
138	152	0	41	0	0	14	48	0	66	0	0	102	40	13	6	10	11	33	136	0	17	0	0	71	70	18	34	7	0	71	90	0	12	0	0	0	103	45	59	50	4	25	50	23	17	27	4	18	49
372	0	0	0	0	0	0	0	0	1	0	0	0	4	5	0	2	6	0	7	0	0	0	0	7	0	0	0	0	0	0	0	0	8	0	0	0	0	0	0	0	0	0	0	7	3	2	0	3	0
587	0	0	2	0	0	0	0	0	0	0	0	0	0	0	0	0	0	0	0	0	15	0	0	0	0	0	12	0	0	0	0	0	2	0	0	0	0	0	0	0	0	0	1	0	1	0	0	1	0
454	0	0	0	0	0	0	0	0	0	0	0	0	0	0	0	0	0	0	0	0	0	0	0	0	0	0	0	0	0	0	106	0	26	0	0	8	0	0	0	0	0	0	0	0	0	0	0	0	0
11	114	0	421	0	0	74	81	6	313	0	0	324	163	92	58	132	60	393	1156	0	784	0	0	478	154	22	163	6	0	154	630	0	451	0	0	58	165	92	119	124	32	125	271	127	209	167	10	275	198
659	0	0	7	0	0	0	0	0	8	0	0	0	0	0	0	0	0	0	0	0	0	0	0	0	4	0	0	0	0	3	0	0	5	0	0	0	0	0	0	0	0	0	0	5	2	1	0	3	0
2029	0	0	12	0	0	2	0	0	3	0	0	8	0	0	0	0	0	0	1	0	57	0	0	5	2	0	0	0	0	1	5	0	1	0	0	3	0	5	1	1	0	0	0	3	0	1	0	1	1
323	15	0	0	0	0	0	11	0	3	0	0	14	20	21	0	0	9	7	0	0	5	0	0	17	0	0	0	0	0	6	0	0	86	0	0	12	0	0	0	0	0	0	10	34	41	42	12	7	5
779	0	0	21	0	0	9	0	0	0	0	0	0	0	0	0	0	0	0	0	0	0	0	0	0	0	0	0	0	0	0	0	0	0	0	0	0	0	0	0	0	0	0	0	0	0	0	0	0	0
691	0	0	0	0	0	0	0	0	0	0	0	0	0	0	0	5	0	0	0	0	0	0	0	0	0	0	0	0	0	0	0	0	0	0	0	0	0	0	3	5	0	5	0	0	0	0	0	0	0
313	0	0	36	0	0	9	0	0	6	0	2	0	0	0	2	0	0	1	0	0	0	0	0	0	0	0	0	0	0	0	0	0	124	0	0	9	0	0	10	6	0	0	16	26	8	22	0	2	0
255	0	0	4	0	0	0	8	0	9	0	0	9	18	3	0	5	7	8	4	0	7	0	0	27	0	0	0	0	0	1	0	0	79	0	0	0	17	18	28	19	3	12	11	1	3	3	0	0	13
504	0	0	6	0	0	0	0	0	9	0	0	9	0	0	0	0	0	0	0	0	0	0	0	0	0	0	27	0	0	0	0	0	0	0	0	0	0	0	0	0	0	0	0	0	0	0	0	0	0
1072	0	0	29	0	0	8	0	0	16	0	0	45	0	0	0	0	0	0	0	0	0	0	0	0	0	0	0	0	0	0	0	0	162	0	0	0	0	0	0	0	0	0	1	0	1	0	0	0	0
306	0	0	1	0	0	2	30	0	27	0	0	43	9	7	0	0	7	9	17	0	4	0	0	5	13	0	0	0	0	4	2	0	10	0	0	0	0	29	0	1	3	3	32	21	34	11	7	36	1
1982	0	0	4	0	0	0	0	0	0	0	0	0	0	0	0	0	0	0	0	0	0	0	0	0	0	0	0	0	0	0	0	0	0	0	0	0	0	0	0	0	0	0	0	0	0	0	0	0	0
753	0	0	1	0	0	0	1	0	3	0	0	4	4	3	0	5	10	0	1	0	0	0	0	1	2	0	0	0	0	1	0	0	5	0	0	0	2	0	0	2	0	0	9	9	1	1	0	2	6
1113	0	0	0	0	0	0	0	0	0	0	0	0	0	3	0	0	0	0	0	0	0	0	0	0	0	0	0	0	0	0	0	0	2	0	0	0	0	0	1	0	1	4	0	0	0	0	0	1	0
616	0	0	0	0	0	0	0	0	2	0	0	0	0	0	5	0	0	1	0	0	4	0	0	12	0	0	0	0	0	0	0	0	6	0	0	0	0	0	0	0	0	0	0	0	0	0	0	0	0
707	0	0	1	0	0	0	0	0	0	0	0	0	0	0	0	0	0	0	0	0	0	0	0	0	0	0	0	0	0	0	0	0	10	0	0	0	0	0	0	0	0	0	0	0	0	0	0	0	0
980	0	0	1	0	0	0	0	0	2	0	0	0	1	1	1	0	2	7	0	0	12	0	0	0	0	0	0	0	0	0	0	0	12	0	0	0	0	0	0	0	0	0	0	0	0	0	0	0	0
1542	0	0	0	0	0	0	0	0	0	0	0	0	0	0	0	0	0	0	0	0	0	0	0	0	0	0	0	0	0	0	0	0	6	1	0	0	0	0	0	0	0	0	0	0	0	0	0	0	0
194	55	0	3	0	0	2	5	0	0	0	0	4	3	3	0	0	8	13	93	0	8	0	0	18	16	10	9	0	0	12	27	0	9	0	0	0	47	14	16	13	4	14	46	3	5	3	0	4	25
191	0	0	22	0	0	15	0	0	5	0	0	3	2	3	0	5	6	11	0	0	87	0	0	15	20	0	64	9	0	5	0	0	74	0	0	0	12	20	33	59	10	22	0	0	3	0	0	2	2
190	0	0	50	0	0	19	13	0	116	0	0	171	13	7	0	2	5	8	79	0	6	0	0	96	7	0	0	0	0	13	26	0	69	0	0	0	14	3	5	14	6	4	480	25	58	21	4	65	0
37	0	0	0	0	0	0	69	0	74	0	0	101	85	56	12	5	24	37	31	0	30	0	0	106	9	0	4	0	0	1	116	0	247	0	0	0	0	0	0	0	0	3	516	443	748	437	105	669	40
645	0	0	8	0	0	0	0	0	0	0	0	3	3	0	0	4	3	11	0	0	48	0	0	2	0	0	0	0	0	0	0	0	5	0	0	1	0	0	0	0	0	0	10	5	2	2	3	2	3
332	0	0	131	0	0	25	0	0	2	0	0	25	0	0	0	0	0	0	0	0	0	0	0	0	0	0	10	0	0	1	0	0	0	0	0	0	0	0	0	0	0	0	0	0	0	0	0	0	0
556	0	0	2	0	0	0	0	0	5	0	0	0	0	0	0	0	0	0	0	0	0	0	0	0	1	0	0	0	0	0	0	0	0	0	0	0	3	11	14	13	7	6	0	0	2	0	0	0	0
1005	0	0	0	0	0	0	0	0	0	0	0	0	0	0	0	0	0	0	0	0	6	0	0	0	0	0	0	0	0	0	0	0	0	0	0	0	0	0	0	3	0	0	0	0	0	0	0	0	0
687	0	0	2	0	0	0	0	0	0	0	0	0	0	2	0	0	0	1	0	0	6	0	0	0	0	0	0	0	0	0	0	0	9	0	0	0	0	0	0	0	0	0	0	1	0	1	0	0	0
22	0	0	2	0	0	1	0	0	2	0	0	1	7	12	0	3	12	13	0	0	0	0	0	3	0	0	0	0	0	0	109	0	515	0	0	24	0	0	0	0	0	0	176	410	692	346	78	182	202
400	0	0	0	0	0	0	4	0	0	0	0	0	0	0	0	0	0	0	156	0	0	0	0	3	15	0	0	0	0	10	32	0	0	0	0	0	0	0	0	0	0	0	0	0	0	0	0	0	0
373	0	0	0	0	0	0	5	0	1	0	0	4	0	5	0	0	0	0	0	0	0	0	0	0	0	0	0	0	0	0	0	0	28	0	0	0	0	0	0	0	0	0	0	0	0	0	0	0	5
374	0	0	0	0	0	0	0	0	0	0	1	11	0	0	0	0	0	0	0	0	46	0	0	6	0	0	51	0	0	0	0	0	16	0	0	0	0	0	0	0	0	0	0	0	0	0	0	0	0
395	0	0	6	0	0	0	0	0	1	0	0	4	1	5	4	6	9	5	0	0	30	0	0	5	7	0	20	0	6	0	0	0	31	0	0	0	0	0	0	0	0	0	0	1	1	0	0	3	0
242	0	0	7	0	0	4	0	0	0	0	0	0	1	6	2	5	6	5	36	0	0	0	0	11	3	0	3	0	0	6	0	0	6	0	0	0	52	50	61	27	3	19	0	4	3	7	8	3	0
180	0	0	52	0	0	7	0	0	2	0	0	0	9	1	19	0	0	9	0	0	580	0	0	6	0	0	0	0	0	0	0	0	55	0	0	0	8	23	62	7	3	11	14	8	5	6	11	0	2
1617	0	0	0	0	0	0	0	0	1	0	0	0	0	0	0	0	0	0	0	0	0	0	0	0	0	0	0	0	0	0	0	0	0	0	0	0	0	0	0	4	0	0	0	0	0	0	0	0	0
75	0	0	138	0	0	29	22	0	71	0	0	110	15	10	23	21	15	39	128	0	9	0	0	33	17	10	9	0	0	39	42	0	106	0	0	1	84	44	51	80	10	66	0	0	0	0	0	0	100
1488	0	0	2	0	0	0	0	0	0	0	0	0	0	0	0	0	1	0	0	0	2	0	0	0	0	0	0	0	0	0	0	0	0	0	0	0	0	0	0	0	0	0	0	0	0	1	0	0	0
1827	0	0	0	0	0	0	0	0	0	0	0	0	0	0	0	0	0	0	0	0	0	0	0	0	0	0	0	0	0	0	0	0	0	0	0	0	0	0	0	0	0	0	0	0	0	0	0	0	0
2145	0	0	0	0	0	0	0	0	0	0	0	0	0	0	0	0	0	0	0	0	0	0	0	0	0	0	4	0	0	0	0	0	0	0	0	0	0	0	0	0	0	0	0	0	0	0	0	0	0
496	0	0	43	0	0	7	0	0	24	0	0	31	0	0	0	0	0	0	0	0	0	0	0	0	0	0	0	0	0	0	0	0	0	0	0	0	0	0	0	0	0	0	0	0	0	0	0	0	0
368	0	1	0	0	0	0	0	0	2	0	0	0	0	0	0	0	0	0	0	0	6	0	0	0	0	0	4	0	0	7	0	0	7	0	0	0	21	40	33	17	11	21	4	0	0	3	0	2	1
258	0	0	30	0	0	6	0	3	66	0	4	59	0	0	0	0	0	0	0	0	0	0	0	0	0	0	0	0	0	0	0	0	9	0	0	0	0	0	18	11	0	3	37	16	11	31	0	0	0
735	0	0	0	0	0	0	0	0	2	0	0	6	0	0	0	0	0	0	0	0	0	0	0	5	2	0	5	0	0	1	0	0	36	0	0	0	0	0	0	0	0	0	0	0	0	1	0	0	0
464	0	0	0	0	0	0	0	0	11	0	0	0	0	0	0	0	0	0	0	0	0	0	0	0	0	0	1	0	0	0	0	0	1	0	0	0	0	0	0	0	0	0	15	31	46	31	0	0	0
1845	0	0	0	0	0	3	0	0	0	0	0	8	0	0	0	0	0	0	0	0	0	0	0	0	0	0	0	0	0	0	0	0	0	0	0	0	0	0	0	0	0	0	0	0	0	0	0	0	0
1245	0	0	1	0	0	0	0	0	1	0	0	0	3	0	0	0	0	0	0	0	3	0	0	0	0	0	1	0	0	2	0	0	0	0	0	0	9	0	0	6	0	0	0	0	1	2	0	0	0
53	0	0	41	0	0	18	2	0	14	0	0	44	8	16	1	4	4	25	0	0	220	0	0	12	391	34	1602	4	8	408	0	0	2	0	0	0	0	0	0	0	0	0	68	33	29	32	48	30	0
426	0	0	2	0	0	5	0	0	0	0	0	0	0	2	0	0	0	1	0	0	6	0	0	0	0	0	0	0	0	1	0	0	2	0	0	0	0	0	0	0	0	0	0	8	12	9	9	8	5
729	0	0	0	0	0	0	0	0	0	0	0	0	0	0	0	0	0	0	0	0	0	0	0	0	0	0	0	0	0	0	0	0	3	0	0	0	0	0	0	0	0	0	0	0	4	6	0	0	0
790	0	0	0	0	0	0	0	0	1	0	0	4	0	0	0	0	0	0	0	0	0	0	0	0	0	0	0	0	0	0	0	0	37	0	0	0	0	0	0	0	0	0	0	0	0	0	0	0	0
252	0	0	0	0	0	0	0	0	0	0	0	0	0	0	0	0	0	0	0	0	229	0	0	6	0	0	0	0	0	0	0	0	0	0	0	0	63	91	236	99	17	26	0	0	0	0	0	0	0
461	0	0	25	0	0	0	0	0	5	0	0	11	0	2	0	3	0	6	0	0	29	0	0	0	0	0	0	0	0	0	0	0	5	0	0	0	0	0	0	0	0	0	0	0	0	0	0	0	0
359	0	0	16	0	0	0	0	0	34	0	0	27	1	0	0	0	0	0	0	0	31	0	0	0	0	0	18	0	0	0	0	0	4	0	0	0	0	0	0	0	0	0	6	14	18	19	0	0	3
57	0	0	37	0	0	2	0	0	2	0	0	0	5	4	71	4	15	13	0	0	643	0	0	13	0	11	720	0	0	0	0	0	690	0	0	48	0	0	0	0	0	0	0	0	0	0	0	0	0
530	0	0	1	0	0	0	0	0	1	0	0	0	1	0	3	0	0	2	0	0	6	0	0	3	0	0	1	0	0	0	14	0	13	0	0	0	0	0	3	0	0	0	2	3	2	3	0	0	0
27	1426	0	291	4	0	379	823	0	978	0	11	897	571	420	54	225	356	304	978	0	122	0	8	1193	1649	72	487	44	11	1735	1409	0	525	0	0	11	1020	993	980	844	275	744	557	549	647	419	57	903	539
523	0	0	3	0	0	0	0	0	4	0	0	0	0	0	0	0	0	0	0	0	0	0	0	0	0	0	0	0	0	0	0	0	18	0	0	0	0	0	0	0	0	0	0	1	0	2	0	1	0
339	0	0	0	0	0	0	0	0	1	0	0	0	2	0	4	0	0	1	0	0	138	0	0	0	0	0	0	0	0	0	0	0	16	0	0	6	0	0	0	0	0	0	0	0	0	0	0	0	0
704	0	0	0	0	0	0	0	0	0	0	0	0	0	0	0	0	0	0	0	0	11	0	0	0	0	0	0	0	0	0	0	0	36	0	0	0	0	0	0	0	0	0	0	0	0	0	0	0	0
802	0	0	2	0	0	0	0	0	2	0	0	5	0	3	3	0	0	1	0	0	19	0	0	2	0	0	29	0	0	1	0	0	5	0	0	0	2	6	3	1	4	0	5	1	4	0	0	1	3
212	0	0	39	0	0	0	0	0	0	0	1	0	0	0	0	0	0	0	0	0	0	0	0	0	0	0	0	0	0	0	0	0	260	0	0	25	0	0	0	0	0	0	0	0	0	0	0	0	0
151	0	0	8	0	0	2	0	0	0	0	0	0	2	0	0	1	4	5	0	0	763	0	0	22	0	0	0	0	0	0	0	0	0	0	0	0	0	0	0	0	0	0	0	0	0	0	0	0	0
796	0	0	0	0	0	0	0	0	0	0	0	0	0	0	0	0	0	0	0	0	12	0	0	6	0	0	0	0	0	0	0	0	0	0	0	0	0	0	7	0	1	0	0	0	0	0	0	0	0
1338	0	0	6	0	0	2	0	0	25	0	0	35	0	0	1	0	0	0	0	0	2	0	0	0	1	0	2	0	0	2	0	0	11	0	0	0	0	0	11	9	0	3	0	0	4	2	0	0	0
103	154	0	58	7	2	21	51	3	44	0	2	56	17	21	21	10	24	13	80	0	58	0	0	38	48	0	76	5	0	47	73	0	161	0	0	0	336	92	48	54	9	75	58	48	48	55	7	56	35
239	0	0	18	0	0	5	0	0	10	0	0	0	7	10	5	8	13	8	0	0	32	0	0	0	18	0	74	0	0	8	0	0	93	0	0	15	0	0	0	0	1	4	0	5	1	2	3	0	4
407	0	0	40	0	0	3	0	0	65	0	0	33	0	0	0	0	0	0	0	0	0	0	0	0	0	0	0	0	0	0	0	0	0	0	0	0	0	0	0	0	0	0	9	5	10	14	0	2	0
709	0	0	17	0	0	4	0	0	0	0	0	0	0	0	0	0	0	0	0	0	4	0	0	1	1	0	0	0	0	2	0	0	2	0	0	0	0	10	0	0	0	0	0	0	1	1	0	0	0
392	0	0	0	0	0	0	0	0	6	0	0	26	0	0	3	4	4	6	0	0	28	0	0	4	5	0	45	0	0	0	0	0	96	0	0	6	0	0	0	0	0	0	10	2	5	5	0	1	0
1875	0	0	0	0	0	0	0	0	3	0	0	6	0	0	0	0	0	0	0	0	0	0	0	0	0	0	0	0	0	0	0	0	0	0	0	0	0	0	0	0	0	0	0	0	0	0	0	0	0
174	0	0	372	0	0	17	0	0	96	0	0	88	73	62	125	27	28	173	0	0	547	0	0	39	46	0	351	0	1	38	0	0	378	0	0	49	107	37	92	72	19	15	69	56	44	72	6	8	8
170	0	0	0	0	0	0	0	0	0	0	0	0	0	0	0	0	0	0	0	0	0	0	0	0	49	0	665	3	4	60	1	0	0	0	0	0	0	0	0	0	0	0	0	0	0	0	0	0	0
2094	0	0	0	0	4	0	0	0	0	0	0	0	0	0	0	0	0	0	0	0	0	0	0	0	0	0	0	0	0	0	0	0	0	0	0	0	1	0	0	0	0	0	0	0	0	0	0	0	0
833	0	0	12	0	0	0	0	0	6	0	0	19	0	0	0	0	8	5	0	0	34	0	0	10	0	0	38	0	0	4	0	0	50	0	0	0	0	0	12	0	1	7	0	0	0	0	0	0	0
363	0	0	14	0	0	0	0	0	2	0	5	0	1	0	1	0	0	3	0	0	26	0	0	0	0	0	29	5	0	0	0	0	3	0	0	0	10	0	0	0	2	0	7	0	11	2	0	2	8
783	0	0	4	0	0	3	0	0	3	0	0	3	0	0	0	0	0	0	0	0	2	0	0	0	0	0	5	0	0	0	0	0	17	0	0	0	0	0	0	0	0	0	0	0	0	0	0	0	0
732	0	0	0	0	0	0	0	0	0	0	0	0	0	0	0	0	0	0	0	0	1	0	0	0	0	0	0	0	0	0	0	0	0	0	0	0	0	0	0	0	0	0	0	0	0	0	0	0	0
535	0	0	5	0	0	0	0	0	5	0	0	0	1	3	0	0	0	0	0	0	25	0	0	2	8	12	28	0	0	17	0	0	0	0	0	0	1	7	2	3	4	0	24	0	3	3	0	3	5
534	0	0	4	0	0	0	3	0	3	0	0	0	4	0	0	0	4	0	39	0	2	0	0	3	3	0	3	0	0	4	0	0	0	0	0	0	0	0	2	0	1	0	0	2	0	0	0	0	0
116	0	0	46	0	0	0	0	0	16	0	0	33	1	5	14	1	3	25	0	0	173	0	0	3	10	0	263	0	0	3	0	0	213	0	0	0	0	0	8	0	0	0	1	11	31	13	7	0	4
1037	0	0	0	0	0	0	0	0	0	0	0	0	0	0	0	0	0	0	0	0	0	0	0	0	0	0	0	0	0	0	0	0	0	0	0	0	0	0	0	0	0	0	0	0	0	0	0	0	0
520	9	0	0	0	0	0	2	0	6	0	0	10	0	0	0	0	0	0	0	0	3	0	0	3	5	0	0	0	0	2	7	0	8	0	0	0	6	0	2	4	2	0	10	0	5	2	0	2	1
20	26	0	575	0	0	71	32	5	310	0	10	248	158	75	118	106	74	282	123	0	1454	0	0	129	312	27	659	0	9	145	25	1	820	0	0	14	196	178	116	143	40	145	105	153	203	168	47	98	138
82	0	0	190	0	0	43	2	0	102	0	0	88	49	42	191	43	39	109	14	0	1645	0	0	123	93	14	566	11	0	86	4	0	627	0	0	30	134	122	192	158	39	107	89	145	124	165	31	21	67
451	3	0	8	0	0	0	1	0	8	0	0	5	1	0	0	0	0	9	16	0	1	0	0	4	20	0	11	0	0	27	0	0	9	0	0	0	3	0	3	4	0	1	48	4	2	19	5	4	0
977	0	0	0	0	0	0	0	0	5	0	0	0	0	0	1	1	1	0	0	0	10	0	0	0	0	0	1	0	0	1	0	0	2	0	0	0	0	0	0	0	0	0	1	0	1	1	0	0	0
19	0	0	1057	0	0	196	21	6	286	0	7	244	131	176	308	146	162	345	57	0	2118	0	0	194	591	49	3064	20	13	433	21	0	1447	0	0	78	363	401	464	465	55	201	202	274	343	365	52	147	173
324	0	0	0	0	0	0	0	0	0	0	0	0	0	0	0	0	0	0	0	0	0	0	0	5	0	0	0	0	0	0	215	0	0	0	0	0	0	0	1	0	0	0	0	0	0	0	0	0	0
1776	0	0	13	0	0	0	0	4	35	0	16	39	8	2	16	9	1	15	12	0	60	0	0	4	9	0	28	0	0	14	0	0	60	0	0	0	19	0	3	7	1	19	5	17	10	3	7	0	12
569	5	0	169	0	0	32	0	0	13	0	0	20	30	25	15	27	10	19	33	0	97	0	0	36	30	0	101	0	0	37	62	0	114	0	0	21	12	38	11	20	12	8	53	8	45	21	3	19	11
223	0	0	26	0	0	0	0	0	10	0	0	0	2	10	12	11	2	9	0	0	45	0	0	5	8	0	44	0	0	13	0	0	35	0	0	0	2	0	9	7	0	0	3	3	6	7	0	0	4
45	40	0	231	0	0	36	92	0	292	0	0	305	103	63	29	31	61	159	86	0	107	0	0	88	172	25	507	1	0	289	24	0	199	0	0	30	95	113	83	146	33	70	163	128	92	133	9	120	128
492	0	0	6	0	0	0	0	0	0	0	0	0	0	0	3	0	0	4	0	0	9	0	0	0	0	0	0	0	0	0	0	0	33	0	0	0	0	0	0	0	0	0	0	0	0	0	0	0	0
87	0	0	30	0	0	0	0	0	70	0	0	84	4	21	17	9	24	33	2	0	246	0	0	15	5	6	351	0	0	13	0	0	305	0	0	17	4	13	7	8	5	6	0	20	35	28	1	3	9
318	0	0	5	0	0	3	0	0	4	3	2	6	2	0	0	0	0	1	0	0	12	0	0	1	0	0	18	0	0	1	0	0	33	0	0	5	0	11	3	0	0	0	10	4	12	5	0	1	0
270	0	0	45	0	0	6	0	0	22	0	2	27	17	18	23	15	3	25	0	0	68	0	0	45	1	0	58	0	0	19	0	0	155	0	0	8	0	0	0	0	0	0	0	0	1	1	0	0	27
441	0	0	6	0	0	3	0	0	5	0	0	26	1	0	0	1	0	3	0	0	0	0	0	0	0	0	0	0	0	0	0	0	1	0	0	0	0	0	0	4	0	0	0	4	0	0	0	0	3
1281	0	0	0	0	0	0	0	0	0	0	0	0	0	0	0	0	0	0	0	0	2	0	0	0	0	0	0	0	0	0	0	0	0	0	0	0	0	0	0	0	0	0	0	0	1	0	0	0	0
752	0	0	0	0	0	0	0	0	0	0	0	0	0	0	0	0	0	0	0	0	0	0	0	0	0	0	2	0	0	0	0	0	5	0	0	10	0	0	0	0	0	0	0	0	0	0	0	0	0
79	0	0	16	0	0	0	0	0	41	0	0	10	20	4	2	17	5	24	0	0	196	9	0	0	9	0	293	0	0	5	0	0	142	0	0	0	0	0	2	0	0	0	26	46	66	40	8	2	10
319	9	0	3	0	0	1	9	0	1	0	0	0	4	8	0	0	7	6	0	0	0	0	0	2	5	0	0	0	0	7	32	0	10	0	0	0	4	0	1	3	0	9	10	3	2	4	0	6	2
462	0	0	1	0	0	0	0	0	0	0	0	0	0	0	0	0	0	0	0	0	3	0	0	2	0	0	2	0	0	0	0	0	24	0	0	3	0	0	0	0	0	0	0	0	3	0	0	0	1
917	0	0	7	0	0	0	0	0	0	0	0	1	1	1	0	0	0	0	0	0	3	0	0	0	0	0	0	0	0	0	0	0	7	0	0	0	0	0	0	0	0	8	0	2	1	4	0	0	0
292	0	0	0	0	0	0	11	0	1	0	0	20	645	503	66	328	307	1083	0	0	0	0	0	0	192	0	112	0	0	124	11	0	41	0	0	3	0	0	0	0	0	0	131	110	98	90	28	118	0
188	0	0	107	0	0	12	0	0	36	0	0	67	8	0	3	0	1	8	0	0	234	0	0	7	16	0	178	0	0	11	0	0	447	0	0	31	1	0	20	3	0	0	13	20	10	26	0	6	56
259	0	0	0	0	0	2	12	0	2	0	0	3	23	6	1	0	2	3	35	0	5	0	0	94	39	0	11	0	0	18	45	0	28	0	0	9	14	8	36	15	5	24	3	5	2	0	0	9	6
65	0	0	583	0	0	231	5	0	18	0	1	24	23	9	24	2	19	37	0	0	529	0	0	100	23	0	141	0	0	29	10	0	263	0	0	2	27	0	48	8	0	7	142	72	62	29	2	83	5
165	0	0	0	0	0	0	0	0	0	0	0	0	0	0	0	0	0	0	0	0	0	0	0	0	0	0	0	0	0	0	0	0	0	0	0	0	0	0	0	0	0	0	208	80	109	90	11	141	0
166	0	0	0	0	0	0	4	0	0	0	0	20	49	40	15	15	25	57	0	0	0	0	0	0	0	0	0	0	0	0	26	0	73	0	0	10	0	0	0	0	0	0	0	0	0	0	0	0	0
218	42	0	0	0	0	8	96	0	5	0	0	6	8	10	4	0	1	2	36	0	18	0	0	146	0	0	0	0	0	7	75	0	3	0	0	0	47	22	45	54	2	18	0	0	0	0	0	0	17
58	74	0	3	0	0	9	17	0	4	0	1	11	92	40	5	15	35	19	321	0	3	0	0	269	217	0	19	14	4	161	156	0	19	0	0	0	130	93	250	124	33	81	70	32	16	21	0	83	12
2217	0	0	56	0	0	20	13	0	35	0	0	134	32	18	5	2	11	41	0	0	316	0	0	20	19	7	112	0	0	39	15	0	424	0	0	26	0	0	0	0	0	0	26	13	13	18	10	2	0
343	0	0	23	0	0	0	0	0	11	0	0	25	1	6	0	3	0	7	0	0	9	0	0	0	11	0	37	0	0	2	0	0	31	0	0	0	11	5	24	29	5	11	14	4	5	7	3	0	4
812	0	0	0	0	0	0	0	0	0	0	0	0	0	0	0	0	0	3	0	0	0	0	0	0	0	0	4	0	0	0	0	0	0	0	0	0	0	0	0	0	0	0	0	0	0	0	0	0	0
529	0	0	2	0	0	0	0	0	0	0	0	0	0	0	0	0	0	0	0	0	25	0	0	5	4	0	15	0	2	2	0	0	23	0	0	0	0	0	0	0	0	0	5	4	6	0	0	4	1
440	0	0	0	0	0	0	0	0	0	0	0	0	0	0	0	0	0	0	0	0	1	0	0	0	0	0	0	0	0	0	0	0	5	0	0	0	31	16	54	15	8	21	0	0	0	0	0	0	0
36	0	0	10	0	0	10	0	0	160	0	0	62	0	0	13	0	0	4	0	0	274	0	0	4	0	0	0	0	0	0	0	0	155	0	0	14	0	0	0	0	0	0	0	0	0	0	0	0	52
434	0	0	15	0	0	1	0	0	6	0	0	3	0	0	0	0	0	1	0	0	40	0	0	0	0	0	14	0	0	0	0	0	17	0	0	0	0	5	4	4	0	0	0	0	0	0	0	0	0
336	0	0	11	0	0	1	0	0	21	0	0	23	1	0	5	0	5	8	0	0	80	0	0	2	0	0	26	0	0	0	0	0	23	0	0	0	0	0	0	0	0	0	0	0	0	0	0	0	0
1464	0	0	0	0	0	0	0	0	0	0	0	0	0	0	0	0	0	0	0	0	0	0	0	0	0	0	1	0	0	0	0	0	5	0	0	0	0	0	0	0	0	0	4	0	0	2	0	0	0
234	0	0	8	0	0	0	0	1	105	0	0	124	0	3	0	0	0	5	0	0	0	0	0	0	0	0	0	0	0	0	0	0	158	0	0	0	0	0	0	0	0	0	0	0	0	0	0	0	4
142	0	0	30	0	0	9	0	0	0	0	0	0	0	0	0	0	0	0	0	0	95	0	0	0	0	0	92	0	0	2	0	0	95	0	0	0	0	0	0	0	0	0	97	156	283	216	7	0	0
1003	0	0	40	0	0	6	0	0	35	0	0	3	1	2	1	1	4	9	0	0	50	0	0	3	5	0	37	0	0	5	0	0	29	0	0	18	0	0	0	0	0	0	0	0	2	0	0	0	1
681	0	0	7	0	0	0	0	0	7	0	0	5	0	0	0	0	0	0	0	0	7	0	0	3	0	0	3	0	0	0	0	0	7	0	0	0	0	0	0	0	0	0	11	0	7	0	0	0	0
1225	0	0	0	0	0	1	0	0	4	0	0	1	1	1	0	3	3	2	0	0	3	0	0	0	0	0	1	0	0	0	0	0	1	0	0	0	0	0	1	0	0	0	0	0	0	0	0	0	0
133	0	0	66	0	0	19	0	0	3	0	0	7	10	13	45	6	6	1	0	0	97	0	0	9	6	0	139	0	0	5	0	0	87	0	0	0	42	2	58	12	6	3	8	44	37	37	21	4	29
493	0	0	13	0	0	2	0	0	3	0	0	2	2	3	1	0	0	2	0	0	8	0	0	0	1	0	1	0	0	0	0	0	3	0	0	0	2	3	5	2	0	4	0	4	6	4	0	0	8
1372	0	0	0	0	0	0	0	0	0	0	0	0	0	0	0	0	0	0	0	0	0	0	0	0	0	0	0	0	0	0	0	0	6	0	0	0	0	0	0	0	0	0	0	0	0	0	0	0	0
933	0	0	0	0	0	0	0	0	0	0	0	0	0	0	0	0	0	0	0	0	0	0	0	0	3	0	0	0	0	1	0	0	5	0	0	0	0	0	0	0	0	0	0	0	0	3	0	2	0
375	0	0	13	0	0	0	0	0	0	0	0	0	0	0	9	2	0	1	0	0	13	0	0	0	0	0	39	0	0	0	0	0	29	0	0	0	0	0	0	0	0	0	0	0	0	0	0	0	0
397	0	0	3	0	0	0	0	0	0	0	0	0	0	0	0	5	0	0	0	0	29	0	0	16	0	0	6	0	0	0	0	0	66	0	0	0	5	0	0	0	0	6	0	0	0	0	0	0	0
83	0	0	9	0	0	1	0	0	0	0	0	0	0	0	0	0	0	0	0	0	0	0	0	0	0	0	624	0	0	0	0	0	19	0	0	0	5	18	39	15	0	0	9	10	6	10	6	0	22
1270	0	0	0	0	0	0	0	0	0	0	0	0	0	0	0	0	0	0	0	0	10	0	0	0	0	0	0	0	0	0	0	0	0	0	0	0	0	0	1	0	0	0	0	0	0	0	0	0	0
240	0	0	108	0	0	0	0	0	45	0	0	50	13	15	4	10	4	34	0	0	105	0	0	9	24	13	184	0	0	18	0	0	83	0	0	4	3	19	15	9	0	0	7	10	8	19	3	6	5
513	0	0	12	0	0	2	0	0	26	0	0	10	5	0	0	0	2	3	0	0	0	0	0	0	0	0	6	0	0	0	0	0	20	0	0	5	0	0	0	0	0	0	0	2	8	8	0	0	0
621	0	0	0	0	0	0	6	0	52	0	0	60	0	0	0	0	0	0	0	0	0	0	0	0	0	0	0	0	0	0	0	0	0	0	0	0	0	0	0	0	0	0	0	0	0	0	0	0	0
1862	0	0	0	0	0	0	0	0	0	0	0	8	0	0	0	0	0	0	0	0	0	0	0	0	0	0	0	0	0	0	0	0	0	0	0	0	0	0	0	0	0	0	0	0	0	0	0	0	0
883	0	0	0	0	0	0	0	0	0	0	0	0	0	0	0	0	0	0	0	0	0	0	0	0	0	0	0	0	0	0	0	0	14	0	0	0	0	0	0	0	0	0	0	0	0	0	0	0	0
885	0	0	0	0	0	2	0	0	0	0	0	0	0	1	0	0	0	0	0	0	3	0	0	5	0	0	1	0	0	0	0	0	0	0	0	0	0	10	5	0	0	0	0	0	0	0	0	0	0
205	0	0	13	0	0	0	0	0	4	0	1	0	1	6	3	3	13	11	0	0	188	0	0	2	3	0	135	0	0	3	0	0	24	0	0	0	0	0	4	0	0	0	0	0	0	0	0	0	0
1380	0	0	5	0	0	0	0	0	0	0	0	3	0	0	0	0	2	0	0	0	25	0	0	5	2	0	21	0	0	4	0	0	12	0	0	5	0	0	0	1	0	0	0	0	2	2	4	0	3
316	0	0	23	0	0	5	0	0	2	0	0	7	2	4	4	2	0	7	0	0	38	0	0	0	0	0	19	0	0	1	0	0	21	0	0	0	7	13	4	2	2	2	14	5	7	2	0	2	5
838	0	0	0	0	0	0	4	0	0	0	0	4	0	0	0	0	0	0	0	0	0	0	0	0	0	0	0	0	0	0	0	0	0	0	0	0	0	0	0	0	0	0	0	0	0	0	0	0	0
725	0	0	0	0	0	3	0	0	0	0	0	0	0	0	0	0	0	0	0	0	0	0	0	0	0	0	0	0	0	0	0	0	4	0	0	0	0	0	1	0	0	0	0	0	0	0	0	0	2
361	0	0	2	0	0	0	0	0	0	0	0	0	0	0	5	2	0	1	0	0	48	0	0	7	4	0	94	1	0	16	0	0	2	0	0	0	0	0	3	7	1	1	0	5	6	6	0	0	0
508	0	0	14	0	0	6	0	0	2	0	0	12	0	0	0	0	0	0	0	0	0	0	0	0	2	0	43	0	5	0	0	0	45	0	0	0	0	0	3	0	1	3	0	3	9	4	0	0	2
739	0	0	13	0	0	11	0	0	1	0	0	0	0	0	0	2	0	0	0	0	2	0	0	0	0	0	15	0	0	1	0	0	0	0	0	0	0	0	0	0	1	0	0	0	0	1	0	0	1
1819	0	0	0	0	0	0	0	0	1	0	0	0	0	0	0	0	0	0	0	0	0	0	0	0	0	0	2	0	0	0	0	0	6	0	0	0	0	0	0	0	0	0	0	0	0	1	0	0	0
355	0	0	42	0	0	3	0	0	20	0	0	21	0	0	0	0	0	5	0	0	21	0	0	0	0	0	48	0	0	0	0	0	1	0	0	0	0	0	0	0	0	0	0	0	0	0	0	0	0
1033	0	0	1	0	0	0	0	0	0	0	0	0	0	0	0	0	0	0	0	0	0	0	0	0	0	0	0	0	0	0	0	0	7	0	0	0	0	0	0	0	0	0	0	0	0	0	0	0	0
1253	0	0	0	0	0	0	0	0	0	0	0	0	0	0	0	0	0	0	0	0	0	0	0	0	0	0	0	0	0	0	0	0	4	0	0	10	0	0	0	0	0	0	0	0	0	0	0	0	0
1937	0	0	2	0	0	0	0	0	0	0	0	0	2	0	0	0	0	2	0	0	0	0	0	0	0	0	0	0	0	0	0	0	0	0	0	0	0	0	0	0	0	0	0	0	0	0	0	0	0
560	0	0	0	0	0	0	0	0	0	0	0	0	1	1	6	3	1	4	0	0	17	0	0	4	0	0	0	0	0	0	0	0	11	0	0	0	0	0	0	3	0	0	0	0	0	0	0	0	0
228	0	0	1	0	0	0	0	0	0	0	5	4	1	1	21	0	1	0	0	0	65	0	0	0	3	0	57	0	0	0	0	0	100	0	0	17	0	0	3	0	0	0	6	2	4	7	10	0	0
474	0	0	0	0	0	0	0	0	0	0	0	0	0	4	1	5	0	4	0	0	13	0	0	0	0	0	0	0	0	0	0	0	20	0	0	7	0	0	0	0	0	0	0	0	0	0	0	0	0
1942	0	0	3	0	0	0	0	0	2	0	0	0	3	3	13	4	5	9	0	0	331	0	0	12	2	1	17	0	0	1	0	0	10	0	0	0	3	2	3	1	0	0	3	3	2	8	2	0	1
197	1	0	92	0	0	13	0	0	42	0	0	43	13	8	24	30	11	14	0	0	107	0	0	19	14	0	151	0	3	19	0	0	158	0	0	4	32	17	32	22	5	11	2	14	21	20	0	21	17
642	0	0	6	0	0	0	0	0	7	0	0	11	0	0	0	0	0	6	0	0	6	0	0	0	1	0	6	0	0	0	0	0	9	0	0	0	0	0	2	3	0	0	5	2	4	0	0	0	0
81	74	0	153	0	0	57	118	0	232	0	9	285	87	95	103	71	116	124	116	3	392	0	3	188	348	52	541	10	3	314	451	0	925	0	0	64	124	243	154	139	48	89	419	287	380	264	101	353	85
869	0	0	0	0	0	0	0	0	0	0	0	10	0	0	0	0	0	0	0	0	1	0	0	2	0	0	6	0	0	0	0	0	6	0	0	0	0	0	1	0	0	0	0	0	0	0	0	0	0
1861	0	0	0	0	0	1	0	0	1	0	0	8	0	0	0	0	0	0	0	0	0	0	0	0	0	0	0	0	0	0	0	0	0	0	0	0	0	0	0	0	0	0	0	0	0	0	0	0	0
566	0	0	8	0	0	0	2	0	6	0	0	1	12	7	9	1	12	12	0	0	5	0	0	3	1	0	22	0	0	3	0	0	24	0	0	0	9	1	7	3	1	5	6	2	4	2	1	3	3
186	58	0	18	0	0	9	56	0	41	0	0	12	11	3	0	4	7	3	113	0	14	0	0	45	51	0	10	0	0	51	145	0	32	0	0	0	37	62	41	25	3	2	17	23	24	15	13	31	28
449	0	0	11	0	0	2	0	0	4	0	0	5	1	1	2	1	3	3	0	0	19	0	0	0	0	0	36	1	0	3	0	0	37	0	0	0	16	17	40	21	4	24	8	4	3	3	0	0	8
340	0	0	1	0	0	1	0	0	0	0	0	0	0	0	0	0	1	0	0	0	55	0	0	2	0	0	44	2	0	2	0	0	5	0	0	0	0	4	0	0	0	0	6	16	13	13	1	1	0
377	0	0	6	0	0	0	0	0	3	0	0	2	0	1	3	2	0	4	0	0	0	0	0	0	0	0	0	0	0	0	0	0	104	0	0	1	1	0	3	1	0	0	3	35	51	38	3	1	1
1820	0	0	0	0	0	0	0	0	0	0	0	0	0	0	0	0	0	0	0	0	0	0	0	0	0	0	0	0	0	0	0	0	0	0	0	0	0	0	0	0	0	0	0	2	0	4	0	0	0
299	4	0	4	0	0	0	6	0	2	0	0	2	5	4	2	1	1	3	37	0	15	0	0	29	18	2	5	0	0	23	16	0	7	0	0	0	6	7	6	3	4	2	4	6	2	8	4	10	3
453	0	0	2	0	0	0	0	0	0	0	0	0	1	0	0	0	0	0	3	0	4	0	0	1	1	0	3	0	0	0	1	0	2	0	0	0	34	30	42	35	10	23	0	1	0	1	0	4	0
216	10	0	19	0	0	5	16	0	23	0	0	21	6	12	1	6	10	19	7	0	0	0	0	39	22	0	20	0	0	30	34	0	78	0	0	0	52	36	56	53	11	43	20	11	15	26	3	23	12
1560	0	0	6	0	0	1	4	0	1	0	0	1	0	3	0	0	0	4	3	0	1	0	0	5	1	0	2	1	0	1	5	0	9	0	0	0	7	3	6	1	0	2	2	4	5	1	0	2	2
476	0	0	0	0	0	2	4	0	1	0	0	2	0	1	0	2	3	1	3	0	5	0	0	16	3	0	4	0	0	4	0	0	3	0	0	0	4	0	9	1	2	3	0	1	3	5	0	1	1
26	311	0	44	0	0	64	108	0	252	0	1	195	49	55	41	54	42	29	535	0	1611	0	0	940	419	23	395	4	7	548	30	0	95	0	0	0	418	464	476	509	152	226	55	76	60	52	18	110	63
810	0	0	8	0	0	14	0	0	0	0	0	0	0	0	0	0	0	0	0	0	0	0	0	0	5	0	7	0	0	9	0	0	0	0	0	0	0	0	0	0	0	0	0	0	0	0	0	3	0
641	0	0	0	0	0	0	0	0	0	0	0	0	0	0	0	0	0	0	24	0	0	0	0	12	0	0	0	0	0	0	17	0	3	0	0	0	0	0	0	0	0	0	18	4	1	0	0	8	0
341	0	0	4	0	0	0	14	0	20	0	0	23	9	3	2	3	6	9	0	0	0	0	0	0	0	0	0	0	0	0	2	0	25	0	0	0	5	9	5	9	1	5	0	0	0	0	0	0	0
526	0	0	4	0	0	0	0	0	0	0	0	0	0	0	0	0	0	1	0	0	54	0	0	2	0	0	0	0	0	0	0	0	0	0	0	0	0	0	0	0	0	0	0	0	0	0	0	0	2
601	0	0	54	0	0	2	0	0	21	0	0	36	2	1	3	2	5	17	0	0	3	0	0	0	0	0	0	0	0	0	0	0	4	0	0	0	0	0	0	0	0	0	4	17	22	30	2	0	0
557	0	0	16	0	0	4	0	0	0	0	0	0	1	3	4	0	0	2	0	0	11	0	0	2	0	0	0	0	0	0	0	0	0	0	0	0	0	0	0	0	0	0	0	0	0	0	0	0	0
396	0	0	3	0	0	6	0	0	9	0	0	2	4	0	1	3	3	3	0	0	40	0	0	3	0	0	5	0	0	1	0	0	3	0	0	0	10	11	16	21	3	3	9	15	14	15	4	5	6
458	0	0	0	0	0	0	0	0	9	0	0	5	0	0	0	0	0	2	0	0	2	0	0	0	0	0	0	0	0	0	0	0	57	0	0	0	0	0	0	0	0	0	2	2	8	11	0	0	0
327	0	0	0	0	0	0	0	0	0	0	0	0	3	0	3	2	5	0	228	0	6	0	0	111	0	0	0	0	0	0	117	0	25	0	0	0	0	0	0	0	0	0	12	2	4	5	0	22	2
1381	0	0	0	0	0	0	0	0	0	0	0	0	0	0	0	0	0	0	0	0	0	0	0	0	0	0	0	0	0	0	1	0	7	0	0	0	0	0	0	0	0	0	0	0	0	0	0	0	0
1922	0	0	0	0	0	0	0	0	0	0	0	0	0	0	5	3	0	1	0	0	0	0	0	0	0	0	0	0	0	0	0	0	0	0	0	0	0	0	0	0	0	0	0	0	0	0	0	0	0
633	0	0	0	0	0	0	1	0	2	0	0	0	0	0	0	4	0	7	0	0	0	0	0	0	0	0	0	0	0	0	0	0	0	0	0	0	0	0	0	0	0	0	0	0	0	0	0	0	0
646	0	0	0	0	0	0	0	0	0	0	0	0	1	2	0	0	0	5	0	0	3	0	0	3	0	0	21	0	0	13	0	0	0	0	0	0	22	0	8	7	5	19	0	0	0	0	0	0	0
1848	0	0	1	0	0	0	0	0	4	0	0	3	0	0	0	0	0	0	0	0	0	0	0	0	0	0	0	0	0	0	0	0	0	0	0	0	0	0	0	0	0	0	0	0	0	0	0	0	0
1076	0	0	8	0	0	1	0	0	2	0	0	0	4	0	4	0	0	0	0	0	1	0	0	0	0	0	0	0	0	0	0	0	0	0	0	0	3	0	8	2	0	0	0	0	0	0	0	0	0
537	0	0	0	0	0	0	0	0	0	0	0	0	0	0	0	0	0	0	0	0	0	0	0	0	0	0	0	0	0	0	0	0	0	0	0	0	0	0	0	0	0	0	0	0	0	0	0	0	0
539	0	0	7	0	0	1	0	0	2	0	0	0	3	1	3	3	4	13	0	0	2	0	0	0	0	0	0	0	0	0	0	0	3	0	0	0	0	0	0	0	0	0	0	0	0	0	0	0	0
1326	0	0	0	0	0	0	0	0	0	0	0	0	0	0	0	0	0	2	0	0	0	0	0	4	0	0	0	0	0	0	0	0	0	0	0	0	0	7	0	0	0	0	7	0	0	2	0	0	0
1859	0	0	0	0	0	0	0	0	0	0	0	6	3	2	0	4	0	0	0	0	0	0	0	0	0	0	0	0	0	1	0	0	3	0	0	0	0	0	0	0	0	0	0	0	1	0	0	0	0
2077	0	0	4	0	0	1	0	0	1	0	0	0	1	0	0	0	0	0	0	0	0	0	0	0	0	0	0	0	0	0	0	0	0	0	0	0	0	0	0	0	0	0	0	1	0	0	0	0	0
844	0	0	0	0	0	0	0	0	1	0	0	0	0	0	0	0	0	0	0	0	5	0	0	11	0	0	2	0	0	3	0	0	6	0	0	0	0	0	0	0	0	0	0	0	0	0	0	0	0
1981	0	0	3	0	0	1	0	0	1	0	0	6	0	0	0	0	0	0	0	0	0	0	0	0	0	0	0	0	0	0	0	0	0	0	0	0	0	0	0	0	0	0	0	0	0	0	0	0	0
48	84	69	1	110	66	58	10	70	7	55	60	8	9	23	58	39	11	6	50	67	4	202	67	3	14	177	1	110	66	16	6	44	0	89	45	40	5	30	9	25	40	3	39	34	2	26	97	12	19
1442	0	0	3	0	0	3	0	0	0	0	0	0	0	0	0	0	0	0	0	0	0	0	0	0	0	0	0	0	0	2	0	0	0	0	0	0	0	0	0	0	0	0	0	0	0	0	0	0	0
378	0	0	0	0	0	0	4	0	0	0	0	0	9	2	0	0	1	4	0	0	3	0	0	0	0	0	0	0	0	2	0	0	5	0	0	0	22	36	32	48	11	29	0	0	0	0	0	0	0
110	195	0	64	0	0	80	52	1	59	0	0	83	67	29	4	25	35	50	499	0	47	0	0	273	259	3	49	13	0	172	102	0	134	0	0	13	306	187	178	286	69	124	84	96	96	73	27	154	69
1400	0	0	1	0	0	0	0	0	0	0	0	0	0	0	0	0	0	0	0	0	0	0	0	0	0	0	0	0	0	0	0	0	0	0	0	0	0	0	0	0	0	0	0	0	0	0	0	0	0
413	0	0	10	0	0	0	8	0	5	0	0	0	1	5	11	2	2	2	0	0	9	0	0	0	9	0	26	0	0	2	0	0	6	0	0	0	5	22	11	5	5	0	7	10	3	10	7	7	8
766	0	0	0	0	0	0	0	0	0	0	0	7	0	2	0	0	2	0	0	0	4	0	0	1	5	0	5	0	0	3	10	0	7	0	0	0	15	0	0	4	0	0	3	0	0	0	0	3	4
536	0	0	3	0	0	6	0	0	7	0	0	6	0	3	0	0	3	1	0	0	25	0	0	5	14	0	40	0	0	9	0	0	0	0	0	0	0	3	4	0	2	4	11	0	2	1	0	4	0
196	0	0	0	0	0	0	0	0	2	0	0	3	0	2	4	2	0	0	0	0	12	0	0	25	49	3	223	1	0	71	5	0	41	0	0	4	5	10	15	15	9	1	35	19	33	32	1	13	35
366	0	0	1	0	0	0	0	0	13	0	0	20	2	0	0	0	0	2	0	0	0	0	0	3	0	0	27	0	0	1	0	0	0	0	0	0	0	0	0	0	0	0	7	0	5	13	0	4	1
1449	0	0	0	0	0	0	0	0	2	0	0	0	0	0	0	0	0	0	0	0	0	0	0	0	0	0	0	0	0	0	0	0	0	0	0	0	0	0	0	0	0	0	3	3	2	7	3	5	0
584	0	0	13	0	0	1	0	0	35	0	0	38	0	0	0	0	2	1	0	0	0	0	0	0	0	0	0	0	0	0	0	0	0	0	0	0	0	0	0	0	0	0	0	0	0	0	0	0	0
1389	0	0	0	0	0	0	0	0	0	0	0	0	0	0	0	0	0	0	0	0	0	0	0	0	0	0	0	0	0	0	0	0	0	0	0	0	0	0	0	0	0	0	0	0	0	0	0	0	0
164	0	0	48	0	0	5	0	0	0	0	0	0	2	1	0	0	0	8	0	0	10	0	0	0	5	0	320	0	0	1	0	0	321	0	0	0	0	0	1	0	0	0	57	44	156	94	12	5	0
126	0	0	0	0	0	0	0	0	0	0	0	0	0	0	0	0	0	0	0	0	0	0	0	0	0	0	0	0	1	0	0	0	0	0	0	0	477	361	329	399	56	276	0	0	0	0	0	0	0
193	183	0	33	0	0	87	157	0	208	0	0	151	2	0	2	0	3	0	59	0	0	0	0	23	669	27	575	0	12	537	17	0	0	0	0	0	5	0	0	0	0	0	64	39	71	70	15	58	9
558	0	0	5	0	0	0	0	0	2	0	0	4	2	0	0	2	3	6	0	0	7	0	0	0	0	0	11	0	0	0	0	0	1	0	0	13	2	0	1	0	0	2	0	0	2	1	0	0	0
394	0	0	4	0	0	4	0	0	0	0	0	0	0	0	0	6	4	2	33	0	3	0	0	11	18	0	0	0	0	7	0	0	0	0	0	0	3	11	11	19	2	18	2	13	2	2	0	3	0
839	0	0	0	0	0	0	0	0	0	0	0	0	6	0	0	0	0	2	0	0	1	0	0	1	0	0	0	0	0	1	0	0	0	0	0	0	0	0	2	2	0	3	3	0	2	1	0	3	3
2150	0	0	0	0	0	0	0	0	0	0	0	0	0	0	0	0	0	0	0	0	0	0	0	0	0	0	0	0	0	4	0	0	0	0	0	0	0	0	0	0	0	0	0	0	0	0	0	0	0
667	0	0	9	0	0	2	0	0	1	0	0	3	2	0	5	0	1	2	0	0	14	0	0	0	7	0	19	0	0	2	0	0	15	0	0	9	3	0	8	5	1	12	4	5	9	6	0	0	1
383	0	0	11	0	0	6	0	0	5	0	0	2	1	1	4	0	0	1	0	0	34	0	0	0	0	0	25	0	0	0	0	0	49	0	0	0	0	18	2	0	0	0	0	10	6	3	0	0	0
38	68	0	52	0	0	23	69	0	104	0	0	100	91	68	8	35	58	60	200	0	70	0	0	182	0	0	0	0	0	6	67	0	39	0	0	9	670	608	550	402	113	337	42	24	22	21	0	25	37
696	66	0	27	0	0	15	0	0	2	0	0	2	65	61	10	16	46	25	467	0	25	0	0	228	10	0	0	0	0	3	517	0	161	0	0	9	115	156	126	148	31	76	175	121	114	122	1	159	148
1721	0	0	0	0	0	0	0	0	0	0	0	0	0	0	0	0	0	0	0	0	0	0	0	0	0	0	0	0	0	0	0	0	0	0	0	0	0	0	0	0	0	0	0	0	0	0	0	0	0
716	0	0	0	0	0	0	0	0	0	0	0	0	0	0	0	0	0	0	0	0	0	0	0	0	0	0	0	0	0	0	0	0	0	0	0	0	6	15	3	10	0	7	0	0	1	1	0	0	0
131	67	0	6	0	0	37	17	0	46	0	0	18	38	12	6	7	22	18	61	0	4	0	0	76	33	0	5	0	0	30	148	0	67	0	0	0	0	0	0	0	0	0	34	65	68	97	0	59	77
64	0	0	0	0	0	1	0	0	0	0	1	0	30	15	16	13	30	20	92	0	74	0	0	76	0	0	0	0	0	0	50	0	44	0	0	4	543	396	377	492	93	314	0	0	0	0	0	0	67
198	0	0	0	0	0	0	0	0	0	0	0	0	0	0	2	0	0	0	124	0	3	0	0	55	0	0	0	0	0	0	460	0	37	0	0	0	0	0	0	0	0	0	0	0	0	0	0	0	0
275	0	0	0	0	0	0	0	0	0	0	0	0	0	0	0	0	0	0	0	0	0	0	0	0	1	0	0	0	0	0	0	0	0	0	0	0	299	390	285	275	96	134	0	0	0	0	0	0	0
365	0	0	0	0	0	3	13	0	20	0	0	14	0	0	0	0	0	1	11	0	0	0	0	30	21	0	1	0	0	30	0	0	1	0	0	0	112	85	78	71	18	52	0	4	5	2	0	6	8
157	0	0	0	0	0	2	31	0	94	0	0	99	3	0	0	0	0	0	65	0	4	0	5	96	53	5	6	0	0	46	0	0	6	0	0	0	244	255	183	254	82	134	23	32	32	38	3	24	8
13	3298	0	57	3	0	321	0	0	0	0	0	0	97	30	7	5	11	12	2200	0	90	0	0	1075	1078	9	52	2	1	408	495	0	144	0	0	36	805	105	113	175	21	149	1639	146	128	116	80	285	15
608	0	0	0	0	0	0	0	0	0	0	0	0	15	10	0	5	5	0	11	0	0	0	0	2	0	0	0	0	0	0	0	0	22	0	0	0	14	10	24	30	3	20	0	0	0	0	0	0	0
415	0	0	0	0	0	0	0	0	0	0	0	0	30	45	4	15	21	2	135	0	4	0	0	63	21	0	0	0	0	13	31	0	27	0	0	2	0	0	0	0	0	0	0	0	0	0	0	0	0
837	0	0	0	0	0	0	0	0	0	0	0	0	0	0	0	0	0	0	69	0	0	0	0	54	0	0	0	0	0	0	51	0	10	0	0	0	0	0	0	0	0	0	0	0	0	0	0	0	0
1090	0	0	0	0	0	0	0	0	0	0	0	0	0	0	0	0	0	0	0	0	0	0	0	0	4	0	0	0	0	19	0	0	0	0	0	0	0	0	0	0	0	0	0	0	0	0	0	0	0
233	0	0	0	0	0	0	0	0	0	0	0	0	0	0	0	0	0	0	0	0	0	0	0	0	0	0	0	0	0	0	28	47	0	98	70	54	0	0	0	0	0	0	0	0	0	0	0	0	0
2146	0	0	0	0	0	0	0	0	0	0	0	0	0	0	0	0	0	0	0	0	0	0	0	2	0	0	0	0	0	0	0	0	0	0	0	0	0	4	0	0	3	0	0	0	1	1	0	0	0
502	0	81	0	7	1	13	0	2	0	0	0	0	1	0	0	0	0	0	0	0	0	7	0	0	2	0	0	0	0	0	0	0	0	0	0	0	0	0	0	0	16	0	0	0	0	0	0	0	0
1977	0	6	0	1	3	3	0	0	0	0	0	0	0	0	0	0	0	0	0	0	0	0	0	0	0	0	0	0	0	0	0	0	0	0	0	0	0	0	0	0	0	0	0	0	0	0	0	0	0
73	72	58	0	114	48	53	0	0	0	0	0	0	0	0	0	0	0	0	0	0	0	0	0	0	0	0	0	0	0	0	0	0	0	0	0	0	2	31	4	33	26	5	82	97	2	55	198	14	24
329	0	0	6	0	0	0	0	0	7	0	0	5	1	1	7	2	1	1	0	0	89	0	0	0	2	0	60	0	0	1	0	0	65	0	0	0	0	0	1	1	0	0	4	9	13	20	2	0	0
896	0	0	5	0	0	2	0	0	2	0	0	0	0	1	0	0	2	3	0	0	14	0	0	3	0	0	3	0	0	0	0	0	8	0	0	0	0	0	3	0	0	0	0	0	0	0	0	0	0
700	0	0	1	0	0	2	0	0	4	0	0	2	0	0	0	0	0	1	0	0	0	0	0	1	5	0	41	0	0	1	0	0	0	0	0	0	6	4	0	5	3	0	0	0	0	0	0	0	0
574	0	0	1	0	0	2	0	0	0	0	0	0	0	0	0	0	0	0	0	0	0	0	0	0	0	0	0	0	0	0	0	0	34	0	0	1	0	0	0	0	0	0	4	6	10	7	1	1	3
890	0	0	2	0	0	0	0	0	0	0	0	0	0	0	0	0	0	0	0	0	2	0	0	0	0	0	6	0	0	0	0	0	11	0	0	0	0	0	3	0	0	0	0	0	0	1	0	0	0
1013	0	0	16	0	0	4	0	0	0	0	0	0	0	0	0	0	0	0	0	0	0	0	0	0	0	0	0	0	0	0	0	0	0	0	0	0	0	0	0	0	0	0	0	0	0	0	0	0	0
442	0	0	4	0	0	0	0	0	16	0	0	17	0	0	0	0	0	0	0	0	5	0	0	0	0	0	0	0	0	0	0	0	0	0	0	0	0	0	0	0	0	0	0	0	0	0	0	0	0
491	0	0	0	0	0	0	0	0	49	0	6	47	0	0	0	0	0	0	0	0	0	0	0	0	0	0	0	0	0	0	0	0	0	0	0	0	0	0	0	0	0	0	0	0	0	0	0	0	0
66	0	0	253	0	0	66	0	1	525	0	7	511	0	0	0	0	0	0	0	0	0	0	0	0	10	13	406	19	1	169	0	0	0	0	0	0	0	0	0	0	0	0	0	0	0	0	0	0	0
113	0	0	61	0	0	19	0	0	335	0	5	423	0	0	0	0	0	0	0	0	8	0	0	3	7	0	70	6	0	27	25	0	573	0	0	10	0	0	0	0	0	0	78	95	132	138	13	43	91
256	0	0	1	0	0	0	0	0	12	0	0	9	0	0	0	0	0	0	0	0	0	0	0	0	0	0	0	0	0	0	62	0	23	0	0	0	0	0	0	0	0	0	57	14	6	1	8	35	39
98	0	0	12	0	0	4	70	0	65	0	0	129	27	15	16	12	21	34	25	0	6	0	0	26	114	6	48	5	0	122	27	0	40	0	0	0	32	63	32	18	6	22	21	42	37	23	3	44	16
23	171	0	19	0	0	56	163	0	124	0	0	103	60	79	19	30	57	83	381	0	111	5	0	271	388	33	228	10	9	427	383	0	207	0	0	28	235	244	199	239	56	151	174	148	196	166	14	254	302
975	0	0	0	0	0	0	0	0	0	0	0	0	0	0	0	0	1	2	0	0	0	0	0	3	0	0	0	0	0	0	0	0	0	0	0	0	0	0	0	0	0	0	0	0	0	0	0	0	1
1550	324	0	16	0	0	83	151	3	109	0	0	174	23	37	2	26	43	4	202	0	2	0	0	105	327	13	38	6	1	299	640	0	282	0	0	22	118	63	46	36	15	38	93	31	39	18	23	116	117
94	0	0	10	0	0	8	0	0	0	0	0	0	0	2	0	0	0	5	0	1	0	0	0	0	3	0	15	2	0	9	0	1	0	0	0	0	0	0	0	0	0	0	272	325	860	444	91	220	0
1680	0	0	0	0	0	0	0	0	0	0	0	0	0	0	0	0	0	0	0	0	0	0	0	0	0	0	0	0	0	0	0	0	0	0	0	0	0	0	0	3	0	0	0	0	0	0	0	0	0
1284	0	0	0	0	0	0	0	0	0	0	0	0	0	0	0	0	0	0	0	0	0	0	0	0	0	0	0	0	0	0	0	0	0	0	0	0	0	0	3	0	0	0	0	0	0	0	5	0	0
463	0	0	0	0	0	2	0	0	0	0	0	3	2	0	1	4	0	0	8	13	0	6	0	2	0	0	4	1	7	0	0	10	2	20	0	0	0	14	0	2	2	3	2	0	0	1	0	3	5
119	184	0	72	0	0	54	183	0	154	0	5	212	85	42	7	35	61	48	256	0	46	0	0	508	230	18	62	0	0	358	71	0	42	0	0	0	45	48	100	37	26	43	237	82	197	87	0	162	64
433	0	0	0	0	0	0	0	0	8	0	0	13	0	0	0	0	0	0	0	0	0	0	0	0	0	0	0	0	0	0	0	0	0	0	0	0	0	0	0	0	0	0	0	0	0	0	0	0	0
149	47	0	29	0	0	34	17	0	15	0	2	34	0	0	0	0	4	0	123	0	15	0	0	165	0	0	0	0	0	0	23	0	4	0	0	0	0	0	0	0	0	0	0	0	0	3	0	1	83
652	0	0	0	0	0	0	0	0	54	0	0	33	0	0	0	0	0	0	0	0	0	0	0	0	0	0	0	0	0	0	0	0	0	0	0	0	0	0	0	0	0	0	0	0	0	0	0	0	0
1927	0	0	0	0	0	0	0	0	0	0	0	0	0	1	0	0	2	9	0	0	0	0	0	0	0	0	0	0	0	0	0	0	3	0	0	0	0	0	0	0	0	0	0	0	0	0	0	0	0
360	0	0	0	0	0	0	0	0	0	0	0	0	0	0	0	0	0	0	0	0	0	0	0	0	4	0	0	0	0	0	0	0	0	0	0	0	0	0	0	0	0	0	0	0	0	0	0	0	0
1031	0	0	25	0	0	6	0	0	13	0	0	16	1	0	0	2	4	0	0	0	0	0	0	0	0	0	0	0	0	0	0	0	0	0	0	0	0	0	0	0	0	0	0	0	0	0	0	0	0
773	0	0	14	0	0	8	0	0	0	0	0	0	0	0	3	6	2	4	0	0	0	0	0	0	0	0	0	0	0	0	0	0	0	0	0	0	0	0	0	0	0	0	0	0	0	0	0	0	0
1144	0	0	0	0	0	0	0	0	0	0	0	0	0	0	0	0	0	0	0	0	0	0	0	0	0	0	0	0	0	0	0	0	0	0	0	0	0	0	0	0	0	0	0	0	0	0	0	0	0
1876	0	0	0	0	0	0	0	0	22	0	0	0	0	0	0	0	0	0	0	0	0	0	0	0	0	0	0	0	0	0	0	0	0	0	0	0	0	0	0	0	0	0	0	0	0	0	0	0	0
847	0	0	0	0	0	0	3	0	6	0	0	15	0	0	0	0	0	0	0	0	0	0	0	0	24	0	0	0	0	0	0	0	0	0	0	0	0	0	0	0	0	0	0	0	0	0	0	0	0
758	0	0	0	0	0	5	0	0	0	0	0	0	1	0	0	1	0	0	0	0	0	0	0	7	0	0	0	1	4	0	0	0	0	0	0	0	0	0	1	0	4	0	0	0	0	1	0	0	0
785	1	0	0	1	2	1	0	0	0	2	2	0	0	2	1	0	0	1	0	1	0	0	0	0	0	0	0	0	0	0	0	0	0	3	4	3	0	0	0	0	0	0	0	0	0	1	5	0	3
187	113	0	1	31	1	7	16	5	0	1	0	0	4	16	11	6	1	0	0	6	14	0	20	36	2	8	18	8	73	18	60	0	1	101	15	0	3	0	0	1	11	30	74	1	3	2	0	0	22
40	86	100	7	178	82	107	21	91	7	37	115	5	8	52	95	60	16	10	0	0	0	0	0	0	12	148	2	129	92	9	49	90	0	180	97	107	4	32	8	6	24	1	37	42	1	29	126	11	71
617	0	0	1	0	0	2	0	0	1	0	0	1	0	0	0	0	0	1	0	0	21	0	0	0	0	0	9	0	0	0	0	0	23	0	0	0	0	0	0	0	0	0	0	1	2	1	0	0	0
278	0	0	0	0	0	0	0	0	0	0	0	0	3	11	3	1	6	2	11	0	0	0	0	25	0	0	0	0	0	0	54	0	33	0	0	0	55	52	28	32	6	22	0	0	0	0	0	0	32
101	200	0	25	0	0	23	45	0	47	0	4	51	15	26	1	13	10	7	220	0	11	0	0	102	193	5	111	2	12	180	223	0	138	0	0	0	15	21	14	26	12	22	188	89	227	95	35	135	76
144	0	0	0	0	0	0	43	0	107	0	0	107	0	0	0	0	0	0	0	0	0	0	0	0	0	0	0	0	0	0	0	0	0	0	0	0	65	83	25	32	11	70	118	104	196	133	21	45	0
202	354	0	5	0	0	70	0	0	0	0	0	0	0	0	0	0	0	0	124	0	0	0	0	76	0	0	0	0	0	0	0	0	0	0	0	0	0	0	0	0	0	0	0	0	0	0	0	0	0
71	374	0	27	0	0	48	0	0	0	0	0	0	11	4	0	4	13	2	256	0	10	0	0	133	204	8	43	9	14	216	50	0	51	0	0	1	59	54	28	16	7	36	100	100	168	92	27	129	0
390	0	0	0	0	0	0	0	0	6	0	0	7	0	0	0	0	0	0	0	0	15	0	0	0	0	0	13	0	0	6	0	0	26	0	0	0	0	0	0	9	0	0	3	1	17	19	0	0	0
1953	0	0	0	0	0	0	0	0	0	0	0	0	0	3	0	0	0	0	0	0	0	0	0	0	0	0	0	0	0	0	0	0	0	0	0	0	0	0	0	0	0	0	0	0	0	0	0	0	0
900	0	29	0	0	0	0	0	1	0	3	0	0	0	0	0	0	0	0	0	0	0	6	0	0	0	0	0	0	0	0	0	0	0	0	0	8	0	0	0	7	2	0	0	0	0	0	0	0	0
2035	0	0	0	0	0	4	0	0	0	0	0	0	0	0	0	0	0	0	0	0	0	0	0	0	0	0	0	0	0	0	0	0	0	0	0	0	0	0	0	0	0	0	0	0	0	0	0	0	0
25	1342	0	101	0	0	2663	56	0	23	2	1	47	6	1	86	0	9	19	0	0	0	0	0	17	0	0	4	0	0	0	156	0	39	0	0	0	22	11	13	5	0	12	346	44	131	59	0	167	105
1348	0	8	0	0	0	0	0	0	0	0	0	0	0	0	0	0	0	0	0	0	0	0	0	0	0	0	0	0	0	0	0	0	0	0	0	0	0	0	0	0	0	0	0	0	0	0	0	0	0
279	0	0	0	0	0	0	2	0	6	0	0	1	0	0	0	0	0	0	6	0	2	0	0	12	3	0	0	0	0	6	7	0	5	0	0	0	0	0	0	0	0	0	37	92	182	79	6	64	21
92	6	0	0	0	0	3	72	0	116	0	0	108	11	20	1	3	2	5	5	0	13	0	0	33	0	0	0	0	0	0	0	0	16	0	0	0	0	0	0	0	0	0	175	106	302	134	11	86	81
1450	0	0	0	0	0	0	0	0	0	0	0	0	0	0	0	0	0	0	0	0	0	0	0	0	0	0	0	0	0	0	0	0	0	0	0	0	0	0	0	0	0	0	2	3	8	7	0	0	0
932	0	0	0	0	0	0	0	0	0	0	0	0	0	0	0	0	0	0	0	0	0	0	0	0	0	0	0	0	0	0	0	0	24	0	0	0	0	0	0	0	0	0	0	0	0	0	0	0	0
416	0	0	0	0	0	0	13	0	25	0	0	43	0	0	0	0	0	0	0	0	0	0	0	0	0	0	0	0	0	0	0	0	0	0	0	0	0	0	0	0	0	0	19	15	38	14	0	7	0
184	0	0	0	0	0	0	4	0	3	0	0	3	0	0	0	0	1	2	0	0	0	0	0	0	0	0	0	0	0	0	0	0	0	0	0	0	0	0	0	0	0	0	0	0	0	0	0	0	0
881	0	0	0	0	0	0	0	0	0	0	0	1	0	0	4	3	0	0	0	0	0	0	0	0	0	0	0	0	0	0	0	0	0	0	0	0	0	0	0	0	0	0	0	0	0	0	0	0	0
754	0	0	0	0	0	0	29	0	34	0	0	11	5	6	0	3	12	5	6	0	0	0	0	27	0	0	0	0	0	0	0	0	40	0	0	0	0	0	0	0	0	0	8	14	19	10	0	11	3
220	0	0	0	0	0	0	5	0	8	0	0	3	32	33	1	17	13	35	25	0	57	0	0	159	0	0	0	0	0	0	3	0	53	0	0	4	0	0	0	0	0	0	0	0	4	1	0	1	58
155	0	0	0	0	0	0	20	0	36	0	0	50	9	5	2	0	2	5	2	0	1	0	0	20	0	0	0	0	0	0	0	0	11	0	0	0	0	0	0	0	0	0	10	10	6	2	0	5	52
84	0	0	142	0	0	38	0	0	0	0	0	0	53	67	105	44	92	229	0	0	1440	0	0	173	108	0	1266	15	0	110	0	0	613	0	0	27	13	21	27	34	6	31	0	0	0	0	0	0	0
1142	0	0	0	0	0	0	0	0	0	0	0	0	0	0	0	0	0	0	0	0	1	0	0	0	0	0	3	0	0	1	0	0	0	0	0	0	1	0	0	0	0	0	1	1	0	1	0	0	0
1522	0	0	0	0	0	0	0	0	0	0	0	0	0	0	0	0	0	0	0	0	0	0	0	0	0	0	1	0	0	0	0	0	2	0	0	0	0	0	0	0	0	2	0	0	0	0	0	0	0
1711	0	0	0	0	0	0	0	0	0	0	0	0	0	0	0	0	0	0	0	0	0	0	0	0	0	0	0	0	0	0	0	0	0	0	0	0	2	5	7	0	0	6	0	0	0	0	0	0	0
660	0	0	0	0	0	0	6	0	10	0	0	12	1	1	0	1	0	3	2	0	1	0	0	0	41	0	8	0	0	47	0	0	0	0	0	0	0	0	0	0	0	0	2	0	2	0	0	0	0
638	0	0	4	0	0	1	0	0	1	0	0	0	0	4	0	2	2	12	59	0	3	0	0	1	16	0	3	0	0	1	0	0	3	0	0	0	0	0	0	0	0	0	2	0	2	1	0	3	11
1447	0	0	0	0	0	0	0	0	0	0	0	0	0	0	0	0	0	0	17	0	1	0	0	4	4	0	0	0	0	4	0	0	0	0	0	0	0	0	0	0	0	0	0	3	0	2	0	3	0
162	620	0	5	0	0	387	0	0	0	0	0	4	0	0	0	0	0	0	0	0	0	0	0	0	0	0	0	0	0	0	9	0	0	0	0	0	0	0	0	0	0	0	0	0	1	0	0	0	0
757	43	0	0	0	0	0	0	0	0	0	0	0	0	0	0	0	0	0	0	0	0	0	0	0	0	0	0	0	0	0	0	0	0	0	0	0	0	0	0	0	0	0	0	0	0	0	0	0	0
159	26	0	1	0	0	661	0	0	0	0	0	0	0	0	0	0	0	0	0	0	0	0	0	0	0	0	0	0	0	0	0	0	0	0	0	0	0	0	0	0	0	0	0	0	0	0	0	0	0
714	0	0	0	0	0	0	4	0	1	0	0	0	0	0	1	0	0	0	0	0	1	0	0	0	0	0	0	0	0	0	0	0	0	0	0	0	6	18	5	4	2	8	0	0	0	0	0	0	0
6	1628	0	33	0	1	1557	835	0	104	0	0	318	170	34	8879	9	59	162	216	0	283	0	0	42	17	0	42	0	0	50	423	0	55	0	0	6	0	0	0	0	0	0	397	5	3	9	1	89	91
7	1367	0	48	0	0	1329	1017	0	190	0	0	378	362	31	888	29	59	174	180	0	122	0	0	48	155	0	226	0	0	96	813	0	76	0	0	8	403	74	192	97	23	164	0	0	0	0	0	0	2159
1513	21	0	1	0	0	19	11	0	0	0	0	1	5	0	13	1	0	3	3	0	0	0	0	0	2	0	3	0	0	2	17	0	0	0	0	0	25	4	14	16	2	46	0	0	0	0	0	0	14
487	0	81	1	1	0	3	0	4	0	2	0	0	0	0	0	0	0	0	0	6	0	1	2	0	0	0	0	0	0	0	0	0	0	0	0	0	0	0	0	0	0	0	0	0	0	0	0	0	0
1319	0	0	0	1	0	2	0	0	0	0	3	0	0	0	0	0	0	0	0	1	0	0	0	0	0	1	0	1	0	0	0	0	0	2	1	4	1	0	0	0	0	0	0	0	0	1	1	0	0
153	0	0	0	0	0	0	0	0	0	0	0	0	0	0	0	0	0	0	0	0	0	0	0	0	0	0	0	0	0	0	0	0	0	0	0	0	0	0	0	0	0	0	0	0	0	0	0	0	0
102	90	75	1	113	66	55	14	30	2	8	87	2	5	49	68	38	10	1	49	94	12	211	108	4	20	167	4	119	82	21	17	58	1	62	44	70	5	26	7	20	26	2	45	41	0	34	93	3	18
32	188	128	0	263	100	98	12	43	4	10	72	1	8	88	130	69	23	1	119	189	12	420	187	1	37	311	3	217	160	32	87	177	11	286	199	237	25	55	21	47	71	9	104	81	1	60	227	21	65
28	223	200	6	354	171	176	28	134	10	44	240	4	9	99	210	104	26	1	205	277	15	529	299	6	59	468	6	331	253	57	119	270	9	391	319	320	15	122	24	72	86	16	113	117	4	106	274	36	78
414	12	0	0	0	0	8	6	0	5	0	0	3	14	11	0	4	8	2	86	0	0	3	0	79	16	0	0	0	0	15	21	0	5	0	0	0	6	22	22	12	6	2	26	3	11	4	1	13	0
61	29	0	7	0	0	14	96	0	29	0	1	21	148	176	13	60	151	23	1934	0	35	0	0	1293	166	5	45	3	0	221	48	0	82	0	0	1	32	28	72	94	11	43	1236	107	241	102	7	164	17
52	85	94	6	128	76	72	22	62	2	15	78	5	6	63	97	58	12	2	86	159	8	291	129	1	28	251	5	170	102	29	56	141	1	161	98	144	11	60	13	37	49	7	65	44	0	45	142	9	34
865	0	0	0	0	0	0	0	0	0	0	0	0	0	0	0	0	0	0	0	0	0	0	0	0	0	0	0	0	0	0	0	0	0	0	0	0	0	0	0	0	0	0	0	0	0	0	0	0	7
321	0	6	0	4	10	3	0	1	0	1	11	0	0	2	4	2	0	0	8	12	0	33	12	1	2	27	0	7	8	2	0	1	1	13	8	10	0	0	0	5	2	0	4	5	0	2	8	4	8
59	55	37	0	110	44	52	2	18	0	5	56	2	5	32	49	27	7	0	50	60	4	138	69	4	12	107	4	90	63	11	28	68	1	107	68	87	10	44	1	19	37	3	51	37	0	34	92	8	25
322	0	2	0	0	0	0	0	0	0	0	0	0	0	0	0	0	0	0	0	0	0	0	0	0	1	0	0	0	0	5	0	0	0	0	0	0	0	133	1	3	168	0	0	0	0	0	0	1	0
1123	0	2	0	0	0	0	0	1	0	1	0	0	0	0	0	0	0	0	0	0	0	0	0	0	11	0	3	0	0	6	0	0	0	0	0	0	0	9	0	3	43	4	0	0	3	0	0	0	0
670	0	1	0	0	0	0	2	0	0	0	0	0	0	0	0	0	0	0	0	0	1	1	0	0	0	0	0	0	0	0	0	0	0	0	0	0	1	46	1	4	123	0	0	1	0	2	0	5	0
542	0	7	0	0	0	0	0	1	0	0	0	0	0	0	0	0	0	2	1	0	0	0	0	0	0	0	0	0	0	7	0	0	0	0	0	0	2	31	1	5	73	4	1	4	3	2	2	8	0
1716	0	0	0	0	0	0	0	0	0	0	0	0	0	0	0	0	0	0	0	0	0	0	0	0	0	0	0	0	0	1	0	0	1	0	0	0	0	0	0	0	2	0	0	0	0	0	0	1	0
990	0	0	0	0	0	0	0	0	0	0	0	0	0	0	0	1	0	0	0	0	1	0	0	0	0	0	0	0	0	0	0	0	6	0	0	0	0	0	0	0	0	0	0	0	0	2	0	0	0
1194	0	0	1	0	0	0	0	0	1	0	0	1	0	0	0	0	0	0	0	0	4	0	0	0	0	0	0	0	0	0	0	0	0	0	0	0	0	0	0	0	0	0	0	0	0	0	0	0	0
1369	0	7	0	0	0	0	0	0	0	0	0	0	0	0	0	0	0	0	0	0	0	0	0	0	0	0	0	0	0	2	0	0	0	0	0	0	0	0	0	0	0	0	4	0	0	0	0	0	0
1771	0	0	0	0	0	0	0	0	0	0	4	0	1	0	0	0	0	0	0	0	0	0	0	0	0	0	0	0	0	0	0	0	0	0	0	2	0	0	0	0	0	0	0	0	0	0	0	0	0
148	0	0	19	0	0	3	0	0	111	0	3	78	20	38	49	30	36	158	0	0	296	0	0	3	0	0	0	0	0	0	0	0	0	0	0	0	0	0	0	0	0	0	0	0	0	0	0	0	27
31	0	0	50	0	0	3664	0	0	0	0	0	0	9	0	0	2	1	22	56	0	1	0	0	5	679	0	0	0	0	134	1	0	0	0	0	0	0	0	0	0	0	0	368	14	17	7	0	107	275
305	0	0	0	0	0	0	0	0	0	0	1	0	136	5	0	12	26	1	1317	0	34	0	0	73	522	4	2	0	0	114	716	0	3	0	0	6	0	0	0	0	0	0	1	0	0	0	0	0	0
30	144	129	9	274	132	130	46	136	12	76	235	10	20	115	217	135	39	10	183	306	14	550	289	12	46	486	8	285	248	39	98	216	5	355	235	269	19	90	14	93	95	9	110	133	3	110	280	26	67
1	9777	28207	218	13932	9346	7695	460	4387	295	498	9062	197	659	7096	7399	4524	1757	120	5058	14526	998	19211	13182	464	1361	9339	464	13984	10924	1648	6474	10825	759	22908	12379	16325	313	3345	389	2626	3655	62	2786	3940	121	2196	14608	727	3893
8	381	258	12	494	230	267	33	287	10	38	329	3	25	161	327	142	37	9	240	426	16	948	472	15	67	682	13	504	366	67	119	371	10	582	431	552	41	119	30	99	151	16	124	161	4	127	462	46	112
55	69	43	3	82	35	48	18	42	2	26	89	3	8	50	97	58	10	6	79	100	8	241	107	1	10	65	0	46	53	10	55	89	4	182	109	136	13	46	8	33	40	3	73	51	1	45	100	5	20
44	399	303	8	523	210	208	64	270	20	76	533	18	11	100	210	91	25	0	5	10	1	16	10	0	2	2	0	8	6	1	32	61	4	98	63	75	20	99	18	54	64	9	0	2	0	2	4	1	2
181	0	0	0	0	0	0	9	0	51	0	0	31	11	4	3	0	2	9	0	0	1	0	0	7	1	0	33	0	0	4	6	0	43	0	0	0	10	4	13	7	4	4	76	52	121	76	14	34	20
207	538	0	7	0	0	53	0	0	0	0	0	0	0	0	0	0	0	0	0	0	0	0	0	0	0	0	0	0	0	0	0	0	0	0	0	0	0	0	0	0	0	0	0	0	0	0	0	0	0
72	0	0	64	0	0	25	3	0	55	0	0	37	15	16	6	7	9	24	0	0	104	0	0	20	31	4	519	3	0	79	0	0	318	0	0	13	18	45	57	24	4	34	17	56	77	74	2	15	0
167	0	0	46	0	0	7	0	0	58	0	1	27	22	16	50	31	14	61	0	0	484	0	0	16	0	0	58	0	0	0	0	0	32	0	0	0	0	0	4	2	0	0	3	9	27	5	7	2	0
870	0	0	1	0	0	0	0	0	0	0	0	0	0	0	0	0	0	0	0	0	0	0	0	0	0	0	0	0	0	0	0	0	0	0	0	0	0	0	0	0	0	0	0	0	0	0	0	0	0
954	0	0	2	0	0	0	0	0	2	0	0	1	0	0	0	0	0	2	0	0	0	0	0	0	11	0	13	0	0	1	0	0	0	0	0	0	0	0	0	0	0	0	5	2	2	4	3	0	0
717	0	0	0	0	0	0	0	0	0	0	0	0	0	0	0	0	0	0	0	0	0	0	0	0	0	0	0	0	0	0	19	0	22	0	0	0	0	0	0	0	0	0	0	0	0	0	0	0	0
1706	0	0	0	0	0	0	0	0	0	0	0	0	0	0	0	0	0	0	0	0	0	0	0	0	0	0	0	0	0	0	0	0	0	0	0	0	0	0	0	0	0	0	0	0	0	0	0	0	0
294	0	0	0	0	0	0	0	0	151	0	0	115	0	0	0	0	0	0	0	0	0	0	0	0	0	0	0	0	0	0	0	0	0	0	0	0	0	0	0	0	0	0	0	0	0	0	0	0	0
91	0	0	326	0	0	96	0	0	20	0	0	26	23	5	2	6	9	43	0	0	312	0	0	0	0	0	0	0	0	0	0	0	433	0	0	4	0	0	0	0	0	0	0	0	0	0	0	0	0
1476	0	0	0	0	0	0	0	0	7	0	0	3	0	0	0	0	0	0	0	0	0	0	0	0	0	0	0	0	0	0	0	0	0	0	0	0	0	0	0	0	0	0	0	0	0	0	0	0	0
130	0	0	0	0	0	0	0	0	0	0	0	0	1	4	10	8	3	22	0	0	0	0	0	0	0	0	0	0	0	0	0	0	1016	0	0	18	0	0	0	0	0	0	0	0	0	0	0	0	0
24	7	0	136	0	0	163	240	0	161	0	0	131	24	33	26	9	11	19	0	0	237	0	0	15	226	11	582	4	9	337	8	0	125	0	0	3	83	40	118	91	26	56	2210	603	313	158	76	786	44
1172	0	0	0	0	0	0	0	0	0	0	0	0	0	0	0	0	0	0	0	0	0	0	0	0	0	0	0	0	0	0	0	0	0	0	0	0	0	0	0	0	0	0	0	0	0	0	0	0	0
177	0	0	0	0	0	0	0	0	0	0	0	0	17	25	5	5	10	3	125	0	26	0	0	145	123	3	42	0	4	162	0	0	33	0	0	7	6	0	21	13	1	15	45	34	13	12	0	37	0
15	0	0	14	0	0	43	45	0	469	1	5	476	27	50	39	22	25	43	2	0	1878	0	0	478	277	22	1596	7	8	511	0	0	2461	0	0	66	64	41	129	41	13	115	1962	991	1861	1145	213	1237	88
18	0	0	24	0	0	46	46	5	168	0	1	146	185	147	44	143	143	268	1	0	326	0	0	21	234	1	569	2	10	472	0	0	0	0	0	0	0	0	0	0	0	0	1272	747	1674	740	76	878	0
864	0	0	0	0	0	0	0	0	0	0	0	0	0	0	2	0	0	5	0	0	0	0	0	0	0	0	0	0	0	0	0	0	0	0	0	0	2	0	10	4	0	0	0	0	0	0	0	0	0
121	0	0	6	0	0	5	20	0	423	0	0	512	0	0	0	0	0	7	0	0	3	0	0	17	0	0	0	0	0	0	0	0	69	0	0	4	0	0	0	0	0	0	0	0	0	0	0	0	5
386	0	0	0	0	0	0	0	0	135	0	0	143	4	9	15	3	9	39	0	0	0	0	0	0	0	0	0	0	0	0	0	0	0	0	0	0	0	0	0	0	0	0	0	0	0	0	0	0	0
693	0	0	0	0	0	0	0	0	0	0	0	0	0	0	0	0	0	0	0	0	0	0	0	0	0	0	0	0	0	0	31	0	25	0	0	3	0	0	0	0	0	0	0	0	0	0	0	0	0
314	21	0	5	0	0	5	0	0	0	0	0	0	1	0	0	0	11	4	3	0	0	0	0	4	33	0	5	0	0	32	274	0	16	0	0	0	0	0	0	0	0	0	0	0	0	0	0	0	0
1566	0	0	0	0	0	0	2	0	2	0	0	3	0	0	0	0	0	0	0	0	0	0	0	0	0	0	0	0	0	0	0	0	4	0	0	0	0	0	0	0	0	0	0	0	0	0	0	0	0
818	0	0	0	0	0	0	0	0	16	0	0	12	5	1	0	1	1	11	0	0	0	0	0	0	0	0	0	0	0	0	0	0	1	0	0	0	0	0	0	0	0	1	9	10	25	9	0	16	0
271	0	0	0	0	0	6	8	0	15	0	0	13	22	31	8	15	12	25	0	0	0	0	0	0	3	0	8	2	4	22	22	0	54	0	0	6	51	108	170	98	51	71	2	2	17	2	0	6	12
274	0	0	3	0	0	0	1	0	13	0	1	17	1	15	3	11	5	2	10	0	3	0	0	27	36	0	88	0	0	36	0	0	117	0	0	0	13	27	27	25	9	17	15	8	21	13	14	14	6
649	0	0	0	0	0	0	0	0	0	0	0	0	0	0	0	0	0	0	0	0	0	0	0	0	0	0	0	0	0	0	0	0	0	0	0	0	0	0	0	0	0	0	16	1	4	1	4	7	0
1191	0	0	1	0	0	0	1	0	22	0	0	12	0	0	0	2	3	5	0	0	7	0	0	0	0	0	0	0	0	0	0	0	0	0	0	0	0	0	0	0	0	0	0	0	0	0	0	0	0
371	0	0	25	0	0	8	0	0	0	0	0	0	29	21	21	39	41	102	0	0	14	0	0	1	0	0	13	0	0	0	0	0	0	0	0	0	0	0	0	0	0	0	0	0	0	0	0	0	0
1007	0	0	2	0	0	5	0	0	0	0	0	0	1	0	0	0	1	0	0	0	0	0	0	2	2	0	19	0	0	3	0	0	15	0	0	0	8	0	5	4	0	0	5	3	3	0	0	0	1
1341	0	0	0	0	0	0	0	0	0	0	0	0	0	0	0	0	1	0	0	0	0	0	0	0	0	0	0	0	0	0	0	0	17	0	0	0	0	0	0	0	0	0	0	0	0	0	0	0	0
69	0	0	0	0	0	3	0	0	0	0	0	0	26	20	0	2	12	22	12	0	3	0	0	19	0	0	0	0	0	3	615	0	326	0	0	0	280	472	617	524	193	345	26	0	19	2	0	16	9
215	17	0	7	0	0	17	10	2	10	0	0	21	13	13	0	5	6	6	61	0	14	0	0	79	7	0	15	0	0	3	30	0	18	0	0	0	17	23	39	37	14	16	101	17	53	27	3	37	30
281	0	0	0	0	0	0	7	0	10	0	0	12	0	0	0	2	0	0	9	0	43	0	0	22	40	3	72	0	7	56	0	0	30	0	0	0	30	46	90	54	11	19	0	0	0	0	0	0	36
420	0	0	8	0	0	2	0	0	16	0	0	28	0	0	0	0	0	0	0	0	8	0	0	0	17	0	86	0	0	5	0	0	44	0	0	0	0	0	2	0	0	0	34	17	54	29	4	14	7
307	0	0	5	0	0	0	3	0	11	0	0	8	8	6	4	18	8	6	0	0	5	0	0	13	0	0	0	0	0	0	0	0	56	0	0	1	2	1	2	6	0	0	43	16	40	24	0	18	10
399	0	0	0	0	0	0	0	2	20	0	2	13	6	6	0	11	9	9	0	0	26	0	0	1	10	0	134	3	0	5	0	0	9	0	0	0	1	0	7	3	0	3	0	0	0	0	0	0	0
563	0	0	0	0	0	0	0	0	47	0	0	42	0	0	0	0	0	0	0	0	0	0	0	0	0	0	0	0	0	0	0	0	0	0	0	0	0	0	0	0	0	0	0	0	0	0	0	0	0
471	0	0	0	0	0	0	0	0	1	0	0	3	0	0	0	0	0	1	0	0	0	0	0	0	0	0	0	0	0	0	0	0	10	0	0	0	0	0	0	0	0	0	0	0	0	0	0	0	0
2058	0	0	1	0	0	0	0	0	0	0	0	0	0	0	0	0	0	0	0	0	3	0	0	0	0	0	1	0	0	0	0	0	3	0	0	0	0	0	0	0	0	0	0	1	1	1	0	0	0
886	0	0	4	0	0	0	0	0	3	0	0	1	0	0	0	0	0	0	0	0	0	0	0	0	0	0	0	0	0	0	0	0	17	0	0	1	0	0	0	0	0	0	0	0	0	0	0	0	0
1559	0	0	1	0	0	1	0	0	0	0	0	0	0	0	0	0	0	0	0	0	2	0	0	0	0	0	0	0	0	0	0	0	2	0	0	0	0	0	0	0	0	0	0	0	0	0	0	0	0
950	0	0	1	0	0	0	0	0	2	0	0	3	0	1	0	3	1	5	0	0	23	0	0	0	0	0	41	1	0	1	0	0	4	0	0	0	0	0	1	0	1	0	0	0	2	0	0	0	0
1160	0	0	2	0	0	1	0	0	1	0	0	0	0	0	0	0	0	0	0	0	8	0	0	0	0	0	0	0	0	0	0	0	4	0	0	0	0	0	0	0	0	0	0	0	0	0	0	0	0
[truncated: 12 more columns]
