# Supplementary material for: Mucosal Microbiota and Metabolome along the Intestinal Tract Reveal a Location-Specific Relationship
Source: mSystems. 2020 May 26;5(3):e00055-20. doi: 10.1128/mSystems.00055-20 (PMC7253361; doi:10.1128/mSystems.00055-20)
Supplement: TABLE S4 [file mSystems.00055-20-st004.xlsx]

## Sheet: metabolites_data
Compound	Accepted Description	m/z	Charge	Retention time (min)	Blank_1	Blank_2	Blank_3	Blank_4	x31I	x12I	x11J	x25I	x14I	x16DIST	x10D	x11D	x9I	X9DIST	x12PROX	x11I	x10I	x9PROX	x31J	x25DIST	x14D	x28I	x25C	x10C	x12J	x28DIST	x15PROX	x28PROX	x16I	x10DIST	x15I	x31C	x28D	x9C	x25D	x15C	x16D	x15DIST	x31D	x11DIST	x9J	x16J	x31PROX	x15J	x10PROX
9.80_848.6295m/z	(22E, 24x)-Ergosta-4,6,8,22-tetraen-3-one	848.629	1	9.79525	0	0	0	0	260046	95469.7	108932	11288.2	15515.6	74597.8	23061.4	187739	129936	261126	248040	55189.2	14009.9	99850.7	44254.7	221159	1935.43	24358.9	62415.5	45349.8	292016	50606.7	373334	145546	4224.24	13279.3	47868.4	74169.3	2058.8	285248	142844	116747	13353.5	165253	36433.1	160205	33766.1	3956.9	56037.5	2295.23	15054.1
6.19_149.0278m/z	(Â±)-2-Hydroxy-4-(methylthio)butanoic acid	149.028	1	6.19048	447.678	426.156	514.754	520.492	6005.84	7403.11	3185.06	48076.2	9922.42	23657	2354.78	2200.7	168896	20865.6	16852.5	3211.41	4494.95	36154.9	4346.88	35725.7	6640.9	2978.18	103206	120218	1256.96	24003.2	29001	11673.5	3767.12	9874.19	16470	10852.6	768.89	21659.3	93585.5	29630.3	3110.16	17909.1	5000.81	14227.5	42568.7	7083.91	13757.8	2826.8	31783.9
8.73_456.3347m/z	(all-E)-6'-Apo-y-caroten-6'-al	456.335	2	8.72792	0	3013.54	0	2718.36	3.58619e+07	1.5099e+07	1.75135e+06	5.15049e+07	7.09623e+06	3.07236e+06	890820	1.83346e+07	4.50836e+07	1.07509e+06	4.9666e+07	4.23333e+06	434729	5.54312e+06	1.71318e+07	5.22303e+07	1.39815e+07	5.90266e+06	8.00772e+06	3.78143e+06	2.77763e+07	1.35661e+07	6.67087e+06	6.02733e+07	4.66153e+06	3.32535e+07	3.88808e+07	2.48968e+07	5.44075e+07	1.04478e+07	1.10177e+07	4.05563e+06	2.81248e+07	3.70745e+07	2.62149e+07	4.23713e+06	2.36096e+07	2.73285e+07	1.59519e+07	2.99827e+07	5.95488e+06
10.38_594.4938m/z	(S)-10,16-Dihydroxyhexadecanoic acid	594.494	1	10.3751	0	0	0	0	168194	62592.3	483878	124371	412464	272151	64557.7	71552.9	7618.3	40647.9	217651	253455	16773.8	84530.3	47462	560788	58972.2	78547.9	180851	64478.7	255144	32492	159262	661800	1.29693e+06	202064	289195	26788.8	231674	83299.6	103642	54143.2	72446	223899	11355.8	353301	85392.2	495340	234.5	16817.2	494603
6.45_321.2634m/z	(S)-10,16-Dihydroxyhexadecanoic acid	321.263	1	6.45393	0	0	129.966	0	59380.1	315.049	36.8825	38220.1	0	557.889	190.414	8584.12	33551.5	39.2125	15024.5	504.278	462.445	3211.63	9438.05	45416.6	13338.9	1804.5	1018.89	582.955	4355.25	10263.2	1195.23	142656	6172.38	6177.7	13436.3	15940.3	49962.8	15605.3	3362.57	2251.88	3452.75	6192.65	29447.2	0	22779.9	10186.3	10462.2	12642.8	677.97
10.79_263.0888m/z	(S)-Menthone 8-thioacetate	263.089	1	10.7855	0	0	0	0	20930.2	34125.9	14116.5	23598.1	37280.1	12329.9	22579.7	15647.5	8829.77	10273	10525.2	22848.1	21776.9	14476.2	17348.8	15841.1	30540.4	13943.8	12539	25591.7	4020.57	16636.9	7756.45	6667.15	25837.5	11179.6	12111.9	10085.8	7634.39	12146.2	15579.8	5834.62	17079.5	8240.56	19115.8	12974.6	26245.8	34756.7	7818.54	20479	10199.5
3.12_306.0868m/z	(S)-Succinyldihydrolipoamide	306.087	1	3.12062	0	0	75.4313	162.102	75706.2	215172	216328	93381.6	168487	129109	124187	31242.6	35373.8	92360	91743.6	168850	118491	127006	115089	49230.7	122202	55365	57724	67406.8	138617	53210.7	65186.9	47455.4	154871	74942.9	49762.2	143608	31332.7	88060.4	95975.9	108857	93591	57450.3	17432.1	84604.9	102259	99527.2	97815.7	85511.4	129932
0.66_134.0270m/z	(S)C(S)S-S-Methylcysteine sulfoxide	134.027	1	0.65585	0	351.37	98.6191	47.7607	4.77967e+06	3.49638e+06	2.70989e+06	4.42674e+06	4.63178e+06	663959	2.93017e+06	3.24675e+06	9.17329e+06	585586	742053	1.56937e+06	3.00783e+06	663363	3.35859e+06	820446	9.94639e+06	5.77803e+06	539191	1.50784e+06	93738.9	301054	498201	165328	3.17997e+06	899182	921410	1.08324e+06	1.37124e+06	1.16427e+06	2.15075e+06	466971	4.08027e+06	605857	6.26039e+06	715077	6.76534e+06	2.59652e+06	925361	3.86361e+06	1.91838e+06
9.88_132.0125m/z	(S)C(S)S-S-Methylcysteine sulfoxide	132.013	1	9.88028	0	0	0	0	1.03901e+06	832826	427687	1.45732e+06	1.23398e+06	120141	576684	619551	2.45062e+06	117391	146708	301736	532841	117502	438220	156158	2.55607e+06	705551	151472	313026	6976.79	61028.9	96794.4	19342.7	513242	152056	141990	130708	158777	209420	797279	83799.6	678011	105984	1.41241e+06	122093	2.379e+06	732542	128417	629877	276970
8.87_501.4083m/z	(Z)-22-Hentriacontene-2,4-dione	501.408	1	8.87055	0	0	0	0	891051	366359	71785.2	1.00277e+06	244657	167813	28070.4	447674	1.06312e+06	48676	1.06673e+06	137730	13375.3	200315	435365	1.08898e+06	245460	268032	262390	166713	747436	415480	188812	1.38874e+06	203749	797012	845267	558048	1.3026e+06	376975	251190	144707	672117	752926	719930	174998	511023	632403	464826	717242	186745
8.90_173.0050m/z	(Z)-5-[(5-Methyl-2-thienyl)methylene]-2(5H)-furanone	173.005	1	8.90378	0	0	0	0	23559.4	51696.6	26418.1	40556.6	47307.9	78817.5	103203	85970.3	35010.7	87803.6	67708.5	32208.2	55640.3	53738.7	18581.2	60587.7	58774.8	9806.17	42435.4	63061.6	11382.6	30013.7	58948.8	24056	22916.3	119651	19665	52782.7	13847.6	52989.7	59982.9	55368.7	41335.9	73055.2	52530.7	69171	21698.9	19035.5	66016.7	23189.1	82124.3
4.35_352.1861n	[4]-Gingerdiol 3,5-diacetate	394.226	1	4.34927	133.86	0	0	0	1731.37	0	443.965	11287.6	404.994	210746	361.921	4747.61	271205	127445	167384	163.382	557.839	226325	2321.76	209142	1513.11	164.613	284939	39389.9	271.278	359117	109416	65125.3	0	30951.2	4320.22	26342.6	381.46	61552.6	44569.2	66520.6	0	173245	1831.78	136723	8462.28	0	59898	133.857	2711.41
0.60_158.0691n	1-(Hydroxymethyl)-5,5-dimethyl-2,4-imidazolidinedione	176.103	1	0.602367	0	2028.29	713.392	6165.39	412795	114643	203982	533010	219276	70695.3	227931	122360	1.86093e+06	118162	390381	233780	221516	202059	340194	168427	395005	907283	405185	151084	220988	212584	183821	134240	297121	82173.6	564593	292537	234679	189791	639652	125611	368014	114303	172654	162545	323712	566780	181737	235263	126359
7.62_570.2826m/z	1-[(2,5-Dimethylphenyl)azo]-2-naphthalenol	570.283	1	7.62168	0	0	0	0	54874.5	54098.9	13474.7	322117	64489.7	3827.31	0	128716	111600	160333	73986.5	80611	50804.9	15512.4	65708.3	70972.5	2871.66	36311.2	78999.9	19204.3	50693.2	29962.8	7750.85	95830.3	2406.68	19079.9	64600.6	25814.6	189212	53270.3	41223.6	12277.5	183075	57501.4	123375	103929	86180.3	39624	6417.84	126511	35556.7
7.68_620.2960n	1-Arachidonoylglycerophosphoinositol	603.293	1	7.68408	0	0	0	297.241	469467	570698	124927	4.06487e+06	1.35675e+06	75178.5	39646.7	181376	680601	361209	289206	311930	681313	55976.2	327485	253644	193836	136169	188701	58735.4	152264	92571.6	41677.6	208516	307408	260000	494778	195271	402110	221057	525986	57366.2	1.37836e+06	390700	596621	233606	1.03066e+06	373734	75166.2	1.08662e+06	318115
10.94_165.0770m/z	1-Deoxy-D-glucitol	165.077	1	10.945	0	0	0	0	34031	31971	113114	37852	128339	8051.95	9160.32	18117.4	43136	5537.31	4181.04	65363.7	20971.1	7543.54	12972.3	7437.49	26844.3	44335.3	28647	4001.29	15216.2	9404.73	10003	5149.89	82811	5407.01	66697.4	3205.88	5134	7227.58	57697	7400.95	13265.3	7793.74	3068.45	7754.87	36790.5	203718	4365.98	24142.2	5779.38
0.51_151.0352m/z	1-Isothiocyanato-2-(methylthio)ethane	151.035	1	0.508767	0	173552	3924.91	173639	8.25421e+06	8.47342e+06	5.27236e+06	1.03724e+07	1.14366e+07	1.53029e+07	1.10063e+07	8.36366e+06	6.25667e+06	8.18101e+06	6.82654e+06	6.68307e+06	1.15798e+07	1.7886e+07	6.16324e+06	2.13345e+07	7.78559e+06	3.88222e+06	2.17663e+07	9.98316e+06	3.54577e+06	1.75424e+07	1.48402e+07	1.25871e+07	1.1206e+07	1.41094e+07	4.48791e+06	7.33023e+06	7.21432e+06	1.06787e+07	1.37433e+07	1.11742e+07	6.7849e+06	9.71451e+06	5.70411e+06	4.85804e+06	8.43172e+06	1.13434e+07	1.2926e+07	6.88358e+06	5.66806e+06
7.41_219.0745n	1-Isothiocyanato-7-(methylsulfinyl)heptane	254.044	1	7.41215	0	0	0	0	127344	957415	357806	506559	957184	23030.9	78316.8	150359	51240	11737.8	13680.2	585556	345816	17893.7	385435	20156.9	782986	48364.1	32958.5	14053.7	28387.7	33943.2	24398.2	21271.5	317724	15200	17248.8	6212.03	16269.3	13107.3	443312	5781	154252	20572.5	46441.2	21630.7	697687	611787	6207.81	182789	19775.9
8.67_200.0567m/z	1-Isothiocyanato-7-(methylsulfinyl)heptane	200.057	1	8.67225	0	0	0	0	16609.8	46010.2	36447.5	94035.4	90406.8	23504.1	65576.8	51550.4	12361.8	17325.3	19870.9	61996.4	81296.2	25643.9	55179.9	23129.3	100531	15604	15371	15518	4999.83	28832	27862.9	11447.1	71791.7	18902.4	14981	10390.2	15692.4	18595.1	43025.4	19333.1	59708.5	17995.4	46945.2	11495.8	59756.4	62143.2	14644.5	34768.8	10814.5
7.34_184.0617m/z	1-Isothiocyanato-7-(methylthio)heptane	184.062	1	7.33983	78.9413	368.477	47.4659	131.006	1925.68	897.556	975.041	3411.76	756.931	59895.2	605.327	1009.3	7238.57	31967.1	25493.1	503.194	454.213	30289	1452.63	46632.5	896.308	498.5	42942.9	1905.72	834.449	82087.5	21244.3	12198.6	509.474	10271.1	935.3	5376.29	649.314	9341.44	8235.86	5984.25	587.482	36685.2	1242.93	20730.4	2076.28	647.223	15040.6	492.798	1574.74
7.82_184.0617m/z	1-Isothiocyanato-7-(methylthio)heptane	184.062	1	7.82232	166.705	1237.41	445.986	534.093	11005.9	5835.21	6139.49	18340.4	3594.47	360696	2975.85	5058.1	34864.8	334780	240468	2453.49	2165.6	285196	7460.68	457146	3211.15	3484.11	292123	20170.7	6614.61	621530	140898	116982	1819.52	74437.8	5088.3	52718.1	2921.05	76467.6	60795.2	70622.7	3188.35	334771	5961.73	242687	9539.78	1764.46	131563	1999.22	11951.6
15.16_216.0879m/z	1-Isothiocyanato-8-(methylthio)octane	216.088	1	15.1631	578.415	0	0	4.96232	30338.3	29438.2	33903.7	54556.2	22798.7	250482	29040.9	27531.1	51092.3	218300	235462	21083	22824.6	158061	17220.9	271478	24566.9	7128.38	202840	51312.5	7959.85	318278	109323	30639.2	16638.2	71137.2	15550.1	34013.6	985.407	51545	91452	56478.6	17689.9	226367	28863.9	143159	27205.3	19332.4	66913	14256.8	27422.7
9.27_135.0235m/z	1-Phenyl-2,4-pentadiyn-1-one	135.023	1	9.27245	0	0	0.120612	0.0458762	674681	4035.54	11235.1	306899	69811.5	23088.3	280.589	141.899	0.363221	2619.91	145538	0.314178	23.6991	33.2041	111901	6581.22	4089.64	47669.8	9510.25	4298	200800	2473.02	867371	478358	136615	719.215	20484.9	38710.1	498097	1657.59	16816.5	703.662	72357.3	6103.34	13265.7	2117.12	16.5686	2730.2	143.519	4837.91	244.333
3.15_201.0230m/z	1-Propenyl 1-(1-propenylthio)propyl disulfide	201.023	1	3.1468	572.176	4989.65	7717.79	12887.4	705608	82202.3	630590	788223	155531	1.07297e+06	97293.8	677305	862102	415950	377012	286367	39321.8	573406	342573	2.51045e+06	632737	65948.8	277813	86659.9	80424.8	607130	1.08052e+06	977735	261015	140331	315299	673587	706006	1.0515e+06	953385	828166	307162	495041	475181	204704	447833	308191	276662	262894	119308
8.30_523.2911n	1-Stearoylglycerophosphoserine	524.298	1	8.29558	0	264.689	0	0	1.1826e+06	822785	219190	2.87393e+06	851499	214355	37763.2	1.04736e+06	1.9133e+06	3.68822e+06	2.17234e+06	826362	1.12233e+06	359770	1.08295e+06	1.43452e+06	90814.3	657552	1.67587e+06	708203	969114	740950	229078	3.02164e+06	90853.3	982348	470717	1.10926e+06	2.49429e+06	875089	427227	313676	2.48223e+06	1.65558e+06	2.13257e+06	3.09459e+06	1.43321e+06	678598	570482	1.11109e+06	1.72817e+06
3.18_270.1003n	10,11-Dihydroxycarbamazepine	271.108	1	3.17622	10.5567	20.4792	46.0372	22.8026	64603.6	225486	182235	237504	225164	223149	208015	199282	68585.4	142654	149858	143053	191731	243802	129730	121972	151556	32197.5	104336	99642.4	69466.6	119562	145210	76848.6	103529	56454	81247.3	121080	40030.3	150154	216681	177210	94203.9	97348	88730.3	117922	260575	79513.3	78696.7	85488.4	94613.4
2.10_306.0350n	2-(3,4-Dihydroxybenzoyloxy)-4,6-dihydroxybenzoate	348.069	1	2.09995	0	5284.3	220.741	6497.45	1.97844e+06	1.33692e+06	655016	2.54938e+06	877658	229834	423964	535784	1.35532e+06	192917	1.44611e+06	635012	247299	210238	1.57531e+06	1.59135e+06	1.27503e+06	876837	417725	420313	2.01271e+06	477511	549117	1.95513e+06	886654	2.16621e+06	2.06556e+06	1.65114e+06	2.8795e+06	841760	1.07143e+06	535172	2.02985e+06	1.11997e+06	1.63205e+06	210688	1.2931e+06	1.94006e+06	1.32114e+06	2.26883e+06	1.14775e+06
3.64_151.0674m/z	2-Amino-5-phenylpyridine	151.067	1	3.63733	193.148	79.1304	102.693	44.7843	4517.25	2448.7	5566.9	3472.05	2071.78	107806	102.647	0	4939.77	130800	77979.4	1892.31	98.4433	220213	644.883	106951	16.2058	432.19	160501	200072	1686.07	134312	153457	53053.9	184.037	29692.7	318.255	80256	62.548	141716	36758.9	154539	8.7624	65150.4	0	81086.9	4752.64	22.4378	68316.2	34.0449	9402.18
2.54_325.1847m/z	2-Dodecylbenzenesulfonic acid	325.185	1	2.54298	29628.6	10099.4	22820	24953.2	4.50228e+07	3.09894e+06	1.51324e+06	8.8882e+07	1.48717e+06	575629	109234	1.01289e+07	7.01525e+07	1.73815e+06	7.15316e+07	678264	1.63846e+06	898169	6.17501e+06	1.01788e+08	1.46819e+06	2.75199e+06	4.02847e+06	539767	4.79962e+07	5.56708e+06	1.5655e+06	2.15972e+08	918688	2.64284e+07	3.3173e+07	1.41502e+07	1.46288e+08	8.21353e+06	2.78801e+06	1.14994e+06	1.93657e+07	1.75259e+07	4.03937e+07	2.97524e+06	1.29645e+07	1.12224e+07	2.27219e+06	3.99613e+07	2.39539e+06
10.66_285.0945m/z	2-Methoxy-9-phenyl-1H-phenalen-1-one	285.094	1	10.6598	0	0	0	0	217234	428895	153359	323152	474970	310649	222545	77768.7	151063	53106.3	313792	218391	364581	61657.4	242787	130891	501959	53577.2	165498	313707	95506.2	64597.8	171443	19685.9	339437	291330	192149	194248	50473.4	64112.5	319059	223502	268757	200758	141806	43303	312159	376709	158052	360997	339827
11.23_285.0944m/z	2-Methoxy-9-phenyl-1H-phenalen-1-one	285.094	1	11.2307	0	0	0	0	77165.1	170821	159270	272196	417940	60682.9	117717	73660.1	46093.3	22384.5	69026.2	199629	219612	24921.7	140788	25812.7	450705	23476.2	54025.9	119068	15859	19260.1	76179.3	8596.56	151143	91299.5	77594	52108	28589.3	29305.1	285733	103159	114437	79026.5	58649.1	26586	223027	149248	60047	333387	132670
1.03_183.0421m/z	2,3-Dihydro-2,3-dihydroxy-4-(4-methoxyphenyl)-1H-phenalen-1-one	183.042	2	1.03025	0	0	0	0	40708.2	111307	104418	101508	122711	81419.7	151246	154991	11125.5	70439.1	62169.6	147490	161070	111144	145744	97549.3	108224	74009.8	57326.7	44425.5	31983.4	103077	105309	62064.6	134097	70239.2	53097	50904.5	91736	73013.2	51941.4	93483.6	148922	65958.4	123146	38338.1	62188.7	108644	66085	103382	32015.2
1.92_403.1107n	2,4-Dihydroxy-7,8-dimethoxy-2H-1,4-benzoxazin-3(4H)-one 2-glucoside	426.1	1	1.91722	0	0	5.56e-07	0	187254	151871	199004	70816.9	90019.2	627561	132191	55462.7	15373	910202	240634	113936	102581	720457	111033	477284	52956.6	25261.5	482066	192570	5506.9	383426	443138	258704	81665.7	176071	25769.9	590581	1094.71	528849	133175	447028	166631	424003	48747.7	466839	77494.6	33306	319107	70785.3	88910
1.91_538.5306m/z	25-Methyl-21-tritriacontene-1,9,11-triol	538.531	2	1.9083	0	0	0	0	415038	335444	446174	40667.8	141721	265595	426972	353062	180175	144195	107250	447202	256060	136091	249170	14184.7	409312	116659	72934.7	422052	42069.9	72112.6	147089	0	210285	123744	68547.3	104871	0	177511	46604.3	95336.1	138134	67527.7	191170	279705	474947	536193	79671.6	143848	264382
10.03_487.3603m/z	27-Norcholestanehexol	487.36	1	10.027	0	241.059	0	0	98365.3	20292.1	1575.58	132497	2682.15	1002.17	0	22575.2	133330	9036.24	180515	898.791	3202.24	1315.48	17036	119622	0	3238.1	51493.6	213.317	73632.4	5131.71	2000.55	287089	481.595	39290.9	51057.3	21254.8	165352	9892.28	3492.13	913.643	36261.5	56622.5	100411	5721.42	22643.1	21441.1	9017.53	56535.9	2683.07
0.54_456.8419m/z	3-(3,5-Diiodo-4-hydroxyphenyl)lactate	456.842	1	0.535517	0	0	0	288.185	57682.2	94842.3	52508.8	27736.4	97434.3	143076	63046.3	74767.5	35523.9	108050	103660	80850.9	112686	47383.4	88759.8	50716.2	70599.1	22928	16651.7	42075.5	59067.7	51837.9	53859.3	43013.7	112902	115899	56129.1	65938.1	28953.8	48505.3	23829.2	46418.2	88395.2	114166	34941	89275.7	38318.4	83862.1	120935	88739.7	82874.4
10.47_906.6713m/z	3-(3,5-Diiodo-4-hydroxyphenyl)lactate	906.671	1	10.4736	0	0	0	0	761749	311241	405296	47232.6	66259.1	314976	91948.6	621149	488441	970142	838595	196792	66755.7	381090	150092	693126	5941.12	121629	199852	154133	1.1223e+06	196316	1.29632e+06	472855	28711.8	59260.9	166801	255964	2173.42	952460	505612	460114	42802	522159	118145	432241	134165	24861.8	231798	25869.8	69553
1.73_162.0825m/z	3-Amino-1-methyl-5H-pyrido[4,3-b]indole	162.083	1	1.73447	0	0	0	0	3121.9	9426.07	143.621	24223.1	17818.2	20992.1	14316.6	727.05	2245.81	11560	9664.14	9298.35	7981.45	8871.58	9167.52	17495.5	15575.1	2716.79	13245.7	21939.9	179.917	17149.6	6071.7	15221.4	9762.67	23190.5	777.879	17499	10056	7570.2	7164.07	5009.25	22654	10109.1	15241.4	22020	11550.4	10160.8	12950.7	11241.5	20081.6
0.77_264.0856n	3-Hydroxy-4-butanolide	282.119	1	0.767283	0	0	0	0	1.06226e+06	1.29092e+06	751589	3.00845e+06	2.93405e+06	238664	972079	453655	592272	91287.5	302230	1.07887e+06	1.18436e+06	113031	1.52292e+06	292024	2.67013e+06	1.0279e+06	173664	256650	234968	161857	207260	188436	1.41974e+06	374913	742977	246721	683077	81813.4	1.27417e+06	91717.6	1.15815e+06	232632	669192	168941	1.4065e+06	2.90381e+06	170003	1.36056e+06	376621
2.69_403.3071m/z	3-Hydroxynonyl acetate	403.307	1	2.6899	17191.2	2712.27	25070.8	23177.2	1.61655e+06	1.39943e+06	1.19946e+06	1.46862e+06	1.34722e+06	966126	229304	916804	2.54549e+06	1.99887e+06	1.50989e+06	983146	1.90466e+06	623788	1.15143e+06	2e+06	390839	1.49163e+06	2.2398e+06	777898	1.91769e+06	911071	933147	2.35135e+06	671811	1.5582e+06	1.7844e+06	1.36374e+06	2.02044e+06	1.50209e+06	703624	1.00268e+06	1.89327e+06	1.53092e+06	1.4695e+06	2.20523e+06	970772	939208	1.01316e+06	1.40252e+06	1.21967e+06
7.89_401.3138n	3-hydroxypentadecanoyl carnitine	440.277	1	7.88912	4423.76	145.904	215.711	78.5554	116226	13473.9	8404.2	239982	26775.4	50707.2	18935.4	89943.9	217700	97529.4	1.43439e+06	15241.4	163383	356982	150600	432964	4696.19	9220.92	2.09815e+06	81844.9	11316.5	873495	107863	47812.6	6773.02	44567.8	27588.6	68718.1	17919.8	14426	288403	120652	12997.8	420350	148831	399466	336975	82933	56555.9	66445.1	58875.8
2.86_274.1779n	3-Hydroxytetradecanedioic acid	292.212	1	2.8638	1224.18	661.432	1975.32	442.333	29007.5	8831.61	4424.38	49102.2	2136.9	396366	36368.9	15072.2	410803	663707	383052	1485.48	6889.11	810827	20588	972912	31382.9	5778.18	847044	192874	8977.42	2.0225e+06	530441	470831	6068.56	56475.8	36568.4	167942	3863.05	253983	189058	321841	2376.55	695811	20281.7	248547	26806.5	5311.77	348735	2712.15	21448.2
3.43_402.2385m/z	3-keto-Digoxigenin	402.238	2	3.43112	0	0	0	0	0	0	0	309.52	0	30633.7	443.125	75.0182	282.092	34103.5	79377.9	0	412.929	55155	0	66445.3	0	188.039	34235.9	15476	0	150653	14346.7	5468.67	0	7382.49	157.905	8905.01	0	4591.73	10823	10895.9	59.6995	35021	0	31386.1	68.6007	0	38906.5	0	0
9.11_863.6179n	3-O-Sulfogalactosylceramide (d18:1/22:0)	864.624	1	9.10718	2481	0	0	0	535549	242096	241992	85395.5	72826.8	141323	79813.6	513983	489715	862299	717252	97651.3	46498.3	366654	127252	815762	19105.2	63690.6	263315	112965	662581	164324	1.18157e+06	502428	21171.5	37583.9	172795	179833	36718.4	760536	517919	307951	63948.1	527633	109809	264170	147345	35193.9	161444	32199.5	54924.1
1.73_220.0639m/z	3,3'-Thiobispropanoic acid	220.064	1	1.73002	0	0	0	0	24969.3	17173.2	19712.1	77028.7	42814.5	15603.2	71096.5	51139.5	16049.1	14532.9	16750.4	9456.52	32598.4	13451.1	28253	20616.1	33202.1	18748.5	36167.1	14169.1	1702.58	15785	28023.8	8183.29	14947.8	8764.56	12873.4	9008.99	8799.41	12466.9	80397.6	9659.51	25037.1	28192	32404.2	14671.9	33835.2	14034.4	10571.6	26705.3	21534.4
8.61_632.4394m/z	3,6-Epoxy-5,5',6,6'-tetrahydro-b,b-carotene-3',5,5',6'-tetrol	632.439	2	8.61203	0	0	0	0	1.34546e+06	518388	50427.4	3.83111e+06	221062	84478.9	22481.2	712213	2.58336e+06	28379	2.84532e+06	133341	0	157201	548138	3.2898e+06	741571	135724	239834	100481	1.10809e+06	480830	249621	4.05455e+06	105507	1.59482e+06	2.07997e+06	1.25027e+06	3.62386e+06	318719	423469	113677	1.13545e+06	1.74258e+06	1.07821e+06	115493	880864	1.23727e+06	607601	1.32537e+06	181630
2.62_482.2199n	3'-Hydroxy-T2 Toxin	483.227	1	2.61738	0	0	0	0	119123	1380.69	1845.62	27800.2	0	490133	8830.85	108167	84740.6	685950	992908	0	577.868	1.46918e+06	41964.5	1.27142e+06	2137.17	16309.7	1.10634e+06	984824	0	1.11832e+06	911304	261043	0	63706.1	5154.14	1.06466e+06	1759.73	1.43485e+06	232845	545651	331.648	243685	115597	302132	34581.1	0	410910	295.265	15374.7
2.40_334.1560n	3'-N'-Acetylfusarochromanone	357.145	1	2.39857	0	87.6282	0	84.7379	200.013	803.112	2717.08	1014.65	2762.07	10606.5	3226.43	1088.4	491.953	1248.85	232026	1296.44	3731.8	170640	1734.31	54535.7	4104.36	0	139320	9066.68	66.5735	425166	1662.53	3079.05	2943.48	929.125	150.664	2128.91	87.755	153.36	28948.9	30253.8	1367.34	56072.3	450.748	16469.3	377.731	0	4954.31	336.21	173.396
1.87_993.3034m/z	3(S)-Hydroxy-4(R),8-dimethyl-nonanoyl-CoA	993.303	1	1.87263	0	0	0	0	277597	990482	511527	0	1.2987e+06	496431	896237	26639.3	0	260489	0	674777	618941	280312	300846	0	570433	192648	219657	664990	60958.1	47786	200813	0	705491	291933	82302.6	66946.9	0	118778	410271	271098	281771	18732.9	173441	543101	230562	472027	283123	194050	544563
0.58_285.8949m/z	3H-1,2-Dithiole-3-thione	285.895	1	0.575617	0	0	0	0	34726.3	87248.2	13355.5	13018.1	101219	93221.7	48369.8	23799.9	2601.32	50848.2	32534.3	46259.5	88287.1	17196.5	52350	38319	45603.2	24494.8	18877	14310.9	4013.7	29165.6	5297.34	0	64597.4	47969.4	17371.7	20379.3	0	15269.5	16110.2	8359.8	37242.6	29827.6	7832.43	44949.6	24610.5	66282.5	26450.4	37583.9	21466.9
2.22_181.0681m/z	4-[(2-Furanylmethyl)thio]-2-pentanone	181.068	1	2.21583	344.668	1604.62	229.966	947.858	1.16006e+07	1.88656e+07	1.87004e+07	1.567e+07	2.43765e+07	9.1416e+06	1.52107e+07	7.70581e+06	5.39722e+06	6.48826e+06	7.27021e+06	2.33599e+07	9.24388e+06	5.18844e+06	2.2531e+07	2.1346e+06	2.15434e+07	9.54432e+06	3.60318e+06	7.81932e+06	9.13632e+06	5.11684e+06	3.90984e+06	1.9273e+06	3.04724e+07	4.70318e+06	4.40125e+06	7.49971e+06	3.45613e+06	5.66507e+06	1.25051e+07	3.89516e+06	1.8532e+07	3.38507e+06	6.66134e+06	6.38526e+06	1.66183e+07	1.35875e+07	7.6261e+06	6.81359e+06	4.98488e+06
0.78_130.0089n	4-Hydroxy-5-methyl-3(2H)-thiophenone	148.043	1	0.776183	157.835	368.112	324.488	275.397	3.05105e+06	425159	1.07749e+06	2.23506e+06	482816	227504	555158	1.02288e+06	544275	182156	225469	459145	364587	126144	1.03832e+06	244684	16894.7	2.70823e+06	827637	255948	256295	124835	201741	269658	952308	214419	320002	483437	237272	77657.3	1.72812e+06	67937.9	572940	129606	2.43366e+06	198304	1.36784e+06	871819	445735	539886	250753
3.56_276.1571n	4-Hydroxycinnamoylagmatine	299.146	1	3.56037	103.795	341.062	50.7943	499.042	27332.8	3293.47	20896.7	121939	25135.3	65503.2	1.36576e+06	197464	16879.2	3464.24	16567	27291.4	12421.5	3811.79	23560.9	3912.4	1.04673e+06	15604.5	5416.6	26687.8	10933	14580.4	15047.8	1475.86	54854.9	58436.7	10464.6	5261.56	7191.22	2413.93	18049.2	12568	19013.7	15589.5	22922	184554	10091.1	28648.5	6541.66	3793.35	51806
3.65_257.1399m/z	4-Hydroxycinnamoylagmatine	257.14	1	3.64782	0	0	0	0	14092.4	3489.78	3085.54	5866.18	561.852	151568	306.342	0	5134.93	940493	41106.3	294.558	1519.16	744893	11543.8	109295	699.942	1263.2	390383	17228.1	1962.11	142298	45583.2	38845.3	595.581	14136.9	186.621	101664	0	144246	46983.3	35513.8	0	26818.3	0	208324	9446.27	0	135522	655.025	3137.95
13.14_262.0700m/z	4-Hydroxyphenylacetylglutamine	262.07	1	13.1426	0	0	0	0	46631.6	48367.6	33449.1	139376	54177.2	9342.8	35250.6	25968.1	63709.2	9338.47	9731.44	35520.2	38710.7	11592.1	23629	9216.55	59082	30180.7	15805	15043.5	6929.26	7990.92	14697.1	4309.83	28078	12078.6	29464.4	8346.95	10588.5	10583.2	95293.4	7995.15	25604.2	9048.31	63406.9	6135.53	92590.2	52985.4	7664.63	23746.2	13979.2
3.83_283.0053m/z	4-methoxyphenylethanol sulfate	283.005	1	3.82532	0	0	0	0	732782	259163	72058.8	1.39998e+06	107039	33249.2	35472.7	86138.7	1.08458e+06	15235.2	974171	55177.3	14748.8	38465.8	425078	1.21591e+06	366181	88580	99531.3	38198.8	607222	261956	135881	1.11407e+06	105742	813559	973987	619115	1.47156e+06	201732	327379	79082.3	593092	713324	578114	31790.1	385343	623683	608265	777744	239823
5.10_283.0053m/z	4-Methoxyphenylethanol sulfate	283.005	1	5.10267	0	0	0	0	1.33267e+06	431175	98249.6	1.81864e+06	180310	85655.7	92069.4	196328	1.69501e+06	48323.7	1.34768e+06	90495.1	28519.2	88989.9	797099	1.64587e+06	661003	152777	272269	83165.3	819014	536844	320283	1.62252e+06	221482	1.41552e+06	1.46463e+06	1.11846e+06	1.93666e+06	521497	757953	187497	1.04057e+06	1.20246e+06	1.1455e+06	52169.5	775862	1.22348e+06	835023	1.32957e+06	350528
8.02_197.0430m/z	4-Methyldibenzothiophene	197.043	1	8.01512	0	19.6569	0	0	18631.9	12942.6	12208.3	12054.2	18062.3	13102.1	31523.1	20273.4	21152.1	3644.97	22064.9	12352.4	16874.5	28298.4	5383.02	22576.7	31873.5	14443.2	48554.3	24453.3	5599.05	20781.9	23548.3	9623.33	5630.32	16746.4	20573	40523.1	8178.8	21436.4	20426.6	23121.2	8903.62	16277.9	9475.81	15405.6	6071.96	31462.5	21486.4	12752.6	12506.4
3.81_182.0463m/z	4-Pyridoxic acid	182.046	1	3.8097	9375.19	3569.37	2165.3	1023.09	403777	743692	357667	668447	761450	4.02624e+06	223902	124808	435016	3.55458e+06	960608	344893	465252	2.53547e+06	227133	1.87272e+06	323468	314687	2.47372e+06	445307	115267	3.00682e+06	1.31992e+06	629123	649133	454087	230716	587439	17454.9	836226	1.18287e+06	769470	236578	1.70482e+06	134639	1.76645e+06	934858	1.46626e+06	842776	232436	128834
5.09_182.0463m/z	4-Pyridoxic acid	182.046	1	5.09218	2330.43	1351.09	843.453	677.9	148134	270809	131024	343692	269533	1.48313e+06	65727.7	76191.7	250611	1.30322e+06	507668	98177.6	121093	481352	83322	1.202e+06	136096	60666.1	1.34035e+06	147036	36620.4	1.52358e+06	600138	309141	230099	194596	96554.2	223213	1689.33	381955	583753	320556	88927.9	874224	70943.7	619298	372589	526694	341463	78832.1	15156.4
1.08_326.0566m/z	4',4''-Dihydroxyanigorootin	326.057	2	1.07928	0	0	0	0	2.18704e+06	1.3202e+06	1.94866e+06	714411	1.36937e+06	1.20104e+06	1.30538e+06	1.2542e+06	498422	1.01074e+06	1.17067e+06	1.2105e+06	1.23923e+06	614005	1.80054e+06	546800	1.52846e+06	1.03114e+06	342628	1.70144e+06	667418	337968	783414	695494	2.2106e+06	1.72783e+06	1.81384e+06	1.97672e+06	320633	1.28175e+06	552997	1.45457e+06	1.52976e+06	1.30165e+06	798188	1.53443e+06	576313	1.15129e+06	1.33195e+06	1.85593e+06	2.03675e+06
11.86_197.0669m/z	5-Acetylamino-6-amino-3-methyluracil	197.067	1	11.8584	830.286	0	0	0	194748	390965	184846	651203	567261	87022.6	223166	197081	187534	60036.8	52003.4	258789	309809	53763.9	157366	71276.3	491175	160826	65588.5	87680.7	33304.2	36339.3	103865	25767.3	254185	97974.7	108764	48239.2	56865.1	70039.4	579082	43558.4	250692	66128.2	193136	53462	489036	389598	52608.4	214063	111172
7.01_269.0097m/z	5'-(3',4'-Dihydroxyphenyl)-gamma-valerolactone sulfate	269.01	1	7.00967	0	0	0	0	159132	223304	172111	277522	330348	41066.1	155366	132074	103327	34908.6	36471.7	200985	203856	48781	164598	38409.1	275024	123855	59977.2	63693.7	37452.8	25672.4	59769.6	22310.9	218041	93097.2	115949	47233.3	39055.1	39766.3	233471	35261.8	151774	43648.1	108938	44523.1	241782	256336	41255.5	175002	101619
2.72_344.2197n	5(6)-Pentyl-1,4-dioxan-2-one	309.206	1	2.72033	0	1391.57	0	1175.37	7069.5	1113.91	4675.37	14249.1	2799.77	299934	9401.36	5366.16	106393	253528	251256	0	4092.32	285763	11099.5	333323	5371.46	2838.11	265902	39958.7	3688.42	553921	145662	131458	2307.16	57554	33381.9	47509.6	1468.04	90836.3	51684.5	80497.1	482.369	212158	6594.69	183115	4049.61	0	115074	955.871	8349.55
2.41_190.0743n	6-Hydroxy-1H-indole-3-acetamide	191.082	1	2.41195	0	0	0	0	0	979.341	824.907	311.799	306.472	295598	0	796.478	2964.88	177102	155451	0	67.9296	6840.28	58.393	428.298	0	0	115.593	596.309	1215.52	299.601	3162.34	353.312	323.529	38276.4	278.39	0	1389.61	4385.94	0	7952.21	189.059	195224	317.152	149564	1239.72	566.711	0	0	2916.35
3.78_409.0195m/z	6-Hydroxymethyletoricoxib	409.019	1	3.77842	0	0	0	0	3.64435e+06	1.56467e+06	84318.7	5.57383e+06	458424	36236	19281.3	17175.6	3.71064e+06	4244.61	4.88027e+06	74865.8	3877.61	35899.8	1.44825e+06	5.98324e+06	1.72952e+06	329888	263996	67259.9	3.98852e+06	1.11695e+06	264342	5.86027e+06	417795	5.04053e+06	4.28043e+06	3.52803e+06	6.43528e+06	482859	566995	222210	2.84552e+06	3.06349e+06	862363	13298.9	784761	3.24926e+06	3.69558e+06	4.30158e+06	973412
5.68_287.1869m/z	6-Hydroxypentadecanedioic acid	287.187	1	5.67608	0	0	0	0	7299.67	497.77	5530.77	32112.4	0	46664.5	0	0	0	89713.9	92747.5	0	0	108527	4227.63	1.04933e+06	0	6639.44	126566	0	3598.58	3.27611e+06	224109	307474	0	15898.5	0	70826.7	154.843	4879.09	122444	76212.2	0	98739.1	0	1.29064e+06	0	0	57783.2	0	162.102
2.59_265.1483m/z	6,7-Dihydro-4-(hydroxymethyl)-2-(p-hydroxyphenethyl)-7-methyl-5H-2-pyrindinium	265.148	1	2.59023	143883	73364.9	115044	122333	1.31904e+06	224260	1.43326e+06	858036	260976	348282	195954	4.45796e+06	642767	1.93821e+08	722189	411506	505956	575199	543120	1.67968e+06	350007	620640	1.66412e+06	203569	1.49249e+06	488630	327689	1.30415e+06	853819	697370	1.97993e+06	838683	1.88321e+06	300990	247270	361278	611216	736740	652296	1.9418e+06	714105	910240	520444	615278	263678
0.50_159.5596m/z	7-Hydroxyheptaphylline	159.56	2	0.504317	0	636.44	628.608	73.901	62608.2	69183.1	52897.6	68242.6	92263.4	122217	63273.4	74640.7	44508.7	69775.4	39821.1	57743.3	91044.2	125840	46704	139458	56321.5	42980.2	151785	76153.5	32588.7	128101	121793	99404.8	93137.5	108531	42284	68570.3	58359.9	89342.9	102938	98791.5	61234.7	84740.1	54467.1	50895.2	69478.2	90605.9	109867	63091.5	56377.4
4.44_308.1258n	8-Acetylegelolide	331.115	1	4.44287	0	0	97.165	0	11939.2	3315.72	321.474	0	151.475	683.552	0	5495.24	2.5993e+06	1.50428e+06	390846	0	0	2.2532e+06	5637.46	3724.08	1131.45	2348.16	11038.1	8405.03	4656.35	533248	1.09423e+06	126530	0	1237.5	70911	90399.6	108.865	730915	0	776489	0	1.2626e+06	5626.41	237494	109354	0	146581	2681.19	106.981
2.72_415.3075m/z	Acetostearin	415.307	1	2.7161	0	0	0	0	1.16041e+06	86274	297469	5.2891e+06	1.07145e+06	819522	1.67019e+06	1.63684e+07	618990	271235	3.07799e+06	209865	4.11183e+06	443281	5.15335e+06	617435	1.11312e+07	805807	1.77321e+06	1.00595e+06	203698	1.50667e+06	2.98215e+06	574161	678866	772356	1.51648e+06	388165	1.91095e+06	232364	1.77783e+06	765783	1.1438e+06	3.08185e+06	8.38775e+06	1.4497e+06	833235	2.00925e+06	439803	1.62982e+06	5.48758e+06
16.38_229.9986m/z	Alendronic acid	229.999	1	16.3799	0	0	0	0	299287	306370	206323	396714	287071	148257	277447	260801	448454	168495	210843	315400	348883	178449	232521	108764	289754	199867	177515	261193	69072.1	127673	112262	54384.9	218145	212574	182768	126872	134503	203743	402501	105719	228448	110093	317996	160738	384118	267786	115147	180147	195952
9.98_322.0615m/z	Alkaloid A6	322.061	1	9.98065	0	0	0	0	182689	175026	146985	223531	191586	64895.8	143307	138168	216290	73817.8	77542.4	162661	152528	74710.8	131509	83309.4	202005	190228	165311	116603	62646.2	66355.1	116793	45750.3	118761	82482.2	168593	63354.3	134926	93512.9	252003	70106.4	132584	67307.3	217021	72580.7	272630	175040	53961.2	131451	96616.1
3.28_565.3632m/z	alpha-Tocopherol succinate	565.363	1	3.27785	7859.16	0	2915.42	2663.92	912496	268969	74099.7	1.86249e+06	568247	4123.77	110023	1.18006e+06	714337	755541	263344	354056	1.68058e+06	61010.5	594759	467222	206824	88573.6	692950	170577	39701.6	18689.5	146490	223996	147148	472095	239829	104740	389486	163248	563554	36537.4	369762	333101	2.04985e+06	634614	2.36476e+06	955000	11127.2	940886	289502
16.10_160.0617m/z	Aminoadipic acid	160.062	1	16.1032	0	0	0	0	51655.5	92774.3	43030.6	64721.6	67701.5	65717.8	110811	91961.3	42378.9	97356.8	82598.2	75125.9	78301.4	42045.3	29165.5	19725.2	79582	18486.9	28631.2	87646.3	9275.29	38667.8	36967.9	16998.4	30646.7	147923	22170.8	55572.6	7310.09	64745.3	56325.6	42025.8	33946.4	47691.2	51194	57667.3	66748.7	54672.5	77510.8	32215.8	77451.1
2.09_152.0609m/z	Amrinone	152.061	1	2.08658	0	0	0	0	2795.68	8228.23	55339	7557.17	5038.98	103579	23919.3	13985	9194.97	68657.6	70555.4	14998.4	2527.32	43704	11892.5	28353.9	18644.5	4564.63	29139.1	38490.4	98058.1	53913.5	36203.2	4030.56	35437.3	28232.1	3811.33	24856.7	1629.12	52728.4	10130.4	72443.7	11017.3	21184.2	3909.08	81475.3	3445.63	394.666	71859.2	0	13983.7
2.95_377.2338m/z	Annoglabasin F	377.234	1	2.95248	0	0	0	0	108709	458.686	93078.2	175622	23296.7	67095.2	104504	164112	53293	49698.2	46538	30571.7	97508.3	71608.4	147822	75505.1	87602.4	41878.2	129393	91719.1	33506.8	60858	267192	26314.4	19270.9	20451.9	54464.1	33402.9	16884.1	63624.8	292763	65964.2	36101.8	89115	43813.7	50575.4	12654.6	26212.5	26372.3	42727.7	46440.1
2.80_389.2486m/z	Apo-10'-violaxanthal	389.249	1	2.79993	0	0	0		0	0	0	1.22496e+06	6747.23	3667.78	80270.8	2.9547e+06	559.874	0	427814	0	116325	11200.9	415647	0	986872	460.871	121855	17451.8	0	80807.6	197538	0	48806.5	0	0	0	38406.8	0	226124	3245.82	0	250827	1.04112e+06	5065.93	180383	193832	475.174	110219	301179
2.63_311.2955m/z	Arachidic acid	311.295	1	2.63222	3162.87	2397.68	3297.56	2098.49	48022.4	15678.4	24463.4	56462	35738.1	29310.3	17070	41264.7	45428.9	19202.3	93209.3	22201.8	52523.7	28094.2	34011.7	40582.7	43565.6	17123	84035.9	21926.5	46731.5	92074.9	14077.6	3231.43	27261.3	26163.2	49564.2	23212.7	26467.7	18927.1	35809.2	25267.1	19086.3	118285	44690.4	133332	40831.5	63965.5	32310.6	29414.5	31980.5
2.75_303.2334m/z	Arachidonic acid	303.233	1	2.75275	574.129	0	102.325	371.377	1.54631e+07	6.75129e+06	3.66897e+06	4.52243e+07	1.50696e+07	3.44594e+06	8.06192e+06	8.34803e+07	2.1552e+07	1.92791e+07	2.13054e+07	7.26149e+06	4.56989e+07	7.86806e+06	1.64309e+07	2.15905e+07	6.15844e+06	5.04995e+06	4.16496e+07	5.9361e+06	4.35047e+06	1.01085e+07	8.02708e+06	6.75105e+06	3.66353e+06	7.54986e+06	1.33993e+07	7.12013e+06	7.58132e+06	8.33476e+06	2.24559e+07	4.43865e+06	1.75668e+07	1.83466e+07	5.25737e+07	1.38696e+07	3.69971e+07	1.13437e+07	2.75326e+06	27917452	1.4668e+07
9.52_522.4365m/z	Arachidonyl carnitine	522.436	1	9.5185	0	0	0	0	132867	86349.2	433774	216813	534247	323810	94287	90304.5	14898.7	76313.9	292635	321847	30135.8	146783	74155.7	626387	91970.6	65142.9	165118	86461.8	331083	44807.3	239057	703868	1.87444e+06	241594	463237	38776.4	182158	73774.8	167935	65516.7	102305	261671	10844.8	407008	94400.5	757100	0	31159	667623
9.46_628.4626m/z	Armillatin	628.463	1	9.4561	0	0	0	0	49130.1	0	0	16665.3	0	378.615	0	503.699	165853	0	19108.4	0	0	868.904	3460.53	116416	830.321	3310.99	4009.01	407.813	4371.76	9414.72	425.414	573678	1478.97	30359.4	63565.9	49571.5	316003	14426.2	0	0	3437.48	36426.6	106434	0	48379.9	19189.4	19753.2	35624	2856.26
0.54_124.9228m/z	Arsenate	124.923	1	0.544417	0	0	0	0	80838.9	113301	85621.7	42053.2	109622	160077	78394.6	83607.6	34341	114446	100083	103909	104963	63618.6	105936	78279.4	73229.4	92816.2	45885.1	54819.9	68631.5	71993.9	46366.8	31747.5	104833	100428	66420.2	68400.2	19188.3	49060.9	41565.6	50782.2	90821.5	95500.2	50381	131853	65558	79612.9	81971.8	87981.8	93112.2
2.12_192.0148m/z	Asparagusic acid	192.015	1	2.11778	0	0	0	0	45207.2	197239	2248.62	53203.1	230888	2794.9	1137.57	30595.8	4338.3	3081.93	142.771	54009.7	100181	584.498	23420.1	0	100048	31153.3	495.2	4623.02	0	0	0	0	7939.59	14707.7	326.495	858.568	0	1270.73	5309.42	0	92703.3	108.174	323810	966.241	245685	95078.8	3498.2	121923	23021.8
4.67_461.2534m/z	Austalide L	461.253	1	4.67463	0	0	0	0	0	4176.12	727.4	232.383	0	3431.37	637.518	2857.72	10811.7	19908	4672.46	778.668	483.834	602455	2387.76	4467.25	2563.56	0	1383.99	392166	7325.66	14786.7	3100.84	613.543	0	1158.54	2227.28	407.866	1735.16	216031	3658.59	0	161.812	1186.37	9358.68	701256	5066.62	0	553.157	123.095	4273.9
15.14_271.1588m/z	Azatadine	271.159	1	15.142	2172.72	3048.39	2613.04	2438.16	55600.2	56139.2	87724.1	81794.9	44762.6	61325.5	86595.3	75210.3	42899.1	73066.5	81282.9	54525.6	66504.5	74646.9	45386.1	55850.1	55222.1	21469.9	27938.4	77424.5	37046.4	46203.4	72970.5	26399.5	52815	59432.1	45267.4	52546.6	10091.7	67912.6	75332.2	66700.5	56490.4	72816.5	61815.5	64831.9	51490.7	40183	54196	41985.6	66882.6
11.39_321.0701n	Beta-Citryl-L-glutamic acid	320.063	1	11.3934	0	0	0	0	560163	524845	233107	2.09356e+06	938373	244740	286676	251882	787575	172081	85938.7	371351	642618	448892	132002	126090	799754	87897.7	316525	326332	255.757	162221	101032	9180.88	98583.1	215617	56157.4	33460.2	1063.23	257039	1.23627e+06	65061.2	172420	43425.6	249254	263635	1.68943e+06	602949	66731.3	126262	115124
1.91_538.7813m/z	Bradykinin hydroxyproline	538.781	2	1.9083	0	0	0	243.187	340626	254077	468172	47799.8	117414	205010	387415	387294	153728	161404	103539	346433	244543	150254	208591	25798.9	380282	90409.6	81607.2	355992	47072.8	69232.2	166862	2770.64	185504	98080.6	65220.5	101625	1179.77	173435	70464.5	120707	163844	95409.1	173837	231189	422010	408587	62785.5	119590	212354
3.56_466.2947m/z	Buprenorphine	466.295	1	3.56367	0	0	0	0	149909	26597.4	16751.7	324965	80603.9	27648.9	41974.6	135503	232115	74235.1	193579	53895.8	577382	50016.8	158157	59926.6	46552.4	27182.8	587978	35512.6	1393.3	115710	73725.5	10626.1	11024.7	34332.3	75707.9	11643.7	22038	4655.45	184407	75643	37825.6	118024	262879	139398	626477	157582	15361.5	137655	79775
13.97_274.0786m/z	Bupropion	274.079	1	13.9684	0	0	0	0	104905	283469	219655	375943	428230	19846	51017.2	38352.3	57109.5	12233.6	2487.34	80707.8	218086	13341.2	78012.1	30586.9	157010	49670.5	35324.3	11900.4	4706.02	18251.3	61822	4368.43	207694	13129.2	54406.8	375.366	3659.94	16185.2	416752	21172.4	39416.5	30633.8	26016.3	6059.07	445362	354459	337.897	125468	13707.9
16.26_226.0395m/z	Carbendazim	226.039	1	16.2605	0	0	0	0	2359.85	349.76	182.4	6179.64	0	104859	0	0	18744.3	84298.9	66357.3	0	0	67649.4	773.068	86071.8	0	70.7192	54180.4	207.648	0	150704	28861.8	15665.3	213.053	16047.6	0	8445.13	0	14461.8	27353.5	14412.1	0	68322.3	0	43018.6	654.415	667.279	30170.7	0	2135.63
3.38_271.1006m/z	Carbinoxamine	271.101	1	3.38323	39049.9	24042.2	7039.85	6918.48	3.08865e+06	1.42566e+07	8.46967e+06	4.79217e+06	1.07019e+07	1.27319e+06	2.8056e+06	4.15233e+06	1.80843e+06	1.54409e+06	2.54826e+06	1.13921e+07	5.07609e+06	1.39055e+06	3.06448e+06	811931	6.97318e+06	2.14716e+06	1.10174e+06	1.10599e+06	2.58373e+06	936973	1.88374e+06	753086	5.89343e+06	1.34792e+06	1.84684e+06	858142	837088	1.73265e+06	4.22073e+06	1.2485e+06	4.08894e+06	1.20539e+06	1.65781e+06	2.42674e+06	7.56728e+06	8.85144e+06	861607	4.27661e+06	1.84731e+06
3.26_524.3002m/z	Carboprost Tromethamine	524.3	1	3.25687	0	0	0	0	2.06394e+06	392834	251926	5.37157e+06	853272	132084	806362	5.91513e+06	2.25968e+06	1.89932e+06	1.57297e+06	770563	8.22301e+06	453252	3.17959e+06	1.57028e+06	1.00192e+06	666889	2.62582e+06	442453	856034	867439	1.31318e+06	2.55133e+06	93944	578641	978409	1.0937e+06	2.39249e+06	492111	1.60713e+06	509994	2.79068e+06	2.02878e+06	6.15684e+06	1.89115e+06	7.80469e+06	645203	314650	1.8916e+06	1.61892e+06
7.40_281.0631m/z	Carboxytolbutamide	281.063	1	7.40102	0	0	0	0	13537.2	72318.5	35395.2	48188.2	85260	121.448	8013.39	15726.8	5225.23	0	0	51230.8	32000.6	222.864	39855.8	202.416	75749.8	7849.74	2307.11	748.186	3355.73	733.237	1797.42	1464.73	28222.4	898.931	1860.19	59.0745	1787.06	672.408	48123.2	44.303	16778.4	268.658	5300.95	870.517	64752.2	58978.5	0	20154.7	1631.83
11.77_272.0458m/z	Carprofen	272.046	1	11.7719	0	0	0	0	155715	212539	118938	287498	274870	46975.4	135399	95512.6	216984	44919	39429.5	144172	159504	38518.8	104427	40611.8	203392	120167	72075.7	61314.3	35395.1	31850.9	50668.4	10715.5	145352	59153.7	108441	26290	48107.8	56274.4	314393	25026.2	112402	39857.2	179410	36919.7	329079	263690	27560.7	119383	65894.2
7.73_304.0638m/z	Cepharadione A	304.064	1	7.73388	0	0	0	0	101416	212162	31393.1	35861	150757	101683	269634	34964.5	68064.5	44776.9	274770	102309	85356.7	78018.8	29083.4	65033.7	96991.3	79020.7	37729.9	259106	13192.1	143396	19529.8	25343.5	63633.5	373744	80230.9	437542	4640.9	61842.8	60964.1	443381	84201.5	91019.4	35397.9	104631	99052.1	216523	318397	44413.5	254600
8.43_664.4626m/z	CerP(d18:0/16:0)	664.463	1	8.4293	0	0	0	0	150414	10833.2	212646	0	28740.6	14602.9	31578.9	7404.83	64115.8	162038	5348.89	14386.9	23653.8	34444.2	74390.2	9746.11	16170.2	262054	16628.4	33692.8	25519.3	13609.7	9267.27	127570	43786.9	12306.8	186042	197734	3.88532e+06	36371.6	20884.5	16692.2	9128.27	66813.3	39981.7	47790.5	2051.33	7930.76	21764.2	28922.8	27390.8
3.79_407.2810m/z	Cholic acid	407.281	1	3.79407	0	0	0	0	199941	20032.4	104722	1.12331e+06	0	2.15354e+06	36280.8	414535	1.02248e+06	816338	1.85522e+06	30051.3	6748.9	2.00462e+06	424692	985661	0	31012.6	2.01052e+07	2.29679e+06	38072.1	3.79455e+06	2.69705e+06	656139	168302	257739	2.46646e+06	1.14892e+06	2868.35	1.21336e+06	4.39939e+06	3.82853e+06	120680	1.26422e+06	238601	1.1685e+06	1.72703e+06	64384.4	1.36027e+06	14869.9	98108.1
5.58_407.2811m/z	Cholic acid	407.281	1	5.58018	0	0	0	0	64347	461.485	15175.4	461444	0	571942	2512.5	171155	436679	217181	455209	683.525	0	497043	130090	312056	0	194.263	6.43596e+06	545949	9922.69	999224	848066	219097	36723.6	77320.2	932263	337149	10733.8	377068	1.56545e+06	1.03791e+06	36416.8	431676	107050	308788	683424	19351.7	401738	9955.51	1165.84
11.86_260.0456m/z	Cidofovir	260.046	1	11.8584	0	0	0	0	239177	207739	168808	449428	240505	73722.7	209364	168679	262261	66563.2	79020.6	178594	178067	97730.3	137479	67245.1	283598	205937	134133	144832	55051.3	59079.5	156036	41351.8	141441	103616	162668	69150.1	100232	76534.8	445285	93292	162901	70763.2	344915	58704.9	399802	205251	68824.1	132651	113669
16.14_488.1086n	Citicoline	487.101	1	16.1357	0	0	0	0	295494	399694	173731	386126	637591	230910	196289	96250	80179.5	201224	122478	245178	312570	128373	294521	148539	463022	111611	111570	243256	19567.7	152180	113616	54060.5	344190	232325	128137	124923	34169	128216	152725	128520	225652	130028	118231	185341	416333	654882	126483	287033	165809
9.27_470.3505m/z	Citranaxanthin	470.35	2	9.27295	0	0	0	0	161711	75969.3	74278.9	33536.1	34565.1	48681.7	26528.4	153227	113829	205747	244728	29673.4	29147	102855	44847.1	218911	9365.64	32906.8	74892.3	40130.8	200361	48857.2	364107	173727	11865.3	20836.8	40717.1	51570.1	9177.81	321089	160448	108511	31151.3	124972	34201.9	83990.4	37079.4	24630.6	53389.2	9352.19	22481.7
9.50_470.3506m/z	Citranaxanthin	470.351	2	9.50067	296.04	1250.44	628.504	726.373	1.38634e+06	726750	741962	257217	259853	433764	271905	1.36755e+06	1.12406e+06	2.25274e+06	1.82415e+06	318209	174654	973662	408225	1.95547e+06	86079	267149	682534	366116	1.81304e+06	451065	3.27017e+06	1.23396e+06	108189	149550	454958	522726	72621.5	2.20772e+06	1.40864e+06	918585	222642	1.27814e+06	329343	687660	408212	109566	557953	108354	199389
1.90_345.2132m/z	Colestipol	345.213	1	1.89938	0	0	0	0	10790.2	3474.95	8083.59	21461.4	1259.38	29150	51235.9	135242	286248	9564.61	220995	5693.99	14772.9	81469.8	15262.5	30251.8	50216.8	7270.71	50591.5	66787.9	3341.84	60430.8	61071.1	6294.18	772.336	15588.8	41281.8	9118.74	4474.3	17755.3	99687.1	95805.9	1008.8	66291.8	26167.8	50827	110027	4602.12	7827.98	12227.7	13391
2.12_726.3391m/z	Convalloside	726.339	2	2.11778	0	0	0	0	283453	40321.3	1.55323e+06	83692.6	35065.6	194145	1.10675e+06	1.37083e+06	77061.5	208307	79462.1	595114	254260	49554.6	180013	1388.95	355963	45077.9	11640.1	157978	197038	41863.2	88226.7	11257	293448	7518.21	224587	35141.5	72474.5	219412	57863.4	55383.5	486923	22424.4	323561	228664	139165	184663	32019.1	77874.2	56621.2
11.19_351.1416m/z	Coriandrone D	351.142	1	11.1926	0	0	0	0	67243.9	91487	85148	273808	337369	22740.7	60008.6	36818.2	51109	7860.59	21755.3	101157	89814	3704.29	38950.3	6464.86	348451	5378.81	14400.8	44148.7	1042.39	1382.18	18149.5	0	55665.6	50504.1	23980.5	10728.4	4301.14	11749.5	286455	25890.4	39981.4	27917.1	25073.6	6021.66	141504	55444.4	12228.2	109607	44814.4
14.08_131.0695n	Creatine	130.062	1	14.0813	10638	14006.4	21032.6	16956.8	2.9155e+06	5.21771e+06	2.96581e+06	3.13721e+06	5.23574e+06	3.68191e+06	4.50836e+06	3.88553e+06	1.5631e+06	5.16188e+06	2.81073e+06	3.79784e+06	4.1373e+06	1.97278e+06	1.71183e+06	2.10526e+06	3.62105e+06	1.30299e+06	1.46309e+06	2.32906e+06	590504	1.81231e+06	2.37158e+06	975854	2.43586e+06	4.79592e+06	2.24115e+06	1.57498e+06	444559	2.53373e+06	3.53908e+06	3.60392e+06	2.26601e+06	3.82494e+06	1.61311e+06	2.42596e+06	2.7799e+06	4.27963e+06	2.5915e+06	2.80822e+06	2.92737e+06
18.01_356.9930m/z	Cyanidin	356.993	1	18.0079	0	0	0	0	141470	147424	16051.3	2.24804e+06	73840.9	22166.3	63608.1	19060.1	3.14213e+06	80192.8	3.42208e+06	551164	29153.4	43821.5	407546	1.49215e+06	2.34144e+06	26086.3	51578.4	32158.5	566776	61065.3	32921.9	509011	130964	738729	1.16229e+06	477535	6.79496e+06	28023.3	159124	22848.1	678802	545155	575353	19077.8	104167	842723	16205.2	996298	181786
1.74_484.0757n	Cyanidin-3-galactoside	485.083	1	1.74338	0	0	0	0	187389	232941	377905	296553	328880	6623.56	355510	201261	5138.79	2456.5	1686.96	38079.7	189211	3024.11	76284.6	4396.09	137125	127921	9319.22	1574.88	248.554	0	3082.03	5177.72	410595	4945.75	16424.5	6683.08	16098.4	6642.91	99245.6	1483.23	453670	4722.84	968899	10981.2	174816	96795.4	7151.13	218714	47348.4
11.46_213.0133m/z	Cyclobrassinone	213.013	1	11.4639	0	146.66	68.8195	84.5472	12945.9	5721.31	13875.8	28606.9	10628.5	12774.5	6557.18	10624.9	25591	13276	10331.8	7129.59	7226.92	6889.78	4166.19	8674.51	12026.7	5007.45	10184.5	7354.74	3746.28	14174.2	24564.1	6959.55	7942.2	8301.91	7307.93	6300.69	4332.12	25829.3	19136	19458.7	7140.12	8259.94	7827.18	7037.76	9671.14	6413.45	8254.99	4593.67	5764.52
4.73_538.2504m/z	Cytochalasin Npho	538.25	1	4.73258	0	0	0	0	320874	31768	924008	850359	259234	306668	666585	1.90416e+06	866495	550617	139370	731737	289011	684870	841571	419377	748239	112002	189427	184844	140341	59679.5	886744	176345	192569	64182.1	836777	76574.3	780589	1.02875e+06	1.04987e+06	257434	520920	427780	1.54541e+06	684757	1.30056e+06	136223	81134.7	342404	185520
1.86_225.1002n	Cytokinin B	226.107	1	1.85927	868.704	701.759	521.342	2239.89	170460	71808.1	37436.8	16049.6	21054.4	6.6289e+06	8322.66	79408.1	209384	6.28505e+06	4.28933e+06	22452.9	10991.5	380956	182504	861561	16836.6	49517.5	78345.5	42329.2	62855.8	8.98903e+06	1.95742e+06	875664	10480.3	2.70483e+06	38235.5	393427	10366.2	144583	44226.6	1.03738e+06	15031.7	6.10058e+06	87304.5	4.59723e+06	51064.3	22594.1	4.45149e+06	19047	365270
2.23_225.1001n	Cytokinin B	208.097	1	2.2292	0	117.517	0	57.0196	81321.8	25055.8	10446.5	90826	3462.4	1.31855e+06	709.689	12061.5	67414.6	2.12549e+06	918497	1607	486.159	3.17353e+06	34419.6	1.95429e+06	2672.32	4513.64	1.37036e+06	134106	36185.5	2.02359e+06	1.95503e+06	814874	402.18	362518	14999	711178	2541.16	1.98418e+06	376430	1.56532e+06	2262.27	1.30794e+06	15699	1.51931e+06	53694.8	2353.92	836648	3406.87	41474.4
3.81_225.1001n	Cytokinin B	224.093	1	3.8149	1956.87	72.7994	632.44	634.72	30458.3	20980.5	19332.8	23264.5	27385.5	698501	26997.5	3836.4	17829.1	999903	324071	14560.1	31115.2	1.62973e+06	22343.7	539140	18270.9	16102.5	618943	104880	10301.7	925739	793728	229934	10243.3	112815	5393.87	230026	0	695421	157249	666749	11228.2	479045	3481.73	685549	47862	11391.6	250067	0	25976.7
5.58_224.0932m/z	Cytokinin B	224.093	1	5.58018	8324.77	162.973	1972.7	2788.29	76159.5	31735.8	20366.8	108689	15670.8	1.59546e+06	4991.96	15602.4	74176.3	2.4424e+06	1.21581e+06	8963.36	7901.82	3.8741e+06	49798.6	2.40187e+06	10190.5	11199.9	1.92354e+06	155593	30756	2.8298e+06	2.06828e+06	969824	12361.3	336400	19148.7	741497	6229.3	1.89231e+06	359242	1.6284e+06	8953.07	1.79655e+06	22655	1.64738e+06	60119.6	10740.6	788257	8039.93	18794.4
12.63_215.0332m/z	D-Fructose	215.033	1	12.6285	0	1035.23	852.096	342.05	83667.3	50723.6	114457	193278	113299	110016	93162.3	160809	96760	64579.8	109807	57867.4	146644	168949	76738.5	271061	200538	37801.5	282494	138734	75859.7	108866	158597	108542	96089.7	37606.6	70569.5	61451.5	117554	156065	199385	109729	72970.1	128351	241834	133846	82024.7	165932	65575.3	69343.3	36178.6
16.79_180.0635n	D-Glucose	215.033	1	16.7884	149056	163075	132333	99024	2.59183e+07	3.90528e+07	2.38227e+07	2.71603e+07	3.2761e+07	5.86147e+07	4.86928e+07	3.58358e+07	1.69227e+07	7.73771e+07	3.89814e+07	2.35345e+07	4.32418e+07	2.97935e+07	1.29731e+07	2.77089e+07	2.02737e+07	9.63945e+06	1.66529e+07	3.16206e+07	6.55448e+06	2.25011e+07	3.10863e+07	1.09921e+07	2.08063e+07	7.53784e+07	1.77686e+07	2.22564e+07	3.98581e+06	3.68046e+07	3.50402e+07	4.99288e+07	2.93539e+07	4.79317e+07	2.20036e+07	3.49611e+07	2.40647e+07	3.53938e+07	4.38751e+07	1.35446e+07	4.51515e+07
18.23_289.0336m/z	D-Sedoheptulose 7-phosphate	289.034	1	18.2314	0	0	0	0	213023	456253	297719	1.09977e+06	765785	206252	324822	144015	131854	245311	244957	346038	216350	384462	253809	367906	508308	81636.1	486057	326334	49404.2	601682	289076	99362	211344	87008.9	149268	60564.2	24745.1	413236	631278	289868	257120	117258	138092	124829	527647	480877	80924.2	310661	126706
5.29_316.2481m/z	Decanoylcarnitine	316.248	1	5.29063	0	1156.63	0	351.968	63230.2	37813.1	52973	6459.07	11657	58450.2	52970.8	60797.5	110432	81012	54927.6	37698.1	32518.6	45207.5	24655.4	23065.3	5411.06	7059.54	17438.4	27613.7	28421.6	11111.5	15881.2	10178.6	17238.9	63223.4	13808.2	85263.1	4163.03	43733.8	19724.3	11942.8	19233.6	17956.2	113431	50557.6	24815.9	23725.7	89180.3	7086.45	39397.4
2.84_380.1728n	Di-4-coumaroylputrescine	403.163	1	2.83663	66.2721	0	74.2598	0	335.597	0	0	842.732	294.288	7683.49	292.847	861.794	1.3111e+06	6460.89	14180.9	139.326	343.606	21919.1	37654.5	14807.3	318.472	0	113118	1472.46	122.092	78489.3	12546.2	1709.49	108.605	91.0613	28840.4	192.713	0	20079.2	18313.9	74673.4	0	108121	347.533	3717.93	231700	0	666.238	64.2078	0
8.86_556.4412m/z	Didodecyl thiobispropanoate	556.441	1	8.86163	0	4849.76	0	2610.04	318631	244869	137397	276092	171822	109245	24506.4	197575	282407	34711.7	334753	94744.6	20499.9	105974	218485	211524	162615	164938	151377	108229	273933	236400	119933	333251	128766	306066	320113	235577	426632	150945	147836	121084	311329	337683	297038	107840	276072	271300	227081	285815	133723
8.92_556.4417m/z	Didodecyl thiobispropanoate	556.442	1	8.92403	0	5100.83	0	4760.19	4.94651e+06	634805	220527	2.28286e+06	275420	212817	127934	529462	2.55788e+06	91179.7	2.87143e+06	168974	78880.4	237913	632629	3.03432e+06	324954	803838	506527	221506	1.77279e+06	598897	223826	4.57298e+06	267969	1.81868e+06	1.74631e+06	1.76529e+06	4.07191e+06	452637	383299	210039	1.22815e+06	1.57436e+06	1.6012e+06	291095	837683	1.19009e+06	1.8748e+06	1.66238e+06	240051
9.07_556.4418m/z	Didodecyl thiobispropanoate	556.442	1	9.07112	1465.86	17374.7	0	9652.78	1.91865e+06	320282	153940	1.40599e+06	122363	171408	41601.4	344160	1.7414e+06	108406	1.87273e+06	117935	40725	132126	309024	2.19795e+06	114707	221905	176878	111359	1.26188e+06	276147	188816	3.96888e+06	109746	1.05996e+06	1.01479e+06	735691	3.01736e+06	306562	194850	151895	742623	918167	960410	179968	455600	595501	558042	985705	107339
0.58_105.0792n	Diethanolamine	128.068	1	0.584533	0	1875.26	1711.7	2397.16	487775	133020	17966.9	1.07469e+06	54683.1	30010.9	38223.3	97408.8	973328	124534	1.31814e+06	22606.1	52682.9	31387.6	265773	1.04912e+06	152731	37880	115006	28703.3	377699	139397	131529	816543	64734.4	295054	288423	346470	1.98012e+06	61389.4	191009	96254.2	359481	211545	336590	24236.7	70415.2	266365	125736	398828	89857.6
2.84_440.1945n	Diferuloylputrescine	463.184	1	2.8411	14.5797	0	0	0	408.042	0	53.8501	4623.98	174.958	0	2201.15	209.779	918926	393.431	4702.36	165.078	1254.92	8416.57	11938.7	27941.5	523.3	0	101926	3974.08	0	74764.2	5336.08	0	0	2666.09	13466.5	0	0	39859.2	38068.2	44171.4	103.953	331434	898.29	519.076	290664	265.477	240.543	204.238	1475.11
3.02_440.1945n	Diferuloylputrescine	463.184	1	3.01575	209.214	0	0	0	301101	52578	23847.1	192781	1981.56	439087	18157.4	55992.2	2.9184e+07	629943	1.03511e+06	10877.8	2934.84	1.21711e+06	1.06256e+06	1.18976e+06	9173.57	38519.3	4.63553e+06	498028	5183.34	5.40353e+06	688881	8000.46	6123.14	501991	640773	277886	46.6643	1.49564e+06	1.68088e+06	2.54264e+06	14002.2	9.50659e+06	189873	504140	4.48383e+06	16585.2	432170	11858.1	99571.7
12.30_220.1193m/z	Dihydrozeatin	220.119	1	12.2967	0	0	0	0	145782	240003	97726.5	209557	206610	113363	218850	191828	69048.4	142631	108622	156961	168748	70166.5	134849	98990.2	151033	47658.2	66789.9	102868	29096	55547	68284.4	34006.4	114184	152194	80813.4	100923	38362	101007	173554	80909.7	113230	108722	128774	121359	135483	130652	104610	128925	109411
2.61_323.1691m/z	Dimethicone	323.169	1	2.61122	0	0	0	0	721858	40843.2	11275.3	1.40124e+06	12317.8	5015.13	0	136929	1.17428e+06	0	1.19533e+06	2700.37	8658.93	9426.73	95455.9	1.64893e+06	28546	53469.1	45034.4	3493.27	856606	81305.1	25717.2	3.7611e+06	11322.7	434334	630749	253608	2.75599e+06	113961	33741.9	20117.1	276400	320634	639158	30101	172313	163609	42471.9	663680	34564.4
2.72_327.2335m/z	Docosahexaenoic acid	327.233	1	2.7161	0	0	0	0	2.72181e+06	1.10673e+06	715149	9.39634e+06	2.45259e+06	371024	922637	1.80075e+07	5.40138e+06	1.65832e+06	2.965e+06	1.63655e+06	6.22704e+06	929832	2.86628e+06	2.48799e+06	1.14214e+06	892611	5.8308e+06	641758	1.08575e+06	1.05094e+06	1.11351e+06	516727	560584	710677	2.8734e+06	730760	1.08728e+06	844546	3.96613e+06	535237	2.75627e+06	2.04836e+06	8.5291e+06	2.14432e+06	8.46127e+06	2.7788e+06	260265	4.80544e+06	1.7491e+06
2.61_324.1473n	Dolasetron	325.155	1	2.60847	0	0	409.466	0	5720.73	994.01	252.618	36628.6	73.8431	73593.4	7323.52	3760.65	17364.5	68247.7	62421.9	169.675	12919.3	241017	16945.7	205375	8385.22	0	659798	224859	109.061	30675.9	131425	5429.05	412.324	32002	1839.66	52936.8	133.964	187515	153732	172481	322.849	206020	3748.49	5478.33	4087.85	1519	46513.7	413.775	6521.02
4.07_384.2275m/z	Eicosapentaenoyl Ethanolamide	384.227	1	4.07293	0	0	129.88	0	0	190.629	0	119.967	0	5664.41	77.1744	0	2643.51	2589.82	4047.57	0	232.178	4071.62	68.4692	5922.57	0	0	796436	714.025	0	11973.1	1898.37	1254.28	182.366	106.201	215.942	485.737	0	29398.3	8541.56	590.837	115.995	3054.98	70.3694	2117.02	197.57	0	625.077	0	63.9313
3.64_324.9970m/z	Ellagic acid	324.997	1	3.6406	0	0	0	0	7273.15	5208.97	6538.99	7458.66	3445.51	30840.2	146.234	1203.4	3350.94	37626.8	21228.3	3561	0	43787.7	3652.22	34033.9	249.666	875.358	34404.3	53827	6505.44	23459.8	43861.9	27469.4	133.835	19586.8	2893.26	36149.5	128.817	49965.9	16601.8	55404	845.051	24324	283.999	29754.6	7809.05	249.808	29606.8	285.494	10689.4
2.89_348.1717n	Enalaprilat	371.161	1	2.88608	0	0	69.5781	0	0	0	0	568.54	0	11959.3	2504.1	342.7	189.967	233.506	254093	0	158.076	127272	211.364	58851.2	595.096	0	64716.3	3739.61	137.988	531524	1359.41	1188.51	0	0	94.1592	5080.2	0	1.96589	12472.5	20929.8	324.296	79123	152.827	24818	290.446	171.546	4939.67	0	0
0.57_215.0730m/z	Ethyl 3-[(2-furanylmethyl)thio]propanoate	215.073	1	0.5667	0	0	0	0	29602.8	23377.7	18871.3	34805.3	28259.6	4750.88	15862.1	18107	22107	2186.54	1868.95	19277.8	19819.1	2486.19	17271.5	2043	25846.3	55546.8	2181.38	935.893	8748.32	4391.75	8096.24	497.894	15026.6	4096.49	17217.7	1718.41	2444.03	2770.89	39960	3342.04	13046.4	4165.17	42267.7	3319.54	50637.3	23491.3	4439.61	17611.8	8150.82
2.09_179.0525m/z	Ethyl 3-[(2-furanylmethyl)thio]propanoate	179.053	1	2.09103	0	150.9	0	107.504	76643.7	161089	981418	170872	131729	1.98219e+06	460617	269301	203904	1.24571e+06	1.26383e+06	278964	64175.7	802792	211824	502331	360468	87989.3	529873	696138	1.80419e+06	979449	644646	84866.9	671010	502564	67086.8	457153	28490.5	896886	205140	1.2965e+06	194808	346874	87337	1.38739e+06	101304	37752.9	1.21401e+06	13593.5	257695
0.70_663.1087n	Fenugreekine	664.116	1	0.704883	0	0	0	0	1.02941e+06	4.22756e+06	1.62914e+06	196975	2.82774e+06	1.53837e+06	1.44324e+06	451972	981287	211076	3.64978e+06	2.57092e+06	490838	1.04015e+06	917850	986500	1.19375e+06	1.175e+06	914834	1.64671e+06	503674	1.61852e+06	247762	507299	1.27388e+06	6.8438e+06	1.4853e+06	3.47068e+06	199546	214418	401526	2.7952e+06	1.20669e+06	2.36174e+06	1.48684e+06	2.61829e+06	2.10616e+06	1.45701e+06	4.30901e+06	1.94426e+06	6.37197e+06
14.94_662.1041m/z	Fenugreekine	662.104	1	14.9357	0	0	0	0	118842	574196	88030.3	8852.71	401178	160289	135175	20838.3	121522	12611.9	358647	274394	38160.6	67191.8	67222.2	87000.1	100138	51831.8	77777.2	121916	17921.1	136591	4039.36	32071.6	117390	558893	106154	238744	10422.9	5371.26	25195.9	212089	107742	199485	98721.4	276646	261498	289043	341077	173725	470246
9.98_299.1382m/z	Fluvoxamine	299.138	1	9.98065	0	0	0	0	126316	85750.2	64161.1	419171	131465	10917.9	82549.7	63005.4	171964	9665.97	16744.8	71241.8	61746.5	30575.3	41541.9	17214.8	181930	112558	91617.1	52693.7	11004	13054.4	65036.4	9482.31	41050.1	15970.2	74083.2	13263.3	55137.4	18752.3	452414	25466.2	65099.6	13375.1	317690	16248.1	415682	97118.3	8923.74	44783.1	25781.9
17.93_259.0227m/z	Fructose 6-phosphate	259.023	1	17.9267	0	0	0	0	65104.8	115174	73905.3	360569	174535	63211.6	156420	76414.1	45643.5	73273.7	107116	119938	85893.2	169387	80641.5	140843	108498	12044.7	183727	139295	9052.7	202806	158046	34469.6	56407.2	22046.5	20812.2	19273.1	4499.24	130120	311751	95357.4	46053.8	44313	68319.8	72384.7	143952	84292	24592.8	54838.1	37524.1
6.48_279.0030m/z	Fucose 1-phosphate	279.003	1	6.47882	0	0	0	0	3395.2	3854.84	21052.1	9037.72	11595.6	36568.5	15572	31971.4	10661.6	10135.4	6276	9577.96	8686.9	4361.84	2309.99	38683.5	12371.3	1917.74	4179.4	5928.65	2963.78	24064.3	31964.1	5483.2	3381.43	4123.51	7498.59	2734.84	3646.8	39867.2	9379.45	7515.56	4797.14	24799.7	7674.01	5590.64	5022.89	5186.96	2265.39	3060.97	4061.55
16.37_115.0038m/z	Fumaric acid	115.004	1	16.3745	1968.16	2009.72	1352.94	1253.09	59057.3	72847.5	35399	111030	64033.4	20511.5	54953.9	51543.9	113542	21977.4	30451.9	65990.5	73779.2	24421	38415.6	11697.4	68285.3	29506.3	25118.7	44795.2	6632.27	14650	13089.6	4239.43	31664.2	32032.7	25187.7	13882.1	9319.14	29517.5	119887	11786.6	39783.8	12683.2	63455.1	20563.5	111286	58010	13010.5	24861	26847.2
10.04_292.0599m/z	Furoparadine	292.06	1	10.0438	0	0	0	0	126845	87271.2	70099.2	235970	100919	19566.2	75869	57085.2	133219	17348.9	23207.3	68251.2	63582.2	17734.4	64927.9	21891.8	97816.8	77933.9	41884.8	40629.4	19950.1	11628.7	43315.6	8978.74	58412.1	27677.8	76690.2	20684.1	48527.2	22265.3	216096	20693.5	57202.5	22966.6	162877	20045.1	240700	105910	17604.3	57654.3	38752.9
0.74_199.0957n	gamma-Glutamyl-beta-aminopropiononitrile	217.129	1	0.736083	0	0	0	0	73268.4	236491	569779	753780	1.84229e+06	273753	708702	382851	155528	83272.6	156950	1.18753e+06	1.19682e+06	150300	119546	123790	2.05895e+06	80699.1	106650	133134	32282	165310	153926	30340.6	1.80533e+06	101307	174661	50246.7	62530.2	114806	614607	107756	1.33057e+06	105118	111193	89352.4	666024	1.13084e+06	32349.3	570709	95546.6
8.64_588.4133m/z	Ganglioside GA2 (d18:1/24:1(15Z))	588.413	2	8.64323	0	0	0	0	3.81418e+06	1.4705e+06	139521	8.817e+06	589755	230249	69873.6	1.96353e+06	6.80492e+06	109522	7.03546e+06	349568	6035.56	471831	1.59358e+06	8.26954e+06	1.88605e+06	382407	680808	289638	2.91878e+06	1.26007e+06	657970	1.08168e+07	310439	4.16378e+06	5.59539e+06	3.35746e+06	9.51039e+06	857968	1.11766e+06	285732	2.87695e+06	4.68148e+06	2.92223e+06	281515	2.29754e+06	3.0199e+06	1.59292e+06	3.85361e+06	514629
2.87_577.3667m/z	Ganglioside GM3 (d18:1/16:0)	577.367	2	2.87272	0	0	0	276.141	353352	254775	161840	1.41681e+06	184324	53200.2	38959.1	185387	996741	67795.4	846242	136087	23274.1	85956.7	344894	974649	398250	119845	138301	76795.2	480633	172337	175799	815254	170252	657332	603982	545415	2.03542e+06	248519	246535	132540	504450	587298	484130	99678.2	310015	532438	193531	955750	225069
3.03_643.4057m/z	Ganglioside GM3 (d18:1/24:1(15Z))	643.406	2	3.03358	0	0	0	0	154226	143620	137776	668469	72196.5	15719.6	22813.9	124303	555506	36583.4	440935	83882.5	9568.86	45722.7	155304	434784	179622	44522.9	72619.1	26884.6	203060	76710.9	102036	365301	61716.8	253519	265367	193911	902301	108534	129214	68018.1	231308	240690	207374	92182.4	125787	244838	83460.2	392477	111889
7.64_640.4368m/z	Ganglioside GM3 (d18:1/25:0)	640.437	2	7.63507	0	0	0	0	108390	27942.1	0	398514	14101.4	909.056	0	63697.5	199451	0	243337	2447.82	0	6454.04	40691.4	311039	70926.2	3618.31	11673.2	464.997	85018.3	32437.2	13434.8	246392	1999.74	113448	193992	122021	341633	17199.6	30037.4	2666.69	87298.5	149470	102882	2804.66	72643.5	101971	42551.6	130362	7681.01
3.35_537.3319m/z	Ganoderiol I	537.332	1	3.35155	0	0	0	0	1.27836e+06	482130	150396	3.28986e+06	776619	144424	436046	2.77697e+06	1.11055e+06	1.03314e+06	856157	520527	1.94876e+06	206388	838142	889316	268765	188950	1.11003e+06	458744	176085	179391	290942	468165	258260	1.03829e+06	452152	409843	711509	331295	877211	114471	854036	600094	3.76999e+06	1.0712e+06	2.40587e+06	1.2601e+06	130996	1.40908e+06	692594
11.06_538.4231m/z	Ginsenoyne A linoleate	538.423	1	11.0628	0	0	0	0	249446	11803.1	2374.05	80994.1	19739.8	56813.1	0	16014.1	215119	229928	156343	9156.3	82235.4	49862.9	36067.1	252157	0	13617.4	442745	123868	7576.7	71363	15350.6	70793.8	1356.7	238904	42102.6	104689	4480.3	36391.4	18823.6	15392.5	13480.1	75614.7	39208.4	453823	80698.7	108799	41016.8	39933.8	196000
19.42_259.0228m/z	Glucose 6-phosphate	259.023	1	19.4178	0	0	0	0	456319	412736	324372	891915	397497	49185.7	195286	420352	264771	55778.2	43320.3	218080	280666	56048.5	134919	74790.7	436621	108494	103991	75346.7	43123.1	52091.4	72242.1	25161.5	119944	93840	151840	18473.8	37898.6	70775	437397	42125.5	156884	45942.7	256617	60649.2	460895	648622	23900.8	165440	116218
10.15_660.4708m/z	Glycerol 1-(9Z-octadecenoate) 2-tetradecanoate 3-phosphate	660.471	2	10.1474	0	0	0	0	217814	149060	179781	57001.3	33144.5	65869.9	59516	463793	273026	532966	465983	41982.8	7923.54	285426	64625	499862	7179.76	18678.7	189305	50098	449991	80808.1	1.04014e+06	289848	3680.27	7578.42	63318.6	86247.3	366.879	426893	395160	177044	12027.1	321361	49626.7	87041.2	77805.7	4803.48	139104	9173.81	25263.1
8.88_308.0741m/z	Glycodiazine	308.074	1	8.87697	0	0	0	0	119806	364085	106816	344721	484367	66522.9	205095	112359	103428	37362.2	59292	186757	243547	40148.5	131051	43844.4	387024	46165.2	36126.8	42933.9	12861.6	48118.9	48408	14068.5	168950	97610	71688.5	31138	27902.8	29534	322130	23016.5	149555	74798.4	92854.2	46770.4	245744	283838	38227.7	149673	82223.2
15.49_116.0467m/z	Guanidoacetic acid	116.047	1	15.492	0	0	0	0	7617.35	19329.2	14348.5	48143.2	46446.5	4616.5	26113.6	28787.7	6066.06	1981.25	1818.64	17006.1	21648.5	4070.84	12549.7	4247.46	52490.6	3304.99	4035.91	7880.5	1437.84	2081.46	3931.95	594.571	43246.1	4644.69	5621.98	2372.15	4722.19	3418.63	42377	2135.25	37441.2	4087.41	15270.6	3513.02	26832.6	23005.7	2281.17	18266.3	5724.6
15.13_277.0514m/z	Gyrocyanin	277.051	1	15.1316	0	0	0	0	198144	231765	210338	164495	181238	251540	296026	259659	86481.6	248062	185035	193357	235280	218568	101565	105100	160946	36941.5	105352	333912	15870.6	106154	159807	23653	164365	224760	87904.2	157688	1026.83	341742	179121	210640	189246	165355	102340	144812	152859	254131	140356	73205.4	216640
11.45_876.6604m/z	Hexadecanedioic acid mono-L-carnitine ester	876.66	1	11.4461	0	0	0	0	224337	33987.7	70014.1	6722.74	1073.76	55024.4	642.465	225797	199015	349268	407967	28591.9	11780.5	43189.1	33923.1	231102	587.451	25906	49097.9	17049.9	473832	34862.4	191228	191511	614.07	13196.1	66444.4	75432.2	1403.86	226299	77906.5	85346.5	12450.4	182922	48334.1	150805	20175.4	0	59086.9	5441.49	8024.54
2.30_175.1158m/z	Hexanethioic acid S-propyl ester	175.116	1	2.30498	0	0	0	10.0248	2755.22	1450.96	1290.56	15245.6	2539.99	3171.14	1876.47	1409.86	6647.01	2032.37	1465.85	1043.9	1386.82	15045.4	640.891	3175.38	3156.04	2335.87	6866.43	6021.67	39.81	10818.9	16668.9	6573.74	702.825	1338.33	4152.06	3679.26	58.6804	2968.03	17153.8	9547.57	1096.43	2437.91	3924.85	1280.72	10198.4	2081.33	2576.39	1032.81	549.474
6.49_178.0511m/z	Hippuric acid	178.051	1	6.4898	4787.59	314.421	225.168	437.316	265113	358100	1.55958e+06	761174	748956	3.50311e+06	1.11746e+06	2.10064e+06	829130	742686	494323	609808	539169	569865	160162	5.0806e+06	797583	163358	432341	492438	229861	2.46097e+06	2.22637e+06	428136	240767	287360	496582	178544	244661	3.45831e+06	989377	746992	311987	1.95297e+06	575697	542623	418549	351431	170623	213211	282128
15.10_342.0001m/z	Histamine Phosphate	342	1	15.1	0	0	0	0	1.14351e+06	485232	394600	2.62009e+06	275370	495265	834902	1.19326e+06	1.41121e+06	680947	2.00831e+06	602607	134889	719280	823907	1.61767e+06	1.66089e+06	238708	395055	633702	283523	496690	703771	2.36353e+06	551105	917480	980952	1.15182e+06	508962	653144	1.5466e+06	882884	948717	1.01599e+06	1.10355e+06	491725	802196	476874	430675	779569	1.07737e+06
8.14_660.4890m/z	Homodihydrocapsaicin	660.489	1	8.13958	0	0	319.142	0	78216.8	15984.2	3894.45	126233	3771.2	544.286	815.24	43542	89854	1549.55	117784	2693.28	1473.01	4124.67	19192.5	120542	26092.4	1602.76	7458.95	366.534	44824.6	12217.9	6180.95	162200	2336.97	47401.6	61057	24606	145596	14227.9	13951.8	2368.99	39739.9	59720.7	41663.8	6803.16	33220	44463.8	32662.2	49310	36596.9
15.79_79.9570m/z	Hydrogen sulfite	79.957	1	15.7851	0	0	0	0	97578.6	135025	69769.4	135402	141519	68920.3	116799	81053.4	62191.6	71376.7	60788.8	91868.3	116947	42981.9	73915.1	43304.1	155989	44982.3	55004.9	76365.4	16703.3	41363.3	35341.4	17281.7	87558.5	71611.4	57765.8	54286.9	15710.1	68496.7	109143	49465.5	86424.7	55065.8	65711.6	52186	88590.7	116857	48499.8	74800.8	57136.7
3.81_79.9570m/z	Hydrogen sulfite	79.957	1	3.8097	1004.56	49.5882	73.269	0	364630	123997	39627.1	838071	50227.4	24166.5	19481.9	51154	635958	12704.9	629918	28646.3	7691.24	25219.4	188338	734426	202429	38592.2	63663.5	19808.9	294722	168046	74421.5	608701	42582.9	413477	503474	299860	831573	100637	155092	40604.2	268402	375601	258046	20071	187118	283895	316006	391992	93085.6
1.72_247.1420n	Hydroxybutyrylcarnitine	270.134	1	1.7211	0	0	0	0	2395.94	481.324	506.004	1790.36	423.376	227473	1343.95	2906.85	13476.5	214143	195394	10.1231	425.365	48473.1	604.352	131519	568.915	479.739	101210	582.441	0	344192	69614	48290.3	253.257	22468.7	1142.5	10140.1	76.2328	12762	22941.6	27545.5	0	187399	696.037	160352	5606.71	1700	79781.1	384.313	1933.93
14.82_108.0126m/z	Hypotaurine	108.013	1	14.8219	0	0	0	0	174951	342830	282164	246631	458277	93189.7	317094	258766	137613	151421	92407.5	464963	386423	89912.3	168009	50781.1	436354	78152.4	45568.5	243176	24977.4	64450.5	42654.6	24837	136426	222610	93336.1	87507.9	31629.1	147806	158070	58312.6	143980	68545.5	127397	183584	293362	191720	70264.7	176442	157223
11.91_412.1256m/z	Imidaprilat	412.126	1	11.9126	0	0	0	0	12811.3	6233.45	14591.6	4001.51	4812.57	1084.01	12581.4	7530.69	18839	1965.37	2125.72	10240.5	8539.61	7373.11	12312.2	0	5647.1	27093	9662.61	10386.7	3444.78	0	17162.7	0	5711.03	5375.72	23151.8	1745.2	2588.84	4309.43	6757.84	2740.23	10274.5	2119.31	31468.1	1479.17	17655.7	4814.52	1588.57	11136.2	8755
1.73_159.0685n	Indoleacetaldehyde	160.076	1	1.73447	492.027	2706.5	1375.53	1779.04	1.5243e+06	3.96511e+06	360668	6.96963e+06	6.04098e+06	4.75193e+06	4.51113e+06	822018	717975	1.67577e+06	2.43293e+06	3.09394e+06	2.39125e+06	1.99737e+06	3.02654e+06	4.10628e+06	5.59065e+06	1.17433e+06	2.94537e+06	6.35428e+06	84113.4	4.02431e+06	1.56957e+06	1.09639e+06	3.16144e+06	6.36524e+06	697072	3.76399e+06	877947	1.84752e+06	2.72397e+06	1.21966e+06	6.24519e+06	1.7793e+06	4.05996e+06	5.20217e+06	3.87308e+06	3.36721e+06	3.09976e+06	2.74827e+06	5.53611e+06
13.12_338.0566m/z	Indomethacin	338.057	1	13.1156	0	0	0	0	418763	419647	290790	989627	499873	86094.5	318988	257427	480556	90149.3	95944.1	311014	328980	105970	237458	99283.7	536421	297349	199533	137236	66423.9	77284.6	153629	41143.7	273476	112618	262859	74319.4	130466	102534	931060	72500.5	234945	81311.5	557894	83570	871371	469949	74748.5	221818	134220
8.39_212.0027m/z	Indoxyl sulfate	212.003	1	8.39365	0	0	0	0	10961.9	8878.73	44255.3	6042.03	33688	97485.7	18066.9	28062	42143.1	44163.9	14351.8	22218.6	12593	24767.9	6009.44	90735.9	31057.1	6150.48	7683.86	19541.1	5610.95	105961	125717	5568.3	16211.9	12928.1	39224.5	11753.7	2051.08	139522	12672.9	58047	15066.5	115153	15459	15420.6	24675.5	16457.2	17242.8	18600.7	10474.4
3.27_602.3485m/z	Janthitrem E	602.349	1	3.2726	0	0	0	0	417299	142079	7353.4	1.60001e+06	396769	7956.37	0	142376	247356	405089	397217	148576	304575	15117	512373	649789	32782.3	201327	348791	61517.4	112346	102282	14969.1	739381	60580.5	247789	353629	251291	555993	207629	156467	17760.9	1.02398e+06	246138	597401	274027	224596	197569	125543	722569	187870
13.15_272.0628m/z	Ketamine	272.063	1	13.1534	0	0	0	0	765872	1.23826e+06	589703	3.0678e+06	1.83673e+06	48662.9	371449	245590	827945	33646.9	68997.1	495098	780347	167373	367552	267595	1.70259e+06	439950	418222	205928	61799.8	265004	181242	52448.6	556369	42016.7	372251	15748.8	90077.8	159747	2.39904e+06	124604	320531	63654	497506	42576.3	2.18647e+06	1.31387e+06	11993.7	488145	73131.6
1.81_358.2331n	Kinetensin 1-3	359.24	1	1.80578	0	0	0	0	15946.9	2801.25	7760.35	12835	2978.36	9387.42	22920.2	45817.6	22865.8	39163.8	127111	4644.33	19035.8	35132	12070.9	11421.2	38307.4	4798.21	20315.2	67915.5	7576.62	17502.2	36172.4	7958.5	6587.33	1411.07	15587.6	7123.06	3306.3	52103.4	30277.3	20715.6	7329.31	8276.15	27257.7	19139.9	15653.4	3903.45	3995.18	2369.4	6252.58
3.81_202.1086m/z	L-Acetylcarnitine	202.109	1	3.8149	0	0	39.2853	0	311361	382183	248784	809555	587395	77209.4	503291	102695	137514	58829.2	14323.2	369901	417066	105589	187495	31376.7	589219	251044	150406	69047.7	50255	38590.6	134888	11445.2	299131	58698.9	109757	29143	61869	56525.2	1.08371e+06	55280	290111	45936.6	428968	50464.9	608505	429702	33806.9	238898	148752
14.49_88.0405m/z	L-Alanine	88.0405	1	14.4883	97.7871	11.8557	1986.55	2568.38	1.32165e+06	1.6944e+06	921284	4.27819e+06	2.18586e+06	457248	1.58847e+06	1.26228e+06	2.1985e+06	432698	478412	1.09014e+06	1231998	453952	704813	391611	2.49899e+06	817065	856500	601269	216685	370858	687528	177505	994848	567026	994714	273285	383309	420640	4.6225e+06	382285	1.01803e+06	485035	2.19099e+06	305504	3.57793e+06	2.141e+06	320158	853223	520094
15.90_132.0536n	L-Asparagine	131.046	1	15.8956	21245.2	23394.3	19177.5	10002.7	1.57268e+06	1.47886e+06	1.26712e+06	4.53132e+06	1.72342e+06	417193	1.42714e+06	1.30416e+06	2.34479e+06	351171	269671	1.2855e+06	1.23201e+06	344257	754796	286957	2.24719e+06	1.20078e+06	508858	551271	297117	86105.4	428235	136747	966317	587899	1.0337e+06	217055	587123	382729	4.01516e+06	185682	1.08235e+06	292771	2.79774e+06	385199	4.58377e+06	1.7968e+06	239910	852084	538495
16.37_132.0303m/z	L-Aspartic acid	132.03	1	16.3745	2741.3	2731.68	2574.7	1686.47	8.23067e+06	9.47921e+06	4.70389e+06	1.7348e+07	8.62029e+06	2.38309e+06	7.27926e+06	6.2777e+06	1.41594e+07	2.58751e+06	3.56047e+06	8.84063e+06	9.82652e+06	2.64061e+06	4.63711e+06	1.30788e+06	8.78045e+06	3.3727e+06	2.85513e+06	4.94733e+06	681625	1.63293e+06	1.40266e+06	533210	4.30461e+06	4.10344e+06	3.03559e+06	1.53705e+06	1.59814e+06	3.36293e+06	1.67358e+07	1.27767e+06	4.98949e+06	1.44013e+06	8.55661e+06	2.68497e+06	1.63626e+07	7.52055e+06	1.44931e+06	3.22438e+06	3.55215e+06
0.65_161.1052n	L-Carnitine	144.102	1	0.646933	244.798	6333.06	5124.86	6588.34	908702	3.20025e+06	1.01958e+06	2.63662e+06	1.53677e+06	1.86304e+06	1.18625e+06	977776	8.18863e+06	1.53712e+06	3.6542e+06	945398	951700	1.49807e+06	854020	2.67835e+06	1.75517e+06	550830	9.41748e+06	3.30445e+06	3.1232e+06	1.34281e+06	858301	1.36136e+06	1.39716e+06	1.62139e+06	1.54642e+06	1.04813e+06	3.46621e+06	2.92105e+06	2.02721e+06	605483	1.48307e+06	1.30044e+06	840923	1.08176e+06	1.98583e+06	2.0952e+06	901733	1.11579e+06	1.27721e+06
2.05_262.0954n	L-cis-Cyclo(aspartylphenylalanyl)	263.103	1	2.05092	0	0	0	0	3634.69	10286.6	6327.99	29909.4	13477.4	19592	2950.78	2043.66	305586	61822.2	3357.16	7183.73	6942.55	133169	4507.56	71373.1	8150.87	1739.91	207590	60615.1	254.713	231988	124352	92888	19439.1	5859.75	16568.9	1626.65	911.823	96337.9	39335.3	90329.6	9376.35	14359.6	1809.74	212828	29146.8	24856.3	4169.67	7106.89	6916.61
13.69_180.0635n	L-Galactose	215.033	1	13.6882	20413.9	20848.4	24797.1	10163.6	1.08885e+06	843972	1.43983e+07	3.6545e+06	1.92516e+06	1.61157e+07	1.05138e+07	2.01868e+07	5.33366e+06	7.39164e+06	2.85876e+06	3.59357e+06	2.2386e+06	9.62089e+06	1.07904e+06	1.13184e+07	5.59145e+06	264155	4.0483e+06	2.99542e+06	819531	2.26211e+06	3.19332e+07	7.1058e+06	2.78578e+06	901388	3.11927e+06	2.42249e+06	2.7423e+06	8.4753e+06	5.74073e+06	8.56844e+06	3.79926e+06	1.56186e+07	6.58377e+06	7.40519e+06	4.16164e+06	2.08089e+06	1.21672e+06	2.44739e+06	1.01979e+06
14.38_180.0635n	L-Galactose	215.033	1	14.3816	57306.2	62111.2	37996.5	42156.4	734937	647350	8.97921e+06	3.2374e+06	1.47546e+06	8.36903e+06	6.16315e+06	1.28916e+07	3.83954e+06	3.26533e+06	975376	2.05955e+06	1.28853e+06	4.63736e+06	493036	5.25874e+06	3.78879e+06	213201	2.28181e+06	1.21686e+06	371810	869150	1.79076e+07	3.03885e+06	1.64358e+06	335614	1.73804e+06	725478	1.33575e+06	3.82018e+06	5.3232e+06	3.78022e+06	1.72507e+06	7.71456e+06	4.30007e+06	2.69104e+06	3.56931e+06	1.52254e+06	404823	1.02581e+06	376127
15.94_147.0533n	L-Glutamic acid	146.046	1	15.9428	61315.4	66123.6	60942.2	46528.5	2.97649e+07	3.89891e+07	2.64451e+07	7.9854e+07	3.74843e+07	3.47318e+07	4.85472e+07	4.47357e+07	6.43994e+07	3.6455e+07	3.12625e+07	3.0831e+07	3.59144e+07	1.68744e+07	1.85138e+07	1.64608e+07	5.39997e+07	1.61192e+07	1.66237e+07	3.51365e+07	4.46644e+06	1.80709e+07	1.64163e+07	5.10045e+06	2.32109e+07	4.06704e+07	2.02434e+07	1.51202e+07	6.1795e+06	2.07284e+07	6.83007e+07	2.01435e+07	2.65158e+07	2.36905e+07	3.43498e+07	2.90395e+07	5.11901e+07	3.00317e+07	1.85053e+07	2.19075e+07	2.93972e+07
15.18_146.0692n	L-Glutamine	145.062	1	15.1788	1274.93	1504.93	2847.07	2735.85	1.44467e+07	1.85759e+07	2.245e+07	2.76e+07	1.61867e+07	1.87956e+07	1.82155e+07	1.97388e+07	1.11764e+07	1.9157e+07	1.59911e+07	1.77124e+07	1.65735e+07	1.04721e+07	6.69769e+06	9.01947e+06	1.99253e+07	5.01853e+06	6.03092e+06	1.50783e+07	3.12181e+06	7.12441e+06	1.34522e+07	2.66028e+06	9.36699e+06	2.43778e+07	7.13823e+06	7.62697e+06	1.50726e+06	1.23897e+07	2.70941e+07	1.32649e+07	1.20479e+07	1.44763e+07	1.3884e+07	1.39573e+07	2.5601e+07	1.33573e+07	9.16664e+06	9.05368e+06	1.55207e+07
10.50_130.0874m/z	L-Isoleucine	130.087	1	10.5029	36.7417	0	3640.3	2335.23	7.71111e+06	6.13733e+06	5.03033e+06	2.94452e+07	7.41326e+06	1.64561e+06	5.62959e+06	4.80097e+06	1.10317e+07	1.50991e+06	1.8077e+06	5.18784e+06	4.94097e+06	2.78439e+06	3.6908e+06	1.81313e+06	1.08056e+07	6.51129e+06	5.06257e+06	3.4147e+06	1.25004e+06	1.53106e+06	4.29021e+06	1.08425e+06	3.8343e+06	2.20623e+06	5.01022e+06	1.54348e+06	3.34369e+06	1.87222e+06	3.04494e+07	2.19548e+06	5.06645e+06	1.6991e+06	1.85268e+07	1.7765e+06	2.47667e+07	7.35039e+06	1.57217e+06	3.80853e+06	2.74301e+06
9.99_130.0874m/z	L-Leucine	130.087	1	9.98592	0	0	4290.52	2672.9	1.92104e+07	1.61755e+07	1.26196e+07	6.45513e+07	2.0337e+07	4.58865e+06	1.61013e+07	1.41351e+07	2.647e+07	4.30336e+06	5.19231e+06	1.3292e+07	1.31557e+07	7.20918e+06	9.24639e+06	5.07482e+06	2.84394e+07	1.53699e+07	1.21881e+07	1.00496e+07	3.01984e+06	4.15894e+06	1.14886e+07	2.83374e+06	9.9705e+06	5.53058e+06	1.24313e+07	3.80939e+06	7.72528e+06	5.25282e+06	6.73041e+07	6.13617e+06	1.29708e+07	4.48173e+06	3.95743e+07	4.58081e+06	5.5467e+07	1.88268e+07	3.75888e+06	9.52071e+06	6.77817e+06
2.09_240.1725n	L-Menthyl acetoacetate	279.134	1	2.09103	135.946	9.3011	0	97.5194	3.63634	0.0107954	4.80906	9604.48	0	137006	0	2.62113	51179.9	105744	64133.2	0.0831642	1013.42	124391	2.94145	145087	0	1.06723	350563	27985	0.462252	156631	43010.1	27864.7	2638.26	19434.6	4585.99	6313.67	4.25591	95478	46805.3	25037.6	1365.52	86173	10.3031	48288.1	9239.57	1657.15	21622.1	14.0702	1062.27
11.37_148.0439m/z	L-Methionine	148.044	1	11.3718	486.584	659.615	1088.68	829.158	2.61263e+06	2.50288e+06	1.61472e+06	8.93514e+06	3.32062e+06	491595	1.8418e+06	1.82356e+06	3.89102e+06	572031	532453	1.77873e+06	1.89589e+06	654436	1.25449e+06	560821	3.76809e+06	1.95752e+06	1.5443e+06	870971	347403	481426	994414	244141	1.46827e+06	635423	1.5689e+06	366739	830094	562164	9.83172e+06	412033	1.61222e+06	492012	4.85521e+06	465325	7.47916e+06	2.81945e+06	422835	1.26993e+06	740521
9.99_164.0718m/z	L-Phenylalanine	164.072	1	9.98592	0	0	57.1607	57.1909	1.20168e+07	1.03808e+07	7.70704e+06	4.31831e+07	1.36878e+07	2.39915e+06	9.34041e+06	8.17759e+06	1.90593e+07	2.62178e+06	2.71755e+06	8.22258e+06	8.38191e+06	3.1148e+06	5.5708e+06	2.91228e+06	1.77569e+07	9.50828e+06	7.30768e+06	5.08542e+06	1.66174e+06	2.05726e+06	5.31274e+06	1.18882e+06	6.19735e+06	3.07393e+06	7.82543e+06	1.89433e+06	4.29742e+06	3.08258e+06	4.64812e+07	2.44117e+06	7.272e+06	2.41757e+06	2.4762e+07	2.47379e+06	4.05493e+07	1.26056e+07	1.83306e+06	5.67068e+06	3.62211e+06
11.81_114.0561m/z	L-Proline	114.056	1	11.8097	0	3.58489	867.688	305.174	2.48713e+06	3.61614e+06	1.79878e+06	9.10938e+06	5.03339e+06	542807	1.91971e+06	1.3639e+06	4.2674e+06	492620	452675	2.003e+06	2.36056e+06	571526	1.30558e+06	458861	4.4102e+06	1.64667e+06	972782	702487	386928	367157	650012	144735	1.96987e+06	698383	1.49773e+06	278641	570963	610419	9.65459e+06	325737	1.61109e+06	461288	3.56956e+06	473687	9.38512e+06	5.17372e+06	292812	1.59701e+06	744502
16.15_104.0354m/z	L-Serine	104.035	1	16.1519	142.029	117.24	211.11	251.192	2.49446e+06	2.53989e+06	1.42766e+06	7.14324e+06	3.331e+06	375572	1.94861e+06	1.5054e+06	1.70303e+06	325537	388818	1.6315e+06	2.0061e+06	352517	1.08117e+06	303723	3.5505e+06	1.48027e+06	569091	622660	257866	270901	446545	97268.1	1.25707e+06	563374	856718	225908	426514	400989	6.84234e+06	205804	1.25572e+06	326177	3.22029e+06	408106	5.78254e+06	3.02272e+06	220704	1.0468e+06	472126
14.68_118.0511m/z	L-Threonine	118.051	1	14.676	54.7724	136.664	28.9852	74.5394	2.00013e+06	1.71601e+06	1.23882e+06	7.24112e+06	2.25359e+06	464676	1.51262e+06	1.23854e+06	1.83325e+06	470462	453576	1.33223e+06	1.28033e+06	457120	854001	385173	2.78426e+06	1.3609e+06	800518	688241	261769	356132	565196	150220	999699	595757	843963	300608	542629	512236	7.11658e+06	273979	1.12338e+06	361104	3.19218e+06	451369	5.36082e+06	2.08149e+06	315497	874865	597719
11.37_203.0829m/z	L-Tryptophan	203.083	1	11.3718	0	0	0	0	2.20698e+06	2.02841e+06	1.56763e+06	7.74421e+06	2.73435e+06	653730	1.92802e+06	1.41764e+06	3.48293e+06	581943	598340	1.71498e+06	1.63577e+06	628565	1.16166e+06	706888	3.43474e+06	1.54327e+06	1.27286e+06	1.17883e+06	324901	525000	1.01687e+06	261354	1.33833e+06	830703	1.47437e+06	469456	754650	705040	8.08269e+06	506560	1.43462e+06	587274	3.94341e+06	590000	7.09249e+06	2.40717e+06	464520	1.23609e+06	892276
13.12_180.0667m/z	L-Tyrosine	180.067	1	13.1156	12626.3	23573.4	8965.23	9521.74	6.75e+06	6.49615e+06	4.63612e+06	1.9236e+07	8.04638e+06	2.09119e+06	5.19507e+06	4.70057e+06	8.29104e+06	1.70829e+06	1.82516e+06	4.73421e+06	5.0367e+06	2.23155e+06	3.45691e+06	2.33139e+06	9.09624e+06	4.0905e+06	4.14362e+06	2.41076e+06	1.23673e+06	1.40141e+06	2.88918e+06	991491	5.24859e+06	1.98464e+06	3.82617e+06	1.47995e+06	2.39428e+06	2.10349e+06	1.87401e+07	1.41978e+06	3.70109e+06	1.64747e+06	9.55652e+06	1.47493e+06	1.61796e+07	7.85174e+06	1.9155e+06	3.21e+06	2.11849e+06
3.26_594.3415n	L-Urobilin	595.349	1	3.2613	0	66.7764	0	0	2.93735e+06	535837	187621	902529	43788.8	1.94849e+07	243526	1.4139e+06	6.48439e+06	2.13644e+07	4.78101e+07	94034.6	37383.5	3.5182e+07	2.64239e+06	1.84903e+07	229540	608689	2.89557e+07	6.62187e+07	281397	4.91409e+07	1.59486e+07	8853909	17678	4.43065e+06	416394	3.31753e+07	402424	9.23337e+06	4.56951e+06	1.8206e+07	62524.5	1.13679e+07	5.45563e+06	1.74396e+07	841467	15259.9	4.29071e+07	51530.3	1.01182e+06
3.59_593.3356m/z	L-Urobilin	593.336	1	3.59008	0	0	0	0	213702	20459.4	118812	245698	6502.75	1.77384e+06	25866.5	81047	375053	1.84831e+06	3.22553e+06	2113.56	18782.7	3.93728e+06	213015	1.32737e+06	2092.7	36173.3	2.71714e+06	7.42425e+06	2506.1	3.99354e+06	1.53544e+06	648407	6271.27	400744	310902	2.90126e+06	3619.09	1.09792e+06	567773	1.82929e+06	7857.06	841263	295420	1.89678e+06	193545	5076.4	3.71387e+06	1693.43	76121.7
11.86_116.0718m/z	L-Valine	116.072	1	11.8584	0	0	2929.86	1373.82	3.93698e+06	3.7512e+06	2.40801e+06	1.55377e+07	5.05068e+06	843877	3.25286e+06	2.45333e+06	5.61627e+06	722711	862777	2.70499e+06	2.92324e+06	1.30236e+06	1.76015e+06	786525	6.55296e+06	2.87323e+06	1.93157e+06	1.91146e+06	499170	687878	2.01389e+06	420782	2.06089e+06	1.17649e+06	2.23309e+06	659016	1.08333e+06	836492	1.66204e+07	1.09068e+06	2.56527e+06	802396	7.91402e+06	769587	1.31039e+07	4.76442e+06	697638	1.89012e+06	1.33135e+06
7.92_207.0026m/z	Lactyltrimethylammonium betaine	207.003	1	7.91603	0	0	0	0	19918.1	19599.8	6629.5	142798	28827.4	21200	951.801	242.453	59277.8	20123.1	91036.2	10671.2	6330.08	27776.4	21422.7	27992.5	12888.3	5805.77	36912.4	55612.3	9037.56	31579.6	52919.6	35230.7	31596.5	46873.6	17875	29700.1	558.894	28768.5	184629	53680.9	4608.98	19499.9	3488.91	42792.3	40527.9	27084.6	50077.4	12306.5	129973
7.03_287.2458n	Lauroyl diethanolamide	288.253	1	7.03335	7994.72	41551.9	4246.77	44336.3	1.02517e+07	2.64479e+06	4.21537e+06	1.61053e+06	2.61309e+06	4.46666e+06	897456	9.35692e+06	9.17096e+06	1.9409e+07	1.37849e+07	5.64747e+06	1.43161e+06	3.1994e+06	2.07491e+06	1.36796e+07	736469	3.20297e+06	8.60738e+06	1.45339e+06	1.82488e+07	2.28765e+06	1.42516e+07	8.96105e+06	4.54636e+06	1.43896e+06	4.57261e+06	3.18839e+06	1.33299e+06	1.06839e+07	3.91115e+06	7.03749e+06	1.04179e+06	8.96926e+06	4.56504e+06	3.98405e+06	2.25443e+06	2.06316e+06	2.1039e+06	2.16613e+06	1.32696e+06
1.72_285.0829m/z	Ligustroside	285.083	2	1.7211	0	0	0	0	3.27591e+06	7.69263e+06	3.09202e+06	6.77176e+06	9.07729e+06	562825	3.53578e+06	1.54583e+06	837817	438044	403827	5.20303e+06	4.92008e+06	325891	5.53809e+06	285544	6.73399e+06	2.38661e+06	329436	848543	522897	218195	594907	247451	6.21904e+06	1.05759e+06	1.51574e+06	466521	1.47374e+06	441753	3.57352e+06	239825	4.40191e+06	520465	2.48012e+06	510827	4.41454e+06	5.93165e+06	478457	4.09739e+06	1.2532e+06
2.75_279.2333m/z	Linoleic acid	279.233	1	2.75275	62002.9	22948.9	48441.6	52112.9	3.96578e+07	2.36361e+07	1.44447e+07	1.38192e+08	4.35076e+07	4.09967e+06	6.96362e+06	6.83871e+07	5.62443e+07	1.59582e+07	4.43338e+07	2.29471e+07	7.64017e+07	7.41709e+06	4.9001e+07	2.07556e+07	2.03754e+07	1.40957e+07	3.55184e+07	7.49765e+06	2.63063e+07	1.36553e+07	1.32442e+07	9.86574e+06	1.51791e+07	1.08643e+07	3.14541e+07	7.86605e+06	2.23627e+07	9.34469e+06	4.82292e+07	4.44801e+06	5.60955e+07	2.17631e+07	7.88995e+07	1.63241e+07	1.2174e+08	4.90838e+07	4.56141e+06	7.49307e+07	2.18716e+07
2.80_277.2177m/z	Linolenelaidic acid	277.218	1	2.79993	2158.12	137.022	1527.33	1692.31	1.338e+06	579560	562011	5.81863e+06	1.60867e+06	286204	314820	3.88416e+06	2.14259e+06	641399	3.15778e+06	699830	2.91809e+06	322777	2.70349e+06	858847	1.43737e+06	512871	1.85905e+06	389990	1.31484e+06	838369	692847	427551	813945	494345	1.23131e+06	323202	930183	453714	1.82236e+06	200491	3.37247e+06	1.16278e+06	3.03491e+06	619612	3.40157e+06	2.02652e+06	225781	2.79354e+06	1.53374e+06
7.68_315.1204m/z	Lipoyllysine	315.12	1	7.68407	0	0	0	0	17079	39177.6	13850.4	130680	97948.3	3247.45	25032.2	18689.9	16222.3	2977.19	3787.77	36349.3	40361	6037.09	25869.8	17206.1	88080.7	14555.6	15662.6	5099.32	2897.12	10607.8	9020.29	7038.76	22602.7	6933.3	15302.5	3180.36	8603.16	5719.39	108682	3319.02	27810	5991.41	25177.1	4244.94	62993.6	16033.4	6281.78	26365.4	15403.2
4.20_246.1967m/z	Lisdexamfetamine	246.197	1	4.19773	0	0	0	0	27949.9	2511.75	15453.7	54232.8	4269.99	3303.21	4947.19	31951.8	11151.6	9865.28	24509.9	6326.48	9154.01	3811.51	10361	6696.49	6162.29	32925	3472.56	5945.35	3310.07	43230.1	13448.2	48584.3	11890.4	2697.73	84825.9	51181.5	15582.1	6003.26	15870.8	15379.4	3471.52	28435.8	11925.7	5945.88	8680.55	3572.07	8465.22	40323	3917.06
3.16_432.3125m/z	Lithocholic acid glycine conjugate	432.312	1	3.15727	0.505844	0	0	0	20622.4	0	123029	0	0	1266.33	0	1.4954e+06	199816	35674.2	4270.34	68725.6	1590.08	2267.14	100856	266.233	0	258.919	43.4789	2.1534	0	41.4219	16292.8	823.369	0	0.00218967	45121	42.7007	39945.2	95523.2	0	0	222778	15487	1.64112e+06	140574	6166.16	0	225.898	2639.78	0
5.51_433.3189n	Lithocholic acid glycine conjugate	416.316	1	5.51348	0	0	0	0	74900	0	64709.6	7309.84	2237.03	7516.29	4520.43	653189	106599	7035.13	3325.97	38660	3315.78	4122.01	29442.1	802.236	19696.7	47077.7	13.1744	257.311	2380.79	259.931	40865.5	3726.37	664.259	0	57837.5	1483.02	18854.7	20848	6755.81	5336.32	20411.2	17804.7	441516	73210.4	36093.1	721.976	0	6878.39	2507.67
7.44_433.3190n	Lithocholic acid glycine conjugate	434.326	1	7.4434	0	0	0	0	107494	25208.5	286369	39995.3	25732.5	62139.6	22678.7	3.73553e+06	557245	140848	66709.3	165088	68879.2	84767.6	262898	22626.6	20536.8	9508.99	3706.85	8406	56463.7	378.424	148843	31040.9	34417.3	1839.89	128243	10892.1	169955	283086	17358.2	14423.9	545768	119407	4.81514e+06	345823	157347	20655.6	11062.9	64784.7	12991.4
2.86_482.2954m/z	Lithocholyltaurine	482.295	1	2.85768	0	0	0	0	784068	230354	1.27594e+06	503232	312150	302623	345840	1.4493e+07	6.53139e+06	984573	429240	702228	512522	735300	2.03029e+06	218251	775373	161375	92736.2	109316	389164	202640	1.60928e+06	231841	137435	42418	3.06284e+06	65372.4	1.23267e+06	2.3172e+06	481472	258299	859591	910426	2.201e+07	1.07292e+06	2.46226e+06	150382	68559.5	434139	149103
6.10_483.3017n	Lithocholyltaurine	466.298	1	6.09737	0	0	362.462	0	1.30046e+06	391729	1.51046e+06	872654	545592	443333	565526	1.14593e+07	8.11548e+06	1.67238e+06	576406	950935	530937	1.12352e+06	2.24138e+06	329655	1.05825e+06	299338	197574	186496	607590	147904	2.32463e+06	391155	267849	100328	4.29446e+06	169037	1.83584e+06	3.80755e+06	718944	369009	1.21823e+06	1.26512e+06	1.30229e+07	1.61782e+06	3.46425e+06	273465	123183	727041	311051
17.89_306.0295m/z	Luteolinidin	306.029	1	17.8886	0	0	0	0	122882	87965.7	49617.1	71941.9	122075	53362.1	132888	128452	4721.02	29973.9	6395.92	77496	220239	28765.8	76051	5671.09	145682	77090.2	1546.24	582916	0	1862.66	2267.98	0	138148	69112.6	0	10987.7	0	39175.4	0	584.797	107045	4455.8	155903	38097.5	318506	87087.6	66469.4	208744	106667
2.80_450.7121m/z	Lyciumin D	450.712	2	2.80098	0	0	0	0	10255	813.082	0	1512.8	0	49674.6	15.6032	862.034	1470.56	57936	310673	0	0	37330.8	31438.1	29256.9	0	877.643	65483.2	179613	0	160134	43716.2	21823.2	0	29785.6	0	197717	0	14383.3	1658.54	125458	0	26959.5	7856.8	100330	665.253	0	258027	0	2989.47
8.26_495.3324n	LysoPC(16:0)	496.34	1	8.25547	562.947	1149.08	0	1685.86	1.42661e+07	6.73221e+06	2.15829e+06	4.4254e+07	1.00266e+07	2.50141e+06	1.9101e+06	2.41598e+07	1.93102e+07	2.34853e+07	1.08597e+07	6.43364e+06	2.09525e+07	3.39047e+06	1.19266e+07	1.06552e+07	1.15092e+06	2.0281e+06	1.2924e+07	3.42591e+06	3.59277e+06	2.79095e+06	2.17986e+06	1.16349e+07	1.69072e+06	1.15097e+07	5.13653e+06	5.90552e+06	8.78765e+06	6.74746e+06	8.19431e+06	2.23253e+06	2.11866e+07	8.0891e+06	4.09505e+07	1.73785e+07	2.72333e+07	8.27773e+06	2.38101e+06	1.47507e+07	9.73111e+06
8.45_495.3325n	LysoPC(16:0)	496.34	1	8.45158	2152.02	1175.56	2961.54	4642.63	9.11733e+07	3.78667e+07	1.46813e+07	1.69844e+08	5.71436e+07	2.23559e+07	2.56009e+07	1.70314e+08	9.78537e+07	9.81505e+07	7.67808e+07	4.1249e+07	1.18114e+08	3.06947e+07	6.99582e+07	7.52556e+07	9.22989e+06	1.60237e+07	9.67844e+07	4.07553e+07	2.41924e+07	2.74422e+07	2.66646e+07	4.84125e+07	1.94505e+07	7.63762e+07	4.15994e+07	4.22146e+07	6.35206e+07	3.67713e+07	7.1447e+07	1.40161e+07	6.33979e+07	5.673e+07	2.04858e+08	8.39369e+07	1.60184e+08	8.52113e+07	1.68574e+07	9.44866e+07	5.61913e+07
7.46_493.3168n	LysoPC(16:1(9Z))	494.324	1	7.45678	0	0	0	0	719274	125315	61888.9	1.33295e+06	439471	237987	83528.8	485913	985791	836727	1.94471e+06	185781	496868	239828	636878	1.06077e+06	85311	268180	969900	1.0364e+06	257383	491525	120256	1.25619e+06	76372.6	1.43673e+06	623864	779862	722265	328215	141741	107118	1.07089e+06	768337	1.93934e+06	964290	463203	485929	279060	703509	1.41217e+06
7.67_493.3168n	LysoPC(16:1(9Z))	494.324	1	7.67072	0	0	0	0	1.04225e+06	199845	100726	2.36711e+06	843404	446053	511695	2.56931e+06	1.39123e+06	934531	2.19618e+06	298610	1.25803e+06	414589	956284	1.12497e+06	152486	330526	1.34541e+06	1.18073e+06	215526	647612	264386	1.68657e+06	218038	1.52308e+06	882567	943041	1.3713e+06	363249	436167	136983	1.15283e+06	982432	6.12505e+06	1.03746e+06	1.16131e+06	1.19587e+06	275995	1.12601e+06	1.6423e+06
2.76_533.3407m/z	LysoPC(18:2(9Z,12Z))	533.341	2	2.76045	0	4894.27	0	4894.8	472951	301556	202995	1.61093e+06	225472	62503	72701.2	181405	1.08181e+06	77621.8	982967	196494	37390.3	95352.5	420002	780668	479586	160643	142497	93288.5	564182	195720	198499	1.04433e+06	217753	661512	714621	693688	2.45858e+06	237056	289057	156845	593190	686177	581096	101980	355261	607628	197205	1.08836e+06	273853
7.85_519.3323n	LysoPC(18:2(9Z,12Z))	520.34	1	7.849	0	1759.19	0	4618.33	3.93985e+07	2.78657e+07	1.41164e+07	1.09603e+08	3.42913e+07	4.88568e+06	1.44005e+06	3.19005e+07	4.0521e+07	2.99682e+07	5.17696e+07	2.93604e+07	3.68154e+07	8.22047e+06	4.15434e+07	3.56782e+07	3.33601e+06	1.20363e+07	3.28023e+07	1.32177e+07	4.00249e+07	1.36337e+07	4.78746e+06	3.37912e+07	7.53831e+06	2.41012e+07	2.11326e+07	1.95131e+07	3.8689e+07	1.57233e+07	2.26603e+07	5.1311e+06	4.24234e+07	1.90468e+07	4.7301e+07	4.05682e+07	6.52825e+07	3.42203e+07	8.9065e+06	6.11181e+07	2.36351e+07
8.04_519.3325n	LysoPC(18:2(9Z,12Z))	520.34	1	8.03665	0	0	0	0	2.49129e+07	2.14529e+07	8.74484e+06	9.16325e+07	3.48227e+07	3.8297e+06	2.98326e+06	6.29684e+07	3.5462e+07	1.94468e+07	2.97536e+07	2.09691e+07	4.2078e+07	5.07902e+06	2.08728e+07	1.84907e+07	2.5778e+06	4.91144e+06	1.95554e+07	5.57448e+06	1.44934e+07	4.82911e+06	3.19457e+06	1.49487e+07	1.01958e+07	1.43087e+07	1.8043e+07	8.80631e+06	2.10917e+07	7.57316e+06	2.33724e+07	2.62217e+06	3.89318e+07	1.274e+07	5.29035e+07	2.21125e+07	6.31964e+07	2.68975e+07	3.25324e+06	5.50061e+07	1.74376e+07
9.58_565.4107m/z	LysoPC(20:0)	565.411	2	9.5809	0	0	0	0	95250.8	52464.7	51545.4	15274.9	13801.7	27045.6	16084.3	119700	86027.6	197021	131747	13715.2	387.532	98650.4	20435.6	181217	997.274	10995.6	59838.4	24759.8	153475	32573.8	349497	98784.3	2574.52	2675.52	28995	37397.3	1256.62	177479	128870	64198.4	6740	113589	13468.1	36551.3	20519.8	1631.63	42796	1696.21	6450.55
9.82_565.4107m/z	LysoPC(20:0)	565.411	2	9.822	0	0	0	230.157	880149	511396	466726	180252	149858	256010	175088	1.14274e+06	819048	1.54305e+06	1.21054e+06	172187	70548.7	822576	254135	1.41677e+06	48639.6	126794	563174	190611	1.27668e+06	311990	2.85357e+06	811706	42325.3	57109.5	283868	307967	18236.6	1.46534e+06	1.14781e+06	594235	97581.3	938599	180859	385199	273997	53114.1	388023	63423.7	112719
7.29_541.3168n	LysoPC(20:5(5Z,8Z,11Z,14Z,17Z))	542.324	1	7.29187	0	0	0	0	1.73938e+06	846571	355042	6.79573e+06	874726	355681	76639.2	578687	1.74356e+06	2.23923e+06	1.94257e+06	792446	1.37475e+06	521126	3.8261e+06	2.0626e+06	111437	360017	2.25723e+06	521536	1.03514e+06	462935	230834	1.52114e+06	198040	1.18089e+06	1.06741e+06	1.34958e+06	1.80773e+06	1.13824e+06	651805	376110	2.71425e+06	832982	4.93767e+06	1.82645e+06	2.42999e+06	827690	733525	2.20321e+06	949873
11.84_593.4418m/z	LysoPC(22:0)	593.442	2	11.8436	574.634	0	0	0	532959	185294	251520	50636.9	58803.9	161578	33582.3	460152	456568	884721	703284	99369.5	39916.8	285383	108754	557809	1105.02	91532.5	193470	90544	742793	118878	952015	411494	17251.4	49265.8	174421	185474	7031.83	711021	426318	286481	44945.8	454244	100698	306594	101099	16865.2	198528	22859.3	47886.9
12.36_593.4418m/z	LysoPC(22:0)	593.442	2	12.357	514.037	0	732.606	0.186289	166091	24125.1	34050	14311	6211.44	19277.1	417.572	189777	160184	316306	323085	8161.48	1442.71	40653.7	18539.2	206946	17.7286	17300.1	53530.5	7967.53	308299	18651.6	211382	170125	3.85595	4267.77	49881.3	44994.6	843.647	198995	92443.4	53147.6	6354.24	157609	28373.4	72567.4	14823.6	423.663	54845.3	5633.64	4019.03
8.59_571.3637n	LysoPC(22:4(7Z,10Z,13Z,16Z))	572.371	1	8.58975	0	0	0	0	1.68112e+06	752571	277590	4.67354e+06	1.06766e+06	253565	27189.2	687927	2.01941e+06	3.43655e+06	2.01772e+06	721048	1.78257e+06	381762	2.25754e+06	2.84209e+06	50472.9	545355	1.31414e+06	337401	566844	498572	231599	3.48929e+06	132142	1.43414e+06	1.10005e+06	1.18761e+06	1.1014e+06	1.23024e+06	516311	288069	3.14354e+06	1.4526e+06	2.44904e+06	2.09854e+06	1.97161e+06	494303	602510	1.67093e+06	1.36871e+06
7.98_567.3324n	LysoPC(22:6(4Z,7Z,10Z,13Z,16Z,19Z))	568.34	1	7.98317	0	0	0	0	1.12223e+06	649658	175189	6.81206e+06	1.61999e+06	113343	37737.6	2.59402e+06	1.78669e+06	636619	942265	641037	1.26423e+06	116958	668858	609692	103608	229640	545024	129114	399229	115073	64536.2	795711	330934	478825	1.02662e+06	244897	954674	245379	865176	71299.6	1.78569e+06	454228	2.73698e+06	817825	2.76419e+06	1.2844e+06	94708.5	3.08626e+06	511271
9.70_509.3846n	LysoPC(O-18:0)	510.392	1	9.70167	17324.9	5177.33	3572.53	2610.9	1.71425e+06	523204	161207	1.61781e+06	569932	701618	58584	712369	2.50146e+06	3.77942e+06	2.6471e+06	455572	1.54304e+06	845043	966890	3.39696e+06	58746.8	171278	4.52781e+06	1.59658e+06	332682	1.17194e+06	299989	1.31793e+06	134899	3.51063e+06	429085	1.29604e+06	312216	657087	437494	333063	526674	1.37734e+06	1.16014e+06	7.66496e+06	1.81434e+06	960218	716107	872852	2.911e+06
8.22_493.3532m/z	LysoPC(P-16:0)	493.353	2	8.22427	0	0	0	0	765718	227214	132170	1.61164e+06	137702	48878.2	135811	899922	1.06317e+06	31814.7	1.29168e+06	147740	67604.5	100049	326591	1.3947e+06	380485	77085.3	117740	90646.5	465143	218044	89967.8	1.80292e+06	116535	649282	998208	451142	1.8666e+06	297964	187827	60060	485407	803858	500383	258397	456982	553785	239412	658910	1.02412e+06
10.14_521.3846m/z	LysoPC(P-18:0)	521.385	2	10.1385	0	0	0	0	83749.1	26868.4	38395.8	14725.6	3198.86	13432.4	5854.39	83387.1	89083.3	168529	150009	5929.08	691.706	47409.6	16734.7	134337	0	11315.3	41675.8	12448.3	162583	19075.8	180505	107825	1898.22	3865.46	31796.3	28787.7	8974.02	122297	60072.4	41069.6	6232.19	83376.1	16212.1	31468.2	11942.5	2738.5	38844.9	3915.3	3675.47
9.65_521.3845m/z	LysoPC(P-18:0)	521.385	2	9.64817	0	0	0	0	193338	86388.7	95436.9	25239.1	29407	53114.3	29572.3	195500	153048	281794	262371	30287.7	12271.5	134521	40334.1	255717	5789.38	26342.1	96754.6	44563.4	238899	58591.4	480718	174038	8878.08	9624.04	52478	67418.4	2953.77	306869	205341	115850	18376.9	162545	34298	90834.3	49623.6	7448.64	71116.3	7208.33	20008.8
9.88_521.3846m/z	LysoPC(P-18:0)	521.385	2	9.8844	0	0	0	0	1.3555e+06	693193	719875	228549	236783	387029	245871	1.39326e+06	1.17869e+06	2.17262e+06	1.63982e+06	285924	124948	974894	349924	1.8217e+06	57576	222217	732653	326139	1.86972e+06	436649	3.44508e+06	1.16914e+06	87390.9	113488	454571	518432	34398	2.07124e+06	1.46254e+06	904683	167784	1.23442e+06	284845	665161	393380	90808	541104	95461.2	180024
8.35_466.3505n	LysoSM(d18:0)	484.384	1	8.35352	0	3983.34	0	7326.14	9.92419e+06	2.22116e+06	1.57144e+06	1.09607e+07	2.49391e+06	762090	301090	3.0222e+06	1.11001e+07	614346	1.27453e+07	1.37226e+06	280269	1.07149e+06	2.44236e+06	1.39264e+07	3.4442e+06	936268	1.56268e+06	832640	6.8389e+06	2.20732e+06	1.46185e+06	1.49608e+07	892187	6.96317e+06	7.01433e+06	4.07275e+06	1.57862e+07	2.40621e+06	2.84285e+06	905101	5.13906e+06	6.1646e+06	6.32979e+06	1.06402e+06	4.1997e+06	5.08855e+06	2.69108e+06	6.95977e+06	1.1386e+06
4.94_270.0058m/z	M1	270.006	1	4.9391	0	0	0	0	119424	41536.5	19133.8	94053.3	30715.4	6748.04	7670.22	25428.7	83532	6556.27	73797.7	19288.3	1646.52	6767.14	109232	54371.6	108185	20433.7	34816.3	14076.4	89104.4	75661.6	33998.6	103689	16220.2	121243	107469	109408	99129.5	48112.4	89283.1	17324.7	91006.5	105139	106455	6846.29	81277.5	105957	110923	114535	17268.3
1.88_331.2107n	Marimastat	332.218	1	1.8771	0	0	0	0	225442	39961.9	264703	150959	202935	238166	149941	2.05486e+06	159726	3.23525e+06	287249	57546.5	871473	420861	48436.4	478937	376340	65394.6	421614	323753	51482.2	556814	623759	211817	35676.4	103437	253573	141866	141469	616471	1.38362e+06	271493	179847	252193	229274	189348	181143	34040	115350	39845.9	118113
2.10_373.2442m/z	Marimastat	373.244	1	2.09995	0	0	0	0	30662.5	7631.1	45102.1	68424.3	3031.3	32355	73748.1	413276	291822	163422	221904	5929.55	40346	41529.7	16985.7	13777.4	300249	10140.3	27211.3	140329	11481.7	51686.9	159514	23119.7	2966.84	12012.6	72029.4	42543.8	29024.4	58508.5	102378	60819.9	44329	58123.1	145631	35934.8	233117	3145.34	35309.2	5803.6	33256
2.23_639.3227m/z	Mauritine A	639.323	1	2.23367	10.0561	0	0	0	793.021	0	2866.89	50787.2	0	264432	36798.1	34647.9	9.31113e+06	236802	347989	0	12506.2	853665	1075.21	369435	13341.1	893.595	5.70778e+06	87259.9	1151.04	555791	235087	86642.8	802.533	21249.2	48463.2	31513	0	582980	665587	175334	305.746	192288	8070.58	148837	476070	1060.2	150698	0	970.121
5.08_209.2012m/z	Mecamylamine	209.201	1	5.07623	0	0	0	0	96600.8	12349.9	912.429	117292	4855.17	2304.74	100.825	13589.5	89839.8	460.703	174287	959.957	0	2676.23	17758.4	157922	2295.58	4153.12	13089.7	621.745	87802.6	7361.9	4109.22	351784	3108.36	65615.1	24529.3	31628	249782	2207.44	8594.37	3739.43	57971.7	38893.7	65830.2	3916.73	22289.1	30054.5	15861.4	51967.3	3497.07
1.11_317.2180m/z	Melanostatin	317.218	1	1.11048	0	0	0	0	35419.9	0	22871.3	223366	1342.08	3015.87	115668	546135	1.202e+06	3915.5	30153.1	22594.6	61271.4	29668	114220	3746.09	159873	40838.7	51183.8	51244.4	0	17303.5	185037	4334.37	0	0	200214	18833.3	14238.1	27961.4	559044	39527.3	1133.62	17521.9	471299	4793.26	1.25643e+06	0	31668.9	2861.13	15052.1
0.66_194.0481m/z	Mercaptopurine	194.048	1	0.664767	0	0	0	0	25644.9	95958.5	130918	309431	120887	17056.8	136611	107820	63975.7	8584.4	12854.4	70280	98874.1	25576.3	54645.3	24175.2	110595	46276.2	10702.7	7224.73	5505.76	13919.2	25881.1	10850.5	74794.6	5176.83	38513.7	10834.6	26257.8	25928.2	163649	4869.98	90554	12675.9	96383.7	10808.9	110442	39007.6	9100.47	64968.1	19686.7
3.23_592.3258n	Mesobilirubinogen	593.333	1	3.2297	0	0	0	0	89614.2	721.693	13521.2	31987.2	861.305	94877.5	28670.3	79238.3	266532	97294.9	358543	0	1604.61	395628	51860	163919	32557	19764.9	2.91424e+06	1.11689e+07	872.863	354129	90628.6	78593.8	0	75550.8	2242.28	333610	3840.96	263032	153358	253253	0	64707.6	462652	136492	11689.2	77.5114	335063	308.909	104476
0.51_94.0535n	Methylpyrazine	112.087	1	0.508767	0	3772.53	2367.36	3313.93	2.17641e+06	4.14664e+06	2.04975e+06	7.95951e+06	5.50983e+06	5.60614e+06	7.52715e+06	2.93444e+06	1.54396e+06	2.66037e+06	3.35071e+06	3.91366e+06	6.26319e+06	4.65452e+06	5.37935e+06	5.62518e+06	7.59646e+06	2.14506e+06	6.13439e+06	5.24381e+06	914137	4.30505e+06	3.11116e+06	2.41872e+06	7.45929e+06	4.0098e+06	2.12025e+06	2.20505e+06	1.23207e+06	4.11201e+06	4.35067e+06	4.036e+06	7.8174e+06	2.62504e+06	3.64695e+06	3.45149e+06	5.5232e+06	4.88898e+06	2.87722e+06	3.59999e+06	4.12107e+06
2.51_183.1260n	Methyprylon	201.16	1	2.51042	608.434	9747.36	9262.51	10409.7	2.23948e+06	5.76295e+06	4.89733e+06	6.58437e+06	4.9588e+06	4.03876e+06	5.53239e+06	5.01917e+06	1.87505e+06	3.2356e+06	3.58912e+06	4.53153e+06	4.82291e+06	4.95217e+06	4.00187e+06	2.23272e+06	3.31426e+06	1.0118e+06	2.02198e+06	2.2452e+06	1.83328e+06	2.19121e+06	3.49437e+06	1.57391e+06	2.72803e+06	1.47862e+06	1.70172e+06	2.42293e+06	1.02144e+06	3.30575e+06	5.63467e+06	3.89188e+06	2.57996e+06	2.7544e+06	2.21092e+06	2.82124e+06	6.52211e+06	2.67239e+06	1.70692e+06	2.42162e+06	3.01773e+06
8.67_306.0584m/z	Midazolam	306.058	1	8.66687	0	0	0	0	1.00052e+06	3.58304e+06	2.06811e+06	4.69532e+06	4.92662e+06	1.89743e+06	4.50235e+06	3.74803e+06	1.12605e+06	1.41346e+06	1.79024e+06	3.29994e+06	4.18641e+06	2.00297e+06	2.58331e+06	1.6305e+06	5.47863e+06	628449	1.02897e+06	1.16364e+06	185609	2.27359e+06	1.99591e+06	661319	3.35465e+06	1.5895e+06	977492	828445	707925	1.2813e+06	3.2129e+06	1.525e+06	3.49791e+06	1.73364e+06	3.03387e+06	1.07481e+06	3.38829e+06	3.4137e+06	1.25705e+06	2.00447e+06	904106
2.52_857.5212m/z	Mifepristone	857.521	1	2.52192	0	0	0	0	288288	288423	176423	481503	361306	104225	46642.3	216505	449558	316646	306494	285250	600350	78694.9	369258	123999	86324.9	101136	278594	119412	118640	91213.5	102737	101948	56188.1	192047	248400	195851	173104	206103	148685	100551	583951	284242	520617	370097	654304	152766	118679	309605	274496
12.25_206.1036m/z	Miglitol	206.104	1	12.2523	0	0	0	0	183930	368046	134520	339737	327540	185183	298873	307076	105528	225006	190418	225811	229159	114583	156306	156228	252188	44231.3	118443	174517	28075.3	105775	107112	38248.9	135387	217299	93939.2	127906	33673.2	152632	267613	132580	139936	167404	147971	197628	200014	194116	141875	152542	142578
3.44_437.2910m/z	Miglustat	437.291	1	3.44138	0	0	0	0	36389.2	0	0	98819.3	8253.79	84549.7	22516	142609	90761.6	69468.8	294240	0	139647	153226	52743.8	117108	17885.4	0	1.00724e+06	125185	3686.57	90614.5	165133	25717.3	510.841	29257.8	43853.7	186951	149.157	109728	99446.5	329187	2682.46	98899.3	58176	66100	103183	5298.84	93412.1	4152.22	27934.4
3.46_200.1295m/z	Miglustat	200.129	1	3.45725	30.637	0	0	0	314062	1.13311e+06	811458	928500	988891	674656	776194	549462	236324	587165	765024	728647	669443	1.82002e+06	574736	408173	547297	168311	748381	682492	293335	1.70491e+06	2.08356e+06	1.0957e+06	470589	319264	292609	708347	133520	668316	886038	1.37617e+06	428301	502225	239306	568221	917272	413737	573769	405388	567623
10.66_258.0753m/z	Mizoribine	258.075	1	10.6598	32.0521	0	0	0	777448	1.53577e+06	595384	1.58039e+06	1.77519e+06	953644	810956	348270	645263	152437	1.03849e+06	810742	1.2683e+06	194891	782811	411309	1.98753e+06	256353	574833	1.03797e+06	269615	121723	600440	60867.5	1.10699e+06	915371	641972	569717	202692	225434	1.48569e+06	666164	901307	586860	684405	136325	1.32816e+06	1.31313e+06	454355	1.11226e+06	1.02549e+06
6.16_190.0546m/z	N-Acetyl-L-methionine	190.055	1	6.15717	1250.47	1069.19	298.863	177.73	74271.1	38080.5	55286.4	241321	60757.1	66541.6	55681.4	134732	222006	66735.8	67368.9	30804.1	56089.1	107844	33567.4	108078	105853	50353.3	288113	124299	12812.8	89460.5	81222.9	41489.9	23376	47822.9	73047.4	48017.9	18815.2	80080.1	301936	61302.8	27707.4	53147.8	83383.9	57481.7	154697	42234.1	40432.3	20074	47547.6
8.67_303.0839m/z	N-Acetylaspartylglutamic acid	303.084	1	8.67225	0	0	0	0	295265	1.16713e+06	677648	1.65389e+06	1.68545e+06	374489	1.2485e+06	970814	190185	293450	330615	1.13722e+06	1.37102e+06	430192	930859	303422	1.78102e+06	249573	255635	269306	74979.5	446995	456823	172291	1.17967e+06	328743	265907	183521	262285	306405	881172	371952	1.13546e+06	316115	871744	195948	1.17565e+06	1.27259e+06	265736	667923	215703
9.73_325.0422m/z	N-Acetyldapsone	325.042	1	9.72577	0	0	0	0	248557	387373	204451	485426	462300	85166.6	242446	168906	181165	63347.6	66273	279316	311899	76883.1	285010	78174.1	425330	194026	128633	129530	39321.9	54708.4	115910	30621	293146	116078	155553	68453.8	90085.9	97194.8	366057	57420.1	253799	61784.4	199902	39579.9	366028	347204	51426.7	254203	125786
8.83_152.0830m/z	N-Acetylhistamine	152.083	1	8.83398	10011.6	8765.93	6200.55	6503.52	10346.6	29484.7	11301.9	131685	14167.8	11020.4	8400.86	9171.59	16585.9	8705.82	13387.2	9700.14	9871.17	336866	9588.2	2.79894e+06	10868.7	8521.03	1.93882e+06	15788.2	29531.7	34225.1	11580.4	36337.2	9320.78	7241.05	8285.92	13548.2	8509.77	87064	382607	14989.4	9199.44	8718.5	8603.34	10671.6	14197.6	10045.6	7626.85	8837.13	6815.16
4.24_211.1804m/z	N-Cyclopropyl-trans-2-cis-6-nonadienamide	211.18	1	4.23785	0	102.641	0	0	8521.19	1572.48	4642.59	22461.8	1560.42	707.161	1937.23	6770.81	5439.46	3629.56	8419.69	2441.01	3891.72	1201.16	5527.06	2293.65	2297.33	13291	1981.71	1780.43	2679.73	14157.4	7502.78	12183.3	4430.05	2186.52	51233.2	19647.6	6572.61	2266.91	2288.61	5770.51	2012.32	14491.7	3166.59	1930.46	2492.71	2299.04	5491.27	20798.3	2718.75
2.26_229.1678n	N-Decanoylglycine	212.165	1	2.2604	0	213.444	0	688.746	475600	61476.8	98726.1	734507	117167	78263.4	138894	532484	365794	163608	451923	184034	80320.5	66028.4	210450	73663.1	154869	1.00015e+06	35288.2	169463	27542.2	306723	40361.2	587139	96181.5	63038.3	944938	466868	180372	74907.9	291960	46961	73489.4	268593	127055	64196.7	233690	48258.5	21493	705807	157227
3.41_228.1607m/z	N-Decanoylglycine	228.161	1	3.40968	0	0	0	0	225416	24369.4	127779	679040	50583.8	24348.7	32342.2	240678	63459.4	52856.3	220862	47801.2	81951.8	31414	106142	48317.8	65749.1	360762	27944.4	43426.5	39960.2	329436	93306.9	341326	87627.4	28159.5	717968	468023	145929	41575.1	88174.3	117257	31329.4	217308	65105.8	48901.7	68682.3	44538.3	65348.1	460752	33265.1
1.81_278.0936n	N-gamma-L-Glutamyl-L-methionine	279.101	1	1.80578	0	0	11.2976	0	1.21207e+06	2.05656e+06	1.25813e+06	5.43192e+06	1.8164e+06	61025.5	1.91998e+06	839888	851784	64640.9	113372	1.33005e+06	917496	121894	917522	87122.1	2.60744e+06	1.15593e+06	222443	108044	316732	38566.1	273576	49909.9	1.34574e+06	76874.1	635817	50856.5	924722	111691	3.79383e+06	49227	1.88516e+06	131802	2.86404e+06	56329.5	2.92251e+06	1.38709e+06	55774.8	824993	215005
8.26_350.3164m/z	N-Heptanoylsolamine	350.316	1	8.26438	28.9436	81.544	21.0122	32.058	30490.3	54330	777.753	341771	67182.9	25591.2	8037.86	10629.5	71403.7	51859	65128.1	44404.6	111292	11407.7	68458.8	126579	9411.1	14524.8	186498	33711.6	2169.96	33778.9	6585.67	23148.5	54067.2	66234.6	38285.2	27112.7	8663.65	19280.8	41079.4	13523.9	76745.3	69918.9	69640.2	95240.2	149829	143733	16402.3	77334.8	25998.8
8.22_327.3368m/z	N-Hexadecanoylpyrrolidine	327.337	1	8.21982	0	0	0	0	44473.9	93571.1	8756.47	441800	99766.1	2560.98	3607.5	3342.61	131848	8986.78	28689.8	45523.7	153227	19828.9	62372.6	29679.2	6174.59	26178.6	229578	72078.4	1962	17998.1	1725.13	2368.8	16983.2	10577.4	5344.24	1076.12	2008.66	42260.5	58393.5	3816.52	30537.7	17208.2	20754.1	46163.1	227690	215143	1842.82	29963.9	9960.36
11.77_212.0335m/z	N-Lactoyl ethanolamine phosphate	212.033	1	11.7719	0	0	0	0	48464.1	63803.1	30968.4	87624.3	92430.1	12764.1	41809.1	27086	64938.4	12224.6	10569.4	40203.6	46944.4	9822.36	28581.8	10952.5	56949.6	36735.2	16888.4	13738.5	8578.27	8421.08	11034.1	2318.81	37638.9	16184.7	30139.3	6838.65	12734.4	14764.8	110372	6285.65	32230.6	11063.9	56262.1	7841.97	108749	76341.6	7074.52	32421.7	17061.7
5.90_257.1990n	N-Lauroylglycine	258.206	1	5.8968	340.817	467.469	189.561	0	235911	13391.5	29308.1	36449	11357.7	15294	33499.7	96827.5	41749.3	16066.8	41476.1	23435.8	50179.8	18588.1	82461.5	19784.4	48710.9	19951.7	8366.26	17889.3	19914.7	27018.1	21915.9	45787.7	94789.6	14210.1	82752.9	54686.5	15286.6	23392.5	19296.2	31236	13459.1	51844.1	40900.9	23853.9	20483.1	14777.7	13040.7	28423.6	16095
9.88_176.0929m/z	N-Methyl-1-deoxynojirimycin	176.093	1	9.88028	0.222111	3.29842	6.62035	11.2556	175124	210449	105686	178723	184871	81341.3	55283.4	130999	129958	53379.7	140831	156900	55472.3	55999.8	80340.4	92456.8	131214	55323.8	75874.6	82274.7	47303	40623.5	51213.9	13721.6	200992	80982.2	161842	36123.7	15422.3	65883.3	137497	45330.7	107604	66800.4	45496.8	143024	152768	407855	37848.5	169710	78688
11.38_204.0861m/z	N-Methylcalystegine C1	204.086	1	11.3772	0	0	0	41.1149	256468	238986	185091	941991	321342	72958.1	229256	163228	416513	65879.8	67338.8	201155	189426	72602.6	136669	80278	414303	179430	149255	134720	36835.7	60665.8	118793	28313.8	159184	97336.2	174947	52624.7	87756.6	78758.3	972960	57991.4	168400	67859.7	471390	66686.7	853134	288404	52145.7	144895	102093
2.54_250.1471m/z	N-Monodesmethyl-rizatriptan	250.147	1	2.53715	61.8282	0	0	0	31762.3	6753.22	13208.1	18110.9	22822.1	8034.05	12439.3	17091.6	38782.6	7119.92	6618.03	3487.4	4596.44	8660.21	11485.1	5370.86	7458.75	7643.08	7095.74	10820.6	9381.04	559.204	12686.6	2218.39	4536.42	4098.8	3563.08	4489.91	3507.18	20527.8	51634	2053.06	14100.4	11719.7	31723.4	1775.07	15997	7996.07	5803.16	969.532	13121.1
3.22_214.1454m/z	N-Nonanoylglycine	214.145	1	3.22017	0	0	0	0	18866.1	672.647	0	29009.7	0	56368.2	0	0	2343.9	79436	215909	0	0	224236	3979.51	75934.2	0	2301.65	211777	20793.2	0	379496	411938	195319	0	39489	6483.1	145355	1023.19	38218.3	36627.1	222102	0	64313.9	0	33878.3	3386.05	0	142534	0	16618.9
3.56_214.1452m/z	N-Nonanoylglycine	214.145	1	3.56367	0	0	0	0	188534	19072.2	86698.3	411033	41493.6	21080.8	27544.9	156253	44817.5	54677.6	125090	35478.4	58576	19239.8	96127.6	35043.3	54720.1	214425	19364.2	28794.5	33739.7	191149	86612.2	249999	86068.2	19588.7	410799	244128	86976.4	30701.5	63481.6	112296	21710.3	169254	77648.1	36215.1	36313.4	32795.7	65651.8	246038	25866.8
11.85_274.0615m/z	N-Ornithyl-L-taurine	274.062	1	11.853	0	0	0	0	174829	155331	111404	363465	194904	52044.7	158126	117981	207563	47049.1	54627.3	132780	135336	65024.4	101234	50707.4	220034	147094	103727	101389	34915.7	42167.4	113660	26361.2	102156	74723.1	119228	48103.5	68465.3	56250.8	412887	64573.1	122323	51057	283513	37655.9	354692	172631	48101.8	98282.9	81818.5
3.28_242.1765m/z	N-Undecanoylglycine	242.177	1	3.2831	818.902	1122.33	5022.67	4855.63	2.02931e+06	299996	1.43903e+06	3.8713e+06	531083	295894	425602	1.63094e+06	640067	681246	1.85783e+06	615372	896796	347041	886771	474023	571956	2.573e+06	275189	486755	411674	2.70009e+06	969060	3.2196e+06	1.05742e+06	299598	5.83877e+06	3.70888e+06	1.0914e+06	460120	1.19222e+06	1.28166e+06	383240	1.92422e+06	662181	531750	607722	464917	711483	3.67265e+06	428473
2.55_623.3462m/z	N-Undecylbenzenesulfonic acid	623.346	1	2.55348	0	0	0	0	879088	581.408	0	2.53901e+06	0	0	0	24732.3	1.61987e+06	0	1.86985e+06	0	0	0	11160.2	5.00056e+06	0	0	332.519	0	1.55579e+06	17108.1	0	1.60474e+07	0	471636	733660	142532	1.07068e+07	33136.7	0	0	134935	144266	566113	0	44698.7	58316.7	344.961	749986	0
2.57_311.1691m/z	N-Undecylbenzenesulfonic acid	311.169	1	2.5745	30625.8	9207.68	22011.1	23523.9	6.78466e+07	4.96465e+06	1.69029e+06	138890415	2.2526e+06	923005	141663	1.50781e+07	1.03784e+08	2.04578e+06	1.06402e+08	1.04648e+06	1.89504e+06	1.35572e+06	1.01524e+07	1.52397e+08	3.41763e+06	5.04689e+06	5.64485e+06	782769	7.6645e+07	9.23834e+06	2.93295e+06	318658098	1.47628e+06	4.1424e+07	5.24616e+07	2.24119e+07	2.26623e+08	1.22226e+07	4.53022e+06	2.12045e+06	2.81185e+07	2.74145e+07	5.90063e+07	4.12341e+06	1.92475e+07	1.66964e+07	3.64811e+06	5.86825e+07	3.70336e+06
8.84_586.4521m/z	N(6)-(Octanoyl)lysine	586.452	1	8.83935	0	39490.2	0	50942.2	1.89935e+08	8.41397e+07	1.57224e+07	2.19145e+08	4.89667e+07	2.88672e+07	6.22405e+06	8.76363e+07	2.25107e+08	9.44521e+06	2.26171e+08	2.82579e+07	4.19095e+06	4.04926e+07	8.87965e+07	2.40743e+08	5.87593e+07	4.94659e+07	5.38177e+07	3.07722e+07	1.595e+08	8.13718e+07	43399652	3.0773e+08	4.08161e+07	1.67787e+08	1.78177e+08	1.2429e+08	2.78858e+08	7.08749e+07	5.63337e+07	2.97919e+07	1.36841e+08	1.58588e+08	1.52173e+08	3.37202e+07	1.16854e+08	1.27129e+08	9.73154e+07	161238276	4.02493e+07
10.47_263.0413m/z	Niflumic Acid	263.041	1	10.471	0	0	0	0	1.54818e+06	1.33818e+06	838466	1.68943e+06	1.33815e+06	1.09348e+06	1.01849e+06	866677	988420	913287	1.01948e+06	1.2908e+06	1.43306e+06	904320	1.5489e+06	548317	1.01289e+06	1.04768e+06	635825	1.40836e+06	201416	666758	792570	344543	602790	989283	999488	868511	310464	1.1603e+06	909557	964118	1.17733e+06	679253	986259	1.21125e+06	1.83738e+06	1.93187e+06	825996	1.44148e+06	1.01648e+06
10.51_281.0519m/z	Niflumic Acid	281.052	1	10.5135	0	0	0	0	1.45525e+06	828988	719829	2.39381e+06	806312	832176	867442	804589	1.34209e+06	730335	956367	794922	869335	880058	1.21343e+06	537021	1.06397e+06	961976	688085	1.18599e+06	172170	669694	823310	300643	487442	565738	910015	745144	294384	980653	1.32165e+06	851745	989851	662116	1.27106e+06	936420	2.10203e+06	1.47299e+06	758453	1.23057e+06	803836
2.97_418.1738n	Nimodipine	419.181	1	2.96632	0	0	0	0	103017	24395.2	8354.34	16867.1	773.989	951577	7127.56	31418.1	33798.4	353116	450369	3357.45	935.011	493646	121998	305359	0	8140.84	359708	456842	0	222974	190360	10283.1	0	200173	170.583	170104	0	426859	68351.5	84964.9	1077.82	133836	76894.4	1.00059e+06	18544.3	0	235753	0	46176.1
6.07_219.0148m/z	Nitrofurantoin	219.015	1	6.06852	0	0	0	0	8893.51	8619.06	5549.2	8006.98	8444.04	5346.65	6615.45	4668.31	3618.11	6018.24	4381.6	6766.55	18997.3	7436.78	8742.85	2025.03	7080.89	6957.44	4027.08	10868.2	929.718	3031.13	3056.66	2010.03	4563.96	6014.41	4335.04	4468.5	714.203	6682.3	4011.51	4329.77	6722.83	1950.52	5301.48	8546.1	12693.8	12632.2	3784.51	7384.61	4272.08
6.45_219.0149m/z	Nitrofurantoin	219.015	1	6.45125	0	0	0.161792	0.638352	90678.2	95351.7	51646.3	103703	98372.8	70704.7	66876.6	53320.1	47685.7	62713.9	53543.6	86066.9	193453	51772.7	104641	28797.2	79274.7	51961.8	33594.1	95743.8	7073.61	38198.6	39488.9	20620.8	32642.5	67163.6	44708.7	50083.8	12299.6	65504.2	54020.2	44642.3	74065.1	25307.4	55605.5	110745	154433	133737	44530.8	80735.9	55549.7
6.80_219.0148m/z	Nitrofurantoin	219.015	1	6.8045	0	0	0	1.64383	10747.8	13488.2	7801.63	11970.6	10788.9	7682.93	8746.32	7148.19	4602.52	6684.78	5762.82	13809.6	18206.5	5622.79	12321.5	3114.35	9280.23	6549.06	1498.77	5189.44	1428.57	5352.91	2085.16	2507.19	6940.32	8202.05	6804.15	6235.06	2477.17	5402.74	6991.29	4759	8789.99	3134.91	7156.93	15078	11120.3	13384	5753.58	8726.16	6742.61
7.69_219.0148m/z	Nitrofurantoin	219.015	1	7.68962	0	0	3.07115	5.56097	203504	204212	127445	236052	233229	168440	171177	129743	108957	133889	113991	215421	375293	127041	240045	55726	183659	145575	71384.1	250556	30056.7	80266.2	90093.4	48136.1	86407.1	171217	109122	111291	27036.9	166254	106706	113588	175489	66037.7	129727	220275	317128	292454	104244	196122	130925
8.08_219.0148m/z	Nitrofurantoin	219.015	1	8.0814	0	0	0	0	10618.5	10320.8	5462.75	10671.3	11064.3	9479.42	6813.45	1953.13	4687.03	526.07	5074.67	10133.9	19541.6	7795.29	12785	2756.03	8073.12	5303.12	6225.45	13940.1	944.365	4908.13	3985.74	2113.9	3815.2	7815.21	5337.36	4746.67	1149.12	9285.78	5371.45	6329.03	7652.26	3000.6	5511.86	15722	14793.7	14649.1	5204.88	9643.11	6568.05
8.43_219.0148m/z	Nitrofurantoin	219.015	1	8.43255	0	0	0	0	31562.9	43988.7	22976.1	48225.8	50241.4	29453.5	32583.7	15092.7	18878.2	10084	19298.5	53731.3	79755.9	28558.1	51337.8	9791.54	25817.8	36322.4	14343.8	49194.3	2561.72	16785.2	15600.3	8869.45	15530.7	30413.5	12621.1	18161.9	4316.51	35668.8	21439.4	21886	28712.4	8233.82	23189.2	40488.5	62649.3	47372.4	17394.8	32964.1	27667.1
7.73_312.0957m/z	Nizatidine	312.096	1	7.73388	0	0	0	0	200533	474959	66232.7	59637.4	322669	150587	607250	73894.7	102602	72107.9	463412	238572	191216	88904	64908.7	86427.4	190379	171157	24714.6	275046	27168.2	167060	32532	47769.2	141283	809830	171654	925300	13262.1	84695.5	88448.4	802612	179328	137750	71830.3	171004	188954	436868	611204	95594	488879
0.70_262.1164n	Nopalinic acid	245.113	1	0.704883	0	0	0	0	224101	139406	130048	374237	145355	117202	128520	171404	384426	91899.9	123969	139791	100408	177026	75057.8	195547	165036	139631	234772	141778	31052.9	182021	105162	103286	66001.6	84168.7	120245	78830.7	123760	119640	379180	86484	57094.1	98497.8	366266	105139	449545	112395	87398.2	67507.1	98039
0.59_265.1115m/z	Norketamine	265.112	1	0.59345	0	0	0	0	102314	178519	132899	203736	181782	356045	6559.43	18447	92670.4	354847	279877	29819	70191.5	96477.4	94282.1	88606.8	6999.33	71156.1	96875.8	14299.1	10611.4	682945	87843.9	50565.7	180314	72117.6	50290.7	22611.8	0	25905.8	188333	29587.8	18358.2	504152	9665.95	218186	291919	383870	95547.8	38740.2	21858.2
1.19_262.0379m/z	Norketamine	262.038	1	1.18625	0	0	0	0	103057	96344.5	75080.7	70472.6	69074.7	14078	66214.9	63776.3	517200	9867.5	18492.5	63107.6	58193.9	13382.7	53463.5	25791.1	72259.8	91657.8	53147.9	27126.3	39785.4	12388.3	21797.3	7547.12	62389.5	22644.2	142160	14280.2	25697.6	32734.4	60829.8	12250.3	48203.6	16556.4	38251.3	15703.4	63629.4	89142.1	10064.8	48462.7	41706
4.39_596.3791m/z	Notoginsenoside R10	596.379	1	4.39385	0	0	0	0	59068.5	0	7951.6	2214.39	6412.55	1343.34	19602.9	114199	503431	2197.23	0	4034.38	3825.05	6337.41	16624.3	0	45091.7	38843.7	0	371.199	904.81	0.0785997	35461.1	0	0	0	39673.8	0	7332.25	14837.3	7845.35	2293.42	2975.52	9741.33	171517	3309.93	46141.1	0	0	1854.25	0
2.75_281.2489m/z	Oleic acid	281.249	1	2.75275	367196	179759	266818	292694	3.11752e+07	9.1924e+06	6.07548e+06	6.34263e+07	2.22404e+07	6.61361e+06	7.73967e+06	5.81727e+07	2.54908e+07	1.50799e+07	4.49116e+07	9.392e+06	4.74444e+07	8.2706e+06	3.85045e+07	1.76761e+07	2.97334e+07	9.08872e+06	27496901	1.07516e+07	1.77412e+07	1.76235e+07	1.73411e+07	9.23014e+06	8.19268e+06	1.44225e+07	1.96005e+07	9.46235e+06	1.57903e+07	9.26163e+06	2.33676e+07	5.7546e+06	2.92939e+07	3.02035e+07	5.115e+07	1.62993e+07	3.76206e+07	2.28935e+07	6.34233e+06	3.08674e+07	2.99661e+07
2.75_374.2455m/z	Oleoyl glycine	374.245	1	2.74752	0	0	0	0	530715	751516	685624	364015	587041	560518	374002	557077	291415	192035	453558	524248	270152	244743	807824	356554	503318	1.03419e+06	473156	341109	529389	509069	1.10705e+06	641149	619558	462484	1.11985e+06	685383	537582	477116	471371	937569	614193	617177	563791	420621	274449	406161	656799	665025	591250
11.21_630.4599m/z	Oryzanol C	630.46	2	11.2054	911.333	0	0	392.016	402370	197535	259824	35867.9	51331.3	111510	54458.2	453828	409375	804153	601938	95520.6	10732	347236	98063.9	594589	2923.61	66500.4	189589	66321.5	675144	110840	1.18982e+06	394796	9859.85	15365.3	146447	145222	18136.3	665260	487255	269602	28009.9	399152	56964.4	213307	91012.4	8472.17	203449	12600.5	25793.7
5.44_402.3132n	Oryzarol	403.321	1	5.43772	0	0	0	0	13777.9	636.045	0	5645.78	0	61628.5	0	13628.9	83247.3	3258.51	242182	192.908	0	89848.1	21176.5	64719.5	0	819.394	266703	49409.5	1195.92	272197	73870.7	28530.3	0	378.982	10711.8	57824.6	0	16552.6	34222.5	82570.2	0	86768.2	55421	16981.5	7548.93	0	70294.7	0	0
1.07_612.1515n	Oxidized glutathione	307.083	2	1.07037	72.034	26136	7618.3	25379.9	202274531	2.21317e+08	1.68932e+08	1.00197e+08	2.41916e+08	1.11025e+08	159222351	1.16255e+08	6.48777e+07	1.00818e+08	111485604	1.96444e+08	1.75388e+08	5.6259e+07	1.65556e+08	5.47222e+07	2.37168e+08	6.16703e+07	3.69658e+07	1.72567e+08	2.2659e+07	3.73293e+07	5.60604e+07	3.20036e+07	2.02959e+08	1.88445e+08	1.23741e+08	1.38238e+08	1.74282e+07	1.00941e+08	6.30556e+07	9.99276e+07	1.57166e+08	105430069	7.84616e+07	1.45947e+08	1.41716e+08	1.96366e+08	9.84639e+07	1.63301e+08	1.89582e+08
19.15_612.1532n	Oxidized glutathione	611.146	1	19.1529	3798.93	51.7398	11087.7	2250.54	8.42386e+06	1.07421e+07	8.74036e+06	5.37274e+06	1.20393e+07	5.16268e+06	8.25932e+06	4.57442e+06	3.87843e+06	3.94348e+06	5.10925e+06	7.03872e+06	7.39005e+06	2.16057e+06	5.73139e+06	2.33322e+06	1.58189e+07	1.7795e+06	1.32678e+06	8.84879e+06	629112	1.5634e+06	2.01966e+06	836171	7.84712e+06	5.8384e+06	4.53714e+06	5.09153e+06	515069	4.38056e+06	3.07965e+06	3.83351e+06	6.18431e+06	4.66139e+06	2.86156e+06	7.14893e+06	7.25742e+06	7.99644e+06	3.47221e+06	5.57982e+06	7.70142e+06
15.63_466.1244m/z	Oxynarcotine	466.124	1	15.6263	0	0	0	0	27681.1	2871.8	217417	60909.4	0	205054	85701.7	119913	1.99294e+06	176187	250942	3821.33	46539.3	229466	20196.3	177405	30567.6	28959.7	237981	56808	28844.7	609824	215093	70856.9	41287.7	14717.8	107832	52045.6	29874.4	295545	113195	186994	46379.3	223959	83978.8	329118	76052.5	2184.2	33091.7	42400.1	35634.9
9.52_614.4835m/z	Pancuronium	614.484	1	9.5185	0	0	0	0	434927	142038	256186	52121	44184	210026	45241	261945	237234	284514	536454	137943	122333	119166	101695	314410	12747.6	104272	85705	89151	638728	105895	275307	227955	35975	80636.5	105653	131956	88917	334588	196398	206556	81899.4	222552	78496.3	228696	49206.9	36043	99156.1	59580.4	39606
9.70_614.4836m/z	Pancuronium	614.484	1	9.6972	3505.58	0	1.05721	543.268	4.00185e+06	1.08331e+06	1.81449e+06	379205	335139	1.82876e+06	367235	2.0255e+06	2.07396e+06	2.41992e+06	3.52516e+06	1.09904e+06	617675	913161	637287	2.65677e+06	137857	768249	823083	675979	6.00092e+06	855402	2.34469e+06	1.7543e+06	262927	472821	696177	1.27166e+06	525543	2.70362e+06	1.28673e+06	1.63819e+06	485476	1.65447e+06	701437	2.08911e+06	515783	283897	1.09408e+06	333093	317712
9.93_614.4836m/z	Pancuronium	614.484	1	9.92897	0	1627.53	0	2114.55	958880	320341	108644	947897	78182.5	92472.9	14245.1	291472	1.31425e+06	549326	1.62691e+06	76689.7	80845.6	123304	161277	1.2966e+06	18825.5	102454	754408	64388.3	941279	115615	144116	2.76288e+06	58313.9	450895	616808	325149	1.64294e+06	355887	121206	100276	409709	620658	564865	183891	280533	292575	191381	619707	53602.7
3.43_234.1138m/z	Pandamarilactam 3x	234.114	1	3.42553	0	0	0	0	7467.75	2327.07	1469.72	23569.3	2223.1	39729.3	308.988	1013.61	20296.8	51163.7	72883	1777.93	191.799	161406	4766.88	43451	3356.01	2057.41	185013	116613	1093.85	263507	252095	140719	7.00216	20435.3	5098.74	79167.4	66.9352	46644.3	33540	168547	292.631	47126.9	791.703	42296.8	12226.7	1056.44	78773	579.261	18764.7
8.74_437.2904n	PE(P-16:0e/0:0)	438.298	1	8.74128	0	16603.6	0	1004.64	2.00279e+06	335973	296750	6.59717e+06	734172	481222	929032	7.06935e+06	2.16583e+06	1.32149e+06	3.40984e+06	518975	4.47142e+06	1.56107e+06	3.38955e+06	3.22891e+06	386133	221380	1.24969e+07	712281	425703	1.42252e+06	1.44111e+06	1.62622e+06	199072	935066	988603	814863	1.46194e+06	602739	2.21761e+06	678226	1.16477e+06	2.41761e+06	6.32565e+06	2.01344e+06	5.09355e+06	916028	298927	1.49475e+06	2.12132e+06
2.77_396.2762m/z	PGF2a ethanolamide	396.276	1	2.76847	0	0	0	0	363080	78974.4	180317	3.96556e+06	368462	284935	524816	7.11824e+06	466694	111550	1.8467e+06	179602	1.02513e+06	156386	1.81104e+06	294977	3.1748e+06	283467	1.03225e+06	227076	122386	512165	950269	101645	291084	196277	475360	101773	555317	86627.5	934287	251015	457005	1.16613e+06	3.33388e+06	719019	745090	868051	130720	679956	1.35096e+06
3.96_308.1524n	Phenylbutazone	331.142	1	3.9615	0	0	0	0	3678.52	5062.14	0	150332	0	285474	0	2024.21	44530	108837	91505.1	1.80389	0	941415	13876.2	526719	97.4421	1138.63	2.40113e+06	438333	3475.78	20214.5	256818	4291.89	0	25387.5	4301.14	54291.1	0	811795	541505	706721	137.364	173186	5088.24	7646.89	26901.3	0	27139.4	0	7913.97
0.56_193.0254n	Phosphocreatinine	216.015	1	0.5578	0	0	1.40234	0	180519	216672	153165	252699	245826	42453.3	108926	95925.4	172714	47804.5	41692.6	158411	148182	37535.5	114258	28599	172287	266245	56210.9	33689.6	61929.2	33065.5	46715	9937.4	120353	58938.5	128198	23017	38214.6	38209.8	274950	22484.9	117009	39762.7	207494	44708.1	324945	207882	24849.9	127721	70096
5.94_196.0110m/z	Phosphoguanidinoacetate	196.011	1	5.93683	0	0	8.4093	5.65831	4642.59	221.365	656.872	14206.2	81.9988	21167.6	0	451.844	8959.09	33132.5	51126.5	0	0	71400	714.031	131030	90.1212	87.1283	393051	107200	2420.81	88179.8	71160.1	48000.1	0.53672	2037.61	1765.1	49600.9	0	81041.5	57431.2	43075.5	83.7404	21617.9	139.975	68030.1	3700.54	418.533	45136.2	2.87125	3886.16
2.42_793.5050m/z	Phytosphingosine-1-P	793.505	1	2.42002	0	0	0	0	268144	238357	51049	569486	296258	32804.8	8772.4	65454.7	464860	154808	81134	341983	581765	34765.4	426022	73566.3	43078.6	82051.1	227508	47407.7	26045.8	30702.3	7300.84	12681	106794	72486.1	222630	57776.4	61181.6	66060.1	60885.9	23409.1	509282	42113.8	203547	153837	689032	250361	52514.9	745790	83121.8
8.61_462.1741m/z	Pivampicillin	462.174	1	8.60755	0	0	0	0	133825	1.23773e+06	422325	1.63419e+06	2.51585e+06	210829	651761	508282	173143	91555.8	183427	735720	945243	115895	359367	163006	2.01422e+06	26213.3	71412.4	114911	128.577	180962	131529	9160.02	731969	143405	109256	38031.6	10869.7	66783.1	953121	72313.8	521890	147949	259960	122636	1.22809e+06	1.26648e+06	68377	340381	79102.5
0.51_173.0174n	Polyvidone	156.014	1	0.508767	0	1281.86	0	1033.1	231833	195638	197062	231051	273012	348820	228778	227071	109772	196916	127431	143498	309385	375913	159223	427960	154948	215744	458869	265623	97691.6	417977	363439	343589	322700	287687	81953.1	175022	147333	254669	276017	291149	134280	194908	128296	141820	195422	217782	337997	134195	144405
0.57_116.8911m/z	Potassium	116.891	1	0.5667	0	0	0	0	9198.37	11670.9	12662.2	5669.9	10972.7	17224.7	11741.5	12574	3337.64	11461	13657.1	11644.2	12044.6	10101.3	7423.51	10852.4	11568	2022.42	6758.34	7788.19	3341.8	7430.13	8496.68	3433.56	8316.1	14155.1	4791.01	7326.21	0	7101.85	6212.06	7351.36	8625.69	11308.2	5372.93	11828.5	8382.41	7912.14	7397.65	5606.26	9694.37
1.17_215.1158n	Propenoylcarnitine	238.107	1	1.16842	277.675	230.088	313.343	329.733	16394	29457.8	33538.5	16143.6	15072.8	248881	59590.2	29810.7	37889.7	237304	159220	23620.3	39959.4	170378	10088.4	254279	18123	5293.08	150454	25707.8	21600.3	322777	120316	97188.7	38075.2	72547.6	15873	40566.6	20461.9	71565.6	111400	56420.8	11551.7	215579	10486.9	162933	12998.8	7386.04	98179.6	8693.57	17894.3
1.70_217.1314n	Propionylcarnitine	218.139	1	1.69882	884.411	1308.46	1165.87	627.38	1.14597e+07	8.17341e+06	8.5383e+06	1.73593e+06	2.65712e+06	2.54746e+06	4.3263e+06	2.92239e+06	4.1466e+06	3.88652e+06	4.30901e+06	7.03195e+06	5.16241e+06	3.90981e+06	2.09441e+06	2.19836e+06	951817	1.8075e+06	1.93834e+06	2.85666e+06	3.35491e+06	1.0635e+06	2.36762e+06	694833	2.75425e+06	1.50565e+07	3.2546e+06	1.22684e+06	475928	3.67973e+06	2.50237e+06	2.89795e+06	4.72839e+06	2.01278e+06	2.88936e+06	2.48888e+06	7.16632e+06	4.98097e+06	2.94958e+06	2.28329e+06	7.34662e+06
8.88_283.0521m/z	Pyrimethamine	283.052	1	8.87697	0	0	0	0	62818.2	176157	49725.9	162719	234056	29248.1	85431.1	45940.8	45500.4	15425.3	24056	89149.2	112042	16298.8	69927.3	18019.8	173161	23168.9	14421.3	17385	6508.76	18812.9	20196.4	6052.42	80770.3	41320.3	33881	12387	13806.2	11530.5	143553	10206.2	67006.8	29801.3	37496.3	18986.8	121994	145411	14338.3	72632	32597
2.92_410.1839n	Quinaprilat	433.173	1	2.92175	0	0	0	0	9431.33	885.947	11382.4	68580.9	2867.27	38315.7	11765.9	18073.2	1.20195e+07	57670.7	297418	0	4769.42	334629	333168	256571	10879.5	2196.52	1.37667e+06	53943	1136.13	1.74562e+06	212173	3728.1	4098.3	8494.67	271968	4822.51	726.366	246394	385320	920445	5426.98	3.02902e+06	12064.4	90225	1.8686e+06	4899.14	8715.09	4192.9	1850.37
2.84_384.2044n	repaglinide aromatic amine	407.194	1	2.83663	0	0	0	0	194.133	0	512.869	1541.92	0	72843.9	1314.8	782.926	35011.4	23704.7	53289.6	0	1464.39	108961	542.66	36201.2	909.243	0	210482	304884	174.433	55595.6	44768.4	10454.8	178.206	2747.83	1284.44	5634.75	158.382	195787	14354.7	146482	0	35228.3	170.024	16574.7	407.494	2575.98	6825.96	291.001	2818.05
3.35_199.0436m/z	S-Methylmethionine	199.044	1	3.35155	33.4267	0.0177809	0	0	2.05598e+06	686941	163835	6.81892e+06	294882	128000	69282.7	429013	5.19786e+06	50255.4	4.71489e+06	133194	37429.5	148418	1.03489e+06	5.92071e+06	1.23282e+06	206732	442321	106318	1.62938e+06	1.014e+06	385029	5.28767e+06	225507	2.48799e+06	2.12762e+06	1.66888e+06	5.62705e+06	605508	1.06327e+06	195208	1.62095e+06	1.63658e+06	2.25227e+06	104821	1.75918e+06	1.75865e+06	582118	2.32648e+06	468257
3.65_452.2793m/z	Sambutoxin	452.279	1	3.64782	0	0	0	0	3.06826e+06	702504	631571	6.22313e+06	1.86656e+06	310058	1.28434e+06	4.14237e+06	3.91598e+06	984941	2.04952e+06	1.12669e+06	1.14408e+07	765792	3.17005e+06	1.04978e+06	1.10524e+06	538252	4.73197e+06	813232	175502	1.00214e+06	1.27647e+06	353923	481218	611233	1.02619e+06	476555	659713	256102	2.90863e+06	582764	1.25985e+06	1.69482e+06	6.03481e+06	1.79771e+06	1.28948e+07	2.76532e+06	92976.8	3.46439e+06	1.53991e+06
5.66_452.2794m/z	Sambutoxin	452.279	1	5.6602	0	0	0	0	694129	105449	81784.9	1.45248e+06	287736	32730.2	257123	674855	887212	177206	365638	180951	2.29054e+06	104984	666679	236935	177056	83794.6	775005	116580	27194.2	153006	235358	86873.6	83007.5	127805	216832	91468.5	165716	40508.3	585858	76779.4	267328	377379	1.46332e+06	300693	2.94218e+06	610103	11341.6	769346	231834
14.08_88.0405m/z	Sarcosine	88.0405	1	14.0813	136.805	52.077	3214.05	1306.87	1.18734e+06	2.06879e+06	1.21392e+06	1.30942e+06	2.08629e+06	1.47997e+06	1.81095e+06	1.54598e+06	708432	2.04659e+06	1.15771e+06	1.54544e+06	1.68728e+06	836228	743886	887114	1.52572e+06	560967	621679	975193	266139	765981	986938	420223	1.03088e+06	1.91144e+06	944187	669721	192667	1.02631e+06	1.4889e+06	1.40958e+06	957732	1.49474e+06	682080	987200	1.18852e+06	1.73186e+06	1.04908e+06	1.13466e+06	1.1782e+06
1.90_320.1816m/z	Sirolimus	320.182	3	1.89938	155.626	0	0	0	17921.8	1456.47	4030.53	21736.4	1992.16	10111.2	34220.1	130598	89689.4	14834.4	43331.1	5568.77	16052.1	15947.1	20192.6	6164.35	50337.1	2247.59	15988.2	31602	4422.97	16880.4	39914.3	10223	2782.76	0	27255.2	7667.57	7221.8	26661.2	44731.3	16562.7	2397.39	12540.7	27306.5	12804	44389	2660.02	12075.2	1400.63	8899.43
2.69_750.5465m/z	SM C16:1	750.546	1	2.6899	0	0	0	0	881662	915007	343753	1.30305e+06	1.51526e+06	1.04152e+06	211728	989000	977317	3.68082e+06	723435	995465	4.97561e+06	774124	1.3775e+06	820163	147961	475223	4.10277e+06	694902	212880	681007	863854	178041	170927	1.33774e+06	158649	800740	15686.1	2.34398e+06	880963	827524	2.81289e+06	2.10092e+06	1.64097e+06	3.03529e+06	1.19089e+06	287264	934319	283549	1.59896e+06
12.25_673.5275m/z	SM(d18:0/12:0)	673.528	1	12.2456	122.631	0	81.5617	46.1369	138824	57947.5	41062.4	62213.4	129175	107963	5019.68	121413	166417	467176	264065	52555.7	191879	68904.1	40155	152798	801.366	21120.6	147648	76038.4	109866	59849.4	39733.3	159941	20346.3	208302	99439.3	116008	73938.2	175178	42182.9	52374.2	229457	213484	271989	132388	99706.9	109772	67458.6	112709	104297
10.29_862.6452m/z	SM(d18:0/22:2(13Z,16Z)(OH))	862.645	1	10.29	0	0	0	0	204147	73080.3	113584	5216.38	7844.34	79890.7	14147.4	146587	122682	229749	236395	55781.9	14923	75856.7	34864.3	197093	1665.07	23085.8	43752	36056	315251	45687.4	280390	105829	2209.55	4947.97	36239.9	67189.2	0	224772	98087.6	109357	8529.99	140072	28926.4	150672	28125.8	2268.96	41479.1	2290.03	9503.88
10.51_862.6453m/z	SM(d18:0/22:2(13Z,16Z)(OH))	862.645	1	10.5092	0	0	0	0	1.53774e+06	566842	754202	106092	143985	624138	160975	1.10977e+06	918881	1.6148e+06	1.76298e+06	426653	186798	612275	308237	1.26916e+06	23296.5	240678	362807	300904	2.29124e+06	355366	1.94374e+06	818797	61335.4	134254	353677	510798	24783.5	1.57585e+06	772915	850272	102701	1.01709e+06	299053	1.02949e+06	250224	57446.6	385433	69617.4	142871
10.85_862.6454m/z	SM(d18:0/22:2(13Z,16Z)(OH))	862.645	1	10.8533	0	423.883	0	0	212543	43000.1	55446.9	13538.7	4371.93	41157.3	1554.32	181491	183939	356687	348765	22455.8	14254.7	58944.7	29201.9	235315	481.998	21836.2	66757.7	14802.1	368511	33885.3	229226	180834	1126.36	7829.71	64696.2	67610.5	557.095	234205	78334.8	80193	8734.65	181893	51759.3	112379	23322.5	576.905	61335.9	6186.07	8226.79
5.86_189.0171m/z	Sodium dehydroacetate	189.017	1	5.86067	0	0	2593.51	2109.43	23768.9	36641.8	34221.8	48097.9	32338.7	19611.3	30039.3	33601.5	15078.9	17079	25831.4	27395.7	30722	15674.4	29405.2	19887.7	32723.3	10491.2	17162.3	13924.9	12494.1	22278.5	18703.9	14360.8	15395.3	14515.7	16920.5	15471.2	9820.86	17137	40531.9	22861.2	21786.8	18726.2	20861.9	29823.6	31513.4	21531.3	16724.5	23659.6	17666.7
2.91_346.2354n	Sorbitan laurate	347.243	1	2.91283	0	812.734	2365.61	515.805	11936.3	5142.8	5278.55	26764.5	1874.41	719106	9855.19	9625.88	67643.2	455151	768648	1778.51	4654.9	371249	9186.22	889648	5608.71	2601.04	244284	22727	6273.24	1.24515e+06	276539	218248	3614.85	77132.9	7978.83	70456.8	4238.09	99271.4	114819	127909	2176.37	736099	3351.86	390572	9338.44	1358.64	248323	3855.36	12940.3
3.03_346.2353n	Sorbitan laurate	369.225	1	3.02912	3770.17	7.65399	2116.76	180.486	14820.1	2144.1	1957.17	47528	1726.43	1.54803e+06	24715.4	10047.4	314806	1.03589e+06	1.57996e+06	646.975	5699.37	999911	14583.2	1.86353e+06	12285.8	1525.67	705633	76836.6	3088.44	2.16066e+06	540969	299329	977.862	115482	5009.45	114393	1335.24	241689	202300	223926	1722.16	1.21625e+06	7427.03	713290	16665.6	288.815	398349	2395.14	12406
4.06_346.2354n	Sorbitan laurate	347.243	1	4.06402	997.958	426.369	442.658	683.598	32862.1	15196.5	9703.96	76535.2	11432.4	550090	53191.4	29148	837741	285168	614340	3799.85	15157.5	849120	28208	1.27245e+06	30026.2	5388.3	1.41782e+06	257941	9750.42	1.23112e+06	375219	369512	11966.5	54368.5	36767	101723	5267.85	478601	207000	309624	11098.9	541713	29125.8	166847	58650.4	12278.7	230159	7167.12	16612.5
1.73_146.1652m/z	Spermidine	146.165	1	1.73002	0	0	0	0	2658.95	2395.43	2410.29	2687.7	6338.26	89.6985	2789.43	211967	3302.77	0	1115.35	1066.31	6233.95	9928.63	564.865	3296.41	0	495.963	37048	3531.14	0	1173.04	587.344	250.301	4485.79	227.96	978.621	0	0	10660.6	5435.97	0	0	96.683	47796.5	0	7222.63	6940.27	0	2704.85	0
16.99_118.0267n	Succinic acid	117.019	1	16.9867	235299	246129	182976	181872	4.32913e+06	6.32647e+06	2.80717e+06	1.08753e+07	5.60823e+06	4.0641e+06	6.96515e+06	4.94792e+06	3.88258e+06	3.1076e+06	2.57085e+06	3.95724e+06	3.09711e+06	2.11977e+06	1.8657e+06	1.95934e+06	5.317e+06	1.02315e+06	1.61753e+06	2.76067e+06	600113	772412	3.92215e+06	866263	3.34671e+06	5.00442e+06	2.56286e+06	2.00289e+06	536200	1.98211e+06	7.96435e+06	2.36513e+06	3.35315e+06	2.56886e+06	2.5381e+06	2.15569e+06	7.42329e+06	8.55309e+06	2.31011e+06	3.10181e+06	3.95929e+06
8.35_644.4579m/z	Succinylcholine	644.458	1	8.34907	0	0	0	0	263322	0	30.4461	141350	871.408	3360.83	436.968	70765.4	288134	1048.47	23948	7045.43	0	25340.4	46032.9	393345	55980.7	10698.5	8331.54	15301.2	8410.32	195723	1998.68	1.14346e+06	7875.01	16982.4	78291.2	91713.3	294577	211679	5204.14	9555.36	4189.09	30858.2	246078	0	302189	58262	212456	89451	1969.87
1.75_311.1795m/z	Sucrose monopalmitate	311.179	2	1.7523	0	0	0	0	134026	118734	101746	147087	99328.1	15037.5	40587	46953	346571	25756.6	61889.9	69244.7	72927.2	56802.5	47272	141932	72516	207083	412838	93656.2	23983.7	32617	45261.1	20272	66910.4	14209.4	215821	27536.5	12073.3	65546.9	386822	31941.9	25321.5	17944.4	32180.5	36457.2	426423	205680	9108.76	79507.5	32621.8
0.54_259.0640m/z	Sulfacytine	259.064	1	0.539967	0	0	0	0	42008.4	9761.48	34367	79473.7	9238.09	0	11548.7	22671.2	120131	3445	4689.01	16694.2	4650.73	9173.03	11551.7	366.418	22436.1	50398.4	15249	19399.3	25442.3	1085.47	20700.7	9078.66	7806.3	2056.19	47232.3	13035.7	54300.9	13011.7	66619.3	11908.5	19156	3858.69	115300	4156.12	55637.1	10730.8	4860.38	13888.2	13202.6
3.27_513.2758n	Sulfolithocholylglycine	514.283	1	3.27022	0	0	0	0	45688.7	0	187696	269438	18224.3	18821	329629	1.67623e+06	187472	27066.5	343.931	116601	52431.1	47308.3	194109	46132.7	157779	7936.92	59200.2	23876.5	2040.18	8617.78	230054	33863.7	4617.23	287.714	286047	1240.06	363594	106149	398658	29946.6	30068.7	58190.3	1.61068e+06	99989.3	156397	817.31	1713.54	31171.7	10835.6
3.47_255.6313m/z	Sulfolithocholylglycine	255.631	2	3.46783	0	0	0	0	273589	1026.63	34465.1	2430.35	539.763	941.851	404.022	419118	369710	1963.76	0	13924.6	1760.95	2695.83	30089.8	210.437	9961.75	103723	21706.2	0	28569.9	0	16354.6	351.772	482.182	0	293342	150.592	12479.5	10715.6	2448.73	294.487	7735.74	3837.77	308520	21679.6	13943.2	923.722	29.5089	3807.23	104.491
3.56_512.2696m/z	Sulfolithocholylglycine	512.27	1	3.56367	0	0	0	0	166952	0	174848	246980	11660.1	3291.46	274285	1.8691e+06	474715	5209.68	0	123142	31014.5	38087.5	182477	18062.3	203975	64435.4	50535.2	21941.1	5363.95	2659.76	244498	12789.5	244.505	288.111	384381	0	237402	106198	406016	14038.8	22707	45367.9	1.71552e+06	104219	174883	0	444.907	17358.1	2340.86
2.77_175.5681m/z	Syndesine	175.568	2	2.77423	0	80.0961	0	102.038	818.427	507.62	686.375	1647.25	799.347	9711.83	860.707	355.808	1413.9	18006.5	9404.61	300.935	322.028	7371.62	412.099	31594.7	401.354	424.556	8070.61	1124.05	376.115	15091.1	7966.04	7568.98	337.939	2276.62	583.456	6230.01	211.158	2682.51	3680.12	4642	370.578	5020.11	564.953	7197.25	1483.96	792.405	10945.5	221.543	248.429
0.60_126.0221m/z	Taurine	126.022	1	0.602367	0	95.3725	0	0	535989	594865	573835	345581	644946	373946	548259	466297	241689	325731	357510	588097	699435	398381	878159	321327	648500	867453	470518	505552	731630	470804	312539	337857	749005	343547	554212	758206	263836	602636	319438	437213	728931	360822	451785	406305	342950	529920	552637	669347	473550
15.76_125.0147n	Taurine	124.007	1	15.764	25.2928	1643.72	160.903	177.751	3.02829e+07	4.11592e+07	2.16821e+07	4.1968e+07	4.51538e+07	2.11867e+07	3.70341e+07	2.50946e+07	1.90075e+07	2.19653e+07	1.85195e+07	2.77401e+07	3.64549e+07	1.34662e+07	2.32123e+07	1.31048e+07	4.89083e+07	1.37403e+07	1.68846e+07	2.2898e+07	4.5435e+06	1.25437e+07	1.03528e+07	4.82959e+06	2.64881e+07	2.17311e+07	1.70273e+07	1.6528e+07	4.43687e+06	2.1258e+07	3.36321e+07	1.4837e+07	2.67007e+07	1.6668e+07	2.05709e+07	1.61482e+07	2.7837e+07	3.54251e+07	1.4435e+07	2.26465e+07	1.75795e+07
3.30_280.6225m/z	Taurolithocholic acid 3-sulfate	280.623	2	3.29887	0	0	0	0	1.35516e+06	12914.2	99103.8	111514	31478.6	1103.28	11275.4	1.65892e+06	6.25523e+06	40334.2	9572.91	28950	44352.2	21364.9	199760	4915.94	192480	501476	32247.1	447.79	73640.1	6849.21	159773	17574.3	4121.94	3004.51	1.80003e+06	5378.54	93765.6	175232	39248.6	17696.7	43196.6	53450.7	1.84396e+06	44812.4	269230	49512	125.443	47587.7	19528.3
8.36_600.4317m/z	Terbinafine	600.432	1	8.36243	0	0	0	0	360087	607.202	0	184938	603.656	7209.99	2556.73	93656.9	383323	1038.48	45540.3	15539.2	482.935	44656.1	64301.4	493604	63881.1	19503	11171.6	24088.2	13909.2	253930	8990.88	1.61252e+06	16231.3	32607.4	110784	128091	378724	287428	10471.9	15895.3	4283.48	67059.5	366727	0	407840	85907	262109	119877	2917.77
2.63_316.1820n	Terodiline hydrochloride	317.189	1	2.6263	796.914	2394.53	6672.83	1141.99	1.5202e+06	313426	939786	4.38435e+06	503581	326614	683193	4.51787e+06	723940	453719	1.36885e+06	852188	341403	275514	828741	232703	342108	4.59541e+06	123173	382589	12796.6	818361	122446	1.05801e+06	439929	189353	1.95586e+06	747067	440288	233787	1.47067e+06	79604.8	479477	709559	538483	312589	1.36581e+06	126271	63072.6	1.99609e+06	362294
1.79_295.1630n	Tertatolol	318.153	1	1.79242	0	0	0	0	203900	5132.3	1206.24	37292.6	3236.86	13557.6	368.283	16254.2	30069.7	9802.23	15784.2	1995.37	852.612	13653	41358.3	34376	68149.2	12446.5	12398.9	3286.5	34.1418	31737.1	4962.24	335196	12366.4	7621.97	8821.55	58768.2	148719	35393.8	1633.32	3484.04	809.748	16235.3	86204	7488.23	43996.5	15253.7	77352.6	39275.7	1030.49
3.57_287.0956m/z	Tetrazepam	287.096	1	3.56897	0	0	0	0	22479.1	288811	152118	31945.6	111992	16408.9	37841.1	58105.9	22018.9	9404.07	20208.3	183514	59040.9	22494.8	23342.1	12675.9	64547	31704.1	39982.7	22987.2	26975.2	17494.5	15143.5	9031.24	55432.6	9033.57	13804.3	8739.47	5448.9	32901.2	38937.7	18033.3	38169.2	12626.4	9910.71	21972.5	79873.6	98060.7	9246.23	28856.8	20928.5
2.13_202.0533m/z	Thiacremonone	202.053	1	2.13115	0	0	90.9946	0	17045.6	11546.8	5456.24	21807.4	24494.6	7048.16	26906.5	13852.9	4605.44	11031.8	4750.15	4383.5	24363.8	5759.83	13183.5	8097.64	27434	6194.21	9908.71	5520.43	104.701	4795.79	10139.3	2188.64	5910.12	7152.4	5701.27	6146.27	2005.6	9787.72	21562.3	4898.46	16723.1	10408	19060.9	5544.62	15571.9	8706.3	6385.46	17635.5	10829.7
8.94_228.0040n	Thiolutin	208.986	1	8.9414	18105	824.533	3004.66	1648.3	1.00074e+06	963719	593627	1.3232e+06	869262	1.04143e+06	825009	728475	1.13187e+06	807189	871911	859605	1.24428e+06	1.00931e+06	1.03714e+06	551503	828233	664087	615535	1.38177e+06	106013	845112	544551	251976	344746	813669	705755	767008	164017	1.13674e+06	895007	887193	846880	667876	865300	1.30572e+06	1.63741e+06	1.38756e+06	809770	1.1182e+06	858655
9.99_228.0039n	Thiolutin	226.997	1	9.98592	17160.2	0	395.76	0	2.96298e+06	2.13255e+06	1.55384e+06	4.92946e+06	2.03978e+06	2.15226e+06	1.96323e+06	1.87662e+06	3.22544e+06	1.88832e+06	2.22446e+06	1.86495e+06	2.06546e+06	2.29554e+06	3.02971e+06	1.27427e+06	2.42278e+06	2.31531e+06	2.07886e+06	2.96685e+06	314490	2.44325e+06	1.83068e+06	679494	1.03451e+06	1.28568e+06	2.03179e+06	1.48449e+06	594898	2.51694e+06	2.97306e+06	2.06537e+06	2.29739e+06	1.4573e+06	2.79789e+06	2.04476e+06	4.6189e+06	3.06621e+06	1.66181e+06	2.61558e+06	1.65731e+06
9.26_75.0023m/z	Thiourea	75.0023	1	9.26137	0	0	0	0	566644	7418.12	14545.2	265187	69383	26640.6	7.85748	2383.32	578.355	6196.56	139064	406.643	169.126	442.828	110369	10924.3	8322.81	52851.6	13495.2	7525.48	190292	5704.77	778976	435247	134064	3813.28	25481.8	42832.5	444601	4543.3	21115.9	3438.09	70306.5	10016.6	16889.7	4914.03	159.605	5509.01	1137.35	7737.65	1962.04
9.30_110.9790m/z	Thiourea	110.979	1	9.30022	0	0.00284888	0	0	182666	9367.61	18044.3	124395	51305.2	28599.2	0	3017.83	428.879	6577.15	59778.5	566.828	201.031	142.55	57903.6	11813.8	8884.6	30900.1	8214.02	6545.64	71476.2	4352.46	150333	115041	74220.6	4772.61	24359.3	28702.6	118066	5960.97	21600.2	3327.21	58381.3	12074.6	16710.5	4438.32	241.468	7476.34	938.158	8077.26	2491.1
16.87_298.0243m/z	Ticlopidine	298.024	1	16.8682	0	0	0	0	416273	88617.2	231434	32880.7	100796	93189	2.11432e+06	56217.2	162366	33798.7	59587.9	40342.8	144340	61814.7	109144	50549.5	180775	27723.3	50847.2	500345	5161.51	27085.5	26107.8	0	2.21686e+06	149782	86135	71285.2	3631.95	249305	45657.3	100841	227282	30047	45122.3	75362.2	15638.9	120180	29708	54347.3	114998
15.54_377.0863m/z	Trehalose	377.086	1	15.5407	0	0	0	0	7825.75	0	36322.8	9536.86	0	30142.9	13921.9	16550.5	672504	21890.5	39287.5	603.593	8574.39	34436.1	4457.9	30128.6	7031.78	9280.54	46043.1	9262.58	3641.52	131346	30182.7	14001	7276.29	210.939	21264.1	8246.87	4962.35	39005.3	20588.2	30070.9	7574.55	30604	20621.7	53676.7	14526.4	900.499	7708.09	6445.58	7114.29
8.64_1135.8029n	Trihexosylceramide (d18:1/24:0)	579.9	2	8.64323	0	0	0	0	314047	79161.2	6424.58	747772	30958.2	16295.6	1040.46	90270.7	494973	11750.1	572250	39896.3	0	18972.8	89405.9	732048	140839	25470.6	35664.6	8008.32	220945	73295.2	46538.1	1.03439e+06	28873.9	306765	471616	253124	825362	59656	49144.3	21592.7	213574	363879	209117	6450.14	160067	211247	112996	256010	19835.9
3.81_368.0815m/z	Tripamide	368.081	1	3.8097	12555.8	7772.45	3236.62	803.401	114176	168209	61007	259459	112512	99005.1	16420.2	0	117250	40115	304857	38698.9	992.479	114891	61218.6	607310	76677.4	28743.6	240454	12310.2	32680.3	465266	164612	216567	85101.3	139953	91256.8	166543	0	150688	259848	57403.7	69086	444478	10203.4	94029.5	217902	482515	254851	87233.6	19825.2
3.54_199.0073m/z	Tyrosol 4-sulfate	199.007	1	3.53715	0	0	0	0	487253	6607.91	3594.62	311231	4938.94	7186.25	19625.5	27457.1	692134	17466.2	143481	11415	5725.72	25250.1	266890	421748	279592	27308.1	25313	26190.8	22777.2	153685	26992.8	982824	30743.9	78676.9	165192	319670	756068	135397	58332.8	60294.6	20346.7	135353	423760	1469.86	202388	84913	263453	200237	51588.4
5.19_336.2742m/z	Undecanoylcholine	336.274	1	5.19257	0	0	0	0	82841	0	0	36614.1	0	322.799	603.425	7684.03	35478.4	130.971	7970.35	1007.42	0	3590.86	12542.4	32941.1	34414.5	4190.63	785.639	2308.01	1494.69	11660.7	1455.81	172784	4934.8	2684.94	17888.6	17383.8	44831.6	16688.5	1314.61	2652.85	467.299	7854.82	36002.2	142.611	38887.1	7922.62	15365.6	12895.1	2006.5
6.74_336.2743m/z	Undecanoylcholine	336.274	1	6.74365	0	0	0	0	75070.8	0	0	32261.3	332.538	1149.84	0	8597.43	45929	0	15685.7	611.612	0	4107.81	9666.44	54833.1	21557.2	3899.28	6755.76	2453.32	819.472	15773.8	1359.08	217032	4448.5	28267.9	8258.35	18401.7	76522.8	17660.2	5036.59	1601.06	5372.37	5023.52	47663.5	0	47637.6	28063.8	15319.7	13435.8	728.412
7.02_112.0273n	Uracil	111.02	1	7.02033	55383.3	59669.9	107344	64252.1	1.1088e+07	2.11293e+07	1.11537e+07	2.42141e+07	3.01726e+07	3.14956e+06	1.05798e+07	9.01921e+06	7.03292e+06	2.44609e+06	2.51223e+06	1.5064e+07	1.46816e+07	3.09665e+06	1.04027e+07	2.61947e+06	2.28755e+07	7.27174e+06	4.10596e+06	4.19616e+06	2.34901e+06	1.87471e+06	3.61031e+06	1.45692e+06	1.41047e+07	5.73489e+06	6.94131e+06	2.81442e+06	2.2593e+06	2.53198e+06	1.99179e+07	2.42498e+06	1.00434e+07	2.91848e+06	7.15585e+06	2.89549e+06	2.02405e+07	2.13414e+07	2.62364e+06	1.12407e+07	5.65409e+06
14.34_168.0285n	Uric acid	167.021	1	14.3389	1957.66	1395.28	277.85	379.309	5.08772e+06	8.78449e+06	4.7747e+06	1.21959e+07	1.18297e+07	1.04231e+06	2.17878e+06	1.46204e+06	5.57766e+06	461243	566883	3.73073e+06	5.50729e+06	472817	3.72399e+06	515497	9.25778e+06	2.16006e+06	944918	711492	666095	506556	823648	230533	5.68281e+06	1.23362e+06	2.51668e+06	510421	464503	594609	9.13404e+06	313046	2.93816e+06	532031	1.39265e+06	484707	1.13279e+07	7.10443e+06	544507	4.11236e+06	1.07729e+06
11.82_266.1250m/z	Voglibose	266.125	1	11.8206	0	0	0	0	400393	943681	275943	1.87219e+06	1.51502e+06	30908.9	359186	205737	582613	19987.5	13047.7	430353	548512	26471.6	171623	13534.5	1.12355e+06	249054	63187.7	50552.4	7284.6	7691.37	50123	437.391	373854	53108.7	156631	6639.59	26126.9	34282.7	2.4758e+06	8297.44	340719	19023.5	539050	15568.9	1.97883e+06	1.19003e+06	7170.06	282286	60252.4
1.72_284.0757n	Xanthosine	569.159	1	1.7211	0	0	0	0	1.43706e+06	5.41793e+06	1.61391e+06	3.9234e+06	6.56558e+06	74241.3	1.64395e+06	433392	96555.3	61423.7	34164.4	3.45423e+06	2.71193e+06	30133.3	3.57607e+06	15756.5	4.04093e+06	1.31855e+06	21397.9	161692	241791	8126.93	92336.8	37742.6	3.98085e+06	286739	524159	116266	617122	74935.6	1.41507e+06	38000.1	2.66628e+06	79606.2	1.05709e+06	66894.4	1.99966e+06	3.60743e+06	111045	2.29504e+06	422380
0.63_132.0372m/z	Zapotidine	132.037	1	0.6291	0	0	33.6021	0	44349.3	69869.1	47860.7	24719.8	64327	61736.8	68127	56762.4	14302.3	90257.9	53380	61424.6	82542	35571.3	31951	44049.2	44043	28348.9	27666	43726.3	12452.9	37020.2	50579.1	26832.3	39155.7	80115.7	41872.1	37832.1	4018.68	51848.5	34266.4	72003.3	36367	75887.7	21088.7	50836.7	27190.4	54686.4	64218.1	54489.6	51594.3
0.44_204.2264m/z		204.226	1	0.43745	0	0	0	0	32435.1	198372	129553	64890.5	140073	229288	447862	5587.63	283355	31604.5	9258.9	194499	391321	189529	35908.4	41520.7	172778	28134.7	80090.6	422736	6187.31	137619	43180.7	1444.12	87279.4	99975.5	6358.57	26666.4	5836.96	43746	260058	21388.5	51887.6	39054.1	9898.5	74621.4	254934	333370	98950.6	34837.1	49655.5
0.48_128.1314n		146.165	1	0.477567	0	1397.05	0	1647.06	964752	1.55854e+06	1.11798e+06	1.80682e+06	1.86533e+06	2.04973e+06	3.18262e+06	800144	1.74278e+06	1.12043e+06	595265	1.38602e+06	2.37572e+06	3.63485e+06	1.0889e+06	1.21358e+06	1.68003e+06	479161	3.32145e+06	2.81629e+06	301508	2.11355e+06	1.98227e+06	46674.6	1.54241e+06	1.71871e+06	107728	455301	91372.6	1.83525e+06	2.93186e+06	1.18816e+06	830244	651433	304452	701015	1.53917e+06	1.90449e+06	915615	688841	409293
0.48_147.1685m/z		147.168	1	0.482017	0	0	0	0	65482.2	103758	71546.3	124184	124675	132735	207759	51949.3	115696	76614.8	39498.2	89427	150888	248230	73455.6	73809.4	109474	29610	224751	186838	16799.9	140814	135309	2007.35	101442	113170	4062.12	23506.6	4076.91	122024	198207	82108.6	52313.7	40251.4	18318.9	45191	99134.6	123508	59900.8	44946.9	22344.6
0.50_122.0070n		105.004	1	0.504317	0	1838.31	0	1370.94	234650	254276	153955	315702	325476	428622	290533	245697	160416	237112	176047	192903	341561	500111	180387	601380	214222	114268	632775	299199	100736	536740	428735	380113	357902	429773	129808	213675	224861	327011	424486	349675	210847	295029	188373	151181	269964	348027	437649	223594	183835
0.50_132.9982m/z		132.998	1	0.504317	0	0	0	0	18177.6	20807.6	11867.5	30016.5	29310.5	35789.8	27483.6	17029.1	15172.8	17031.5	13548	16714.9	25621.2	42720	10954.6	54168.7	13418.7	6159.5	50541.9	19934.2	5696.59	50248	36385.5	34941.5	28496.4	37008.7	6514.32	15645.5	18520.9	22679.5	33470.7	28037.3	11872.7	21191.9	13311.4	9418.73	21104.7	22823.7	31438.4	15018.7	12041.1
0.50_257.9770m/z		257.977	1	0.504317	0	561.343	0	1543.15	421511	314937	181671	802121	202012	635400	1.30845e+06	311045	953376	528506	1.17445e+06	474068	402461	978155	749121	1.29263e+06	809399	179093	898573	513794	455958	966765	899340	1.00582e+06	500661	808772	671731	651357	1.20604e+06	678283	578132	592411	460187	812248	524026	214980	368253	828257	322260	698092	310840
0.50_323.0909m/z		323.091	1	0.49985	0	822.581	0	58.8349	252720	271160	202865	298220	324985	414906	277667	259404	160448	252574	219541	211417	330600	404010	288972	415274	213459	190827	454438	283897	134444	379372	325329	400900	384728	359585	188217	241498	175121	321303	374897	359774	304959	277179	286685	319615	276967	304652	382128	239999	281035
0.50_73.5324m/z		73.5324	2	0.504317	0	12198.3	129.713	10904.2	606478	604503	377434	729537	857550	1.19878e+06	838152	635375	458629	603810	470920	470926	864405	1.53007e+06	440507	1.81974e+06	562166	274481	1.87614e+06	762582	266728	1.56147e+06	1.20459e+06	1.05135e+06	883420	1.19828e+06	347749	580103	575873	865457	1.21126e+06	879700	552819	800919	477257	369406	660545	975084	1.16196e+06	564757	442936
0.50_82.5377m/z		82.5377	2	0.504317	0	41897.5	774.902	43640.2	1.89446e+06	1.93923e+06	1.17115e+06	2.36328e+06	2.72199e+06	3.86269e+06	2.73923e+06	2.00621e+06	1.4395e+06	1.87649e+06	1.48929e+06	1.48427e+06	2.76265e+06	4.80151e+06	1.44305e+06	5.83992e+06	1.79166e+06	871541	6.12552e+06	2.39721e+06	833890	5.04457e+06	3.83277e+06	3.33602e+06	2.87468e+06	3.8437e+06	1.07929e+06	1.78223e+06	1.7906e+06	2.67084e+06	3.66208e+06	2.75068e+06	1.69308e+06	2.41095e+06	1.46674e+06	1.12851e+06	2.04985e+06	3.00699e+06	3.58373e+06	1.72273e+06	1.38439e+06
0.50_83.0393m/z		83.0393	2	0.504317	0	1076.69	0	1387.42	98613.6	92736.4	59670.9	118804	133055	181208	136199	96272.3	72966.1	95225.7	74833.4	74915.7	136759	229779	69422.6	277563	94053.1	43945.5	299942	117433	42830.4	254846	176285	155123	142492	186348	53237.5	88623.2	86558.9	132092	183770	135230	86395.3	124403	73214.4	57422.9	103958	149658	179754	91726.7	72096.8
0.50_91.5429m/z		91.5429	2	0.504317	0	0	0	0	54016.7	52250	31914	59292.1	75633.2	111634	68894.9	54178.2	35638.3	53542.3	32491	39831.4	80439.2	135971	37529.7	159765	46805.9	21709.3	174445	64085.6	20028.9	134607	99163.9	87767.8	83063.4	100722	23935.4	45128	38756.4	69236.6	95975.1	69992.7	40870.3	60598.7	37021.8	27431.4	50606.6	78278.2	93289.4	43744.5	35230.5
0.50_94.5471m/z		94.5471	2	0.504317	0	4059.09	23.3206	3936.01	186488	182391	127009	199320	255415	343797	241648	190499	126942	180165	138199	152377	240133	363952	134972	434673	163706	84114.3	426542	197740	74058.6	358530	305180	259176	241199	294462	92703.4	162592	140738	208901	265416	227165	141914	192898	116026	107028	169829	238099	271892	157077	129225
0.51_103.1234m/z		103.123	1	0.513217	0	0	0	0	58288.9	14210.4	1020.81	116640	5156.26	4413.53	0	1706.86	38305.2	36063.1	392853	0	123.6	957188	28082.1	1.87188e+06	7748.89	19476.7	1.83761e+06	227838	44868.1	3.16444e+06	451776	659950	1176.02	30825.8	692.771	194665	65276.1	284876	491360	245053	9736.47	26621.8	29463.9	272522	20719.9	21325	681867	8740.13	21830.3
0.51_113.0905m/z		113.091	1	0.513217	0	0	0	0	110399	214900	106290	419510	289123	285884	397313	151890	75166	133710	173479	195563	324202	237822	284691	289774	399228	108764	321751	275579	46752.3	222032	152904	125351	389786	208374	110376	111595	63638.5	209679	221943	208091	419030	135318	186097	179345	288963	253925	147864	191209	218963
0.51_126.1027m/z		126.103	1	0.508767	0	0	0	0	36071.2	60707.8	83067	112426	119106	70586.8	134308	117842	36406.1	33930.7	123233	95991.9	159748	45677.4	147183	256534	211731	27876.7	382590	27392.7	86540.5	110824	78746.4	86455.3	136941	21065.5	32076.8	19951.1	47825.3	41995.7	118119	68195.1	139078	69442.4	99088.1	41558.9	140890	58909.7	16064.5	176720	27323.1
0.51_129.0227m/z		129.023	1	0.508767	0	36.8947	0	0.910513	72983.8	78885.2	46995.8	101846	110083	140235	99242.3	69488.7	57771.3	73862.6	57180.3	59074.3	108662	172930	52878.2	196412	67243.4	35399.1	209444	96151	30692.5	173504	136836	118950	108631	137864	40873.4	68704.4	69642.5	108845	147500	111571	65818	95424.5	56274.6	43379.5	84651.2	116996	133530	66511.3	55802.6
0.51_145.0227n		128.019	1	0.508767	0	84705.3	1515.81	89609.9	4.36238e+06	4.58975e+06	2.78634e+06	6.09636e+06	6.28799e+06	8.47901e+06	6.13701e+06	4.50145e+06	3.40062e+06	4.33982e+06	3.64181e+06	3.59631e+06	6.43639e+06	1.03169e+07	3.3219e+06	1.24955e+07	4.29881e+06	2.08211e+06	1.29558e+07	5.59288e+06	1.87724e+06	1.03778e+07	8.51793e+06	7.47126e+06	6.64492e+06	8.27293e+06	2.48457e+06	4.06753e+06	4.23917e+06	6.13275e+06	8.23106e+06	6.5622e+06	3.83309e+06	5.58854e+06	3.30124e+06	2.68712e+06	5.00853e+06	6.63902e+06	7.85477e+06	3.97193e+06	3.22466e+06
0.51_217.9762n		218.984	1	0.508767	0	5286.48	2591.52	7166.29	509750	564694	241878	703676	909466	1.29703e+06	707148	523821	252937	501549	301784	359746	894221	1.65845e+06	279350	2.16635e+06	444616	132863	2.26626e+06	734511	92705.7	1.70331e+06	1.29143e+06	994961	955340	1.2698e+06	154648	449782	395332	812977	1.22341e+06	933760	409957	734506	300931	251926	624192	950852	1.25034e+06	426431	320625
0.51_233.9539n		216.951	1	0.508767	0	431.075	44.3682	3700.93	270275	211152	108666	614445	143733	440229	939825	199676	710263	349036	849435	333084	273783	688641	525142	969367	568462	114680	637248	347410	323695	692070	667184	786578	361635	612491	471627	477310	942985	499073	443472	426728	332099	613859	424100	167370	276394	660019	264999	557628	228640
0.51_238.9592n		239.966	1	0.508767	0	8583.91	0	12610.2	997617	703498	413443	1.83477e+06	501682	1.45275e+06	3.01347e+06	731459	2.20612e+06	1.18613e+06	2.69443e+06	1.15339e+06	946583	2.33771e+06	1.77882e+06	3.07989e+06	1.8015e+06	413912	2.08342e+06	1.18149e+06	1.11334e+06	2.28482e+06	2.15153e+06	2.3776e+06	1.21167e+06	1.90642e+06	1.56513e+06	1.59021e+06	2.82675e+06	1.63689e+06	1.36289e+06	1.40501e+06	1.11175e+06	1.89119e+06	1.23933e+06	543484	855024	1.99394e+06	816194	1.72875e+06	760207
0.51_241.9995m/z		241.999	1	0.508767	0	0	0	0	1.84679e+06	2.01749e+06	886725	2.5049e+06	3.3396e+06	4.72467e+06	2.62467e+06	1.95175e+06	1.00687e+06	1.85484e+06	1.1626e+06	1.39019e+06	3.20491e+06	5.97087e+06	1.09298e+06	7.54578e+06	1.66188e+06	488319	8.1047e+06	2.64956e+06	395930	5.93481e+06	4.53364e+06	3.4807e+06	3.25395e+06	4.45368e+06	626688	1.58611e+06	1.38798e+06	2.91704e+06	4.212e+06	3.22128e+06	1.49495e+06	2.58155e+06	1.08706e+06	864157	2.05519e+06	3.29706e+06	4.31552e+06	1.51607e+06	1.15266e+06
0.51_265.0155m/z		265.015	1	0.508767	0	0	0	0	1.82638e+06	1.92672e+06	897576	2.21366e+06	3.15489e+06	4.44942e+06	2.386e+06	1.8802e+06	922405	1.79979e+06	1.16191e+06	1.38733e+06	3.0371e+06	5.4861e+06	1.06789e+06	6.80421e+06	1.56438e+06	482494	7.22823e+06	2.51721e+06	428888	5.2694e+06	4.21023e+06	3.12952e+06	2.98354e+06	4.03188e+06	623041	1.52794e+06	1.25008e+06	2.7287e+06	3.81361e+06	2.93089e+06	1.43573e+06	2.34011e+06	1.0193e+06	867776	1.92092e+06	2.9662e+06	3.81181e+06	1.4017e+06	1.10604e+06
0.51_309.9742m/z		309.974	1	0.508767	0	0	0	0	140395	173485	58257	130646	323252	414691	90238.2	151341	4980.46	135298	7288.95	89081.4	291450	492040	27160.6	525487	74048.3	8533.05	631954	221254	0	446265	336706	166758	242790	339815	0	77241.1	12905.9	193613	358256	251064	84879.5	128542	30093.5	49641.6	151120	219794	343811	55862.6	72369.3
0.51_330.9574n		353.947	1	0.508767	0	0	0	0	83075.1	57985.2	26292.6	197895	26236.7	115918	356029	51747.6	288236	135960	356003	128144	79927.7	226420	224542	281549	233318	16161.1	162446	95476	114752	184068	222305	221346	91958.4	198600	202511	177463	359729	181961	117476	107085	119746	263687	145740	43553.1	60812.3	222068	66561.4	235097	62670.8
0.51_71.0298m/z		71.0298	2	0.508767	0	0	0	0	11180.1	11163.1	7591.72	13682.1	17286.3	20797	15318	10394.8	6661.33	9747.69	7801.45	8497.62	15420.2	24401.9	7184.66	27906.3	9926.7	4288.88	32616.5	13501.8	4082.62	26136.3	18447.4	16716.8	17009.8	20937.8	5674.22	9380.37	9410.72	14243	20169.8	14824.2	9923.5	12250.8	8995.99	6410.48	10379.6	18736.3	19642.3	8916.09	7478.66
0.51_74.0341m/z		74.0341	2	0.508767	0	103.59	0	198.674	28199.2	25794.3	15516.9	30437.4	37578.7	54776	35684.4	28227.6	19034.5	26298.8	19716.8	19926.9	37606.6	65589.2	18667.3	82769.7	25322.5	10710.7	82427.7	35416.7	10339.8	75863.9	49901.8	54749.2	41707.2	61772.7	13005.6	25287.2	21167.4	36135.3	57412.5	41014.8	22447	33210.7	19230.5	15528.1	32513.3	43990	49822.5	25520.1	20378.5
0.51_79.0720n		118.035	1	0.508767	0	169.961	33.9154	0	111259	122022	73676.4	137185	171250	240939	151302	124019	75590	116830	86019.5	85067.6	174225	276227	82570.2	336895	98866.8	48437.4	338934	155735	40958.8	257527	241597	201760	165659	217630	54316.2	99459.6	95703.3	160356	208558	168731	93626.8	147153	80181.5	69381.3	123590	167639	196504	94472.1	76887.2
0.51_95.5276n		192.062	1	0.513217	0	3372.66	36.546	4286.59	272056	285745	195667	292486	361597	431127	305213	269115	181471	279202	202257	234109	342324	437933	204025	502071	230625	134507	526194	294563	119702	427425	394665	330906	317109	372165	139192	233636	191143	317471	351656	312124	202683	289640	171593	174667	236064	298831	333089	204790	178973
0.51_99.0175n		100.025	1	0.508767	0	11318.1	434.814	12428.2	674302	694983	432056	817302	977359	1.33042e+06	920867	692975	484490	645535	509824	527728	971024	1.55503e+06	497629	1.94539e+06	615853	306348	1.9511e+06	831644	272831	1.54997e+06	1.29855e+06	1.14481e+06	976518	1.27771e+06	361091	609592	610785	953975	1.2944e+06	990159	570756	858153	499452	411726	764378	1.03143e+06	1.21603e+06	607099	507698
0.52_131.1292m/z		131.129	1	0.522133	0	0	0	0	12971.9	0	0	7172.79	0	1213.14	9353.76	0	21172.9	7139.95	32643.2	0	180.379	67335.8	1789.79	24744.8	0	12482	55864.9	2890.81	2491.61	339456	16533.6	76295.6	0	1680.32	3364.95	16964	0	1892.27	31562.8	23762.6	0	11129.4	207.125	6772.23	0	0	76884.1	0	53422.8
0.52_146.1056n		147.113	1	0.522133	0	4832.77	228.27	3813.42	2.6283e+06	1.60083e+06	1.66643e+06	5.21716e+06	2.14125e+06	475227	1.51475e+06	1.64542e+06	3.05484e+06	483786	568926	1.62482e+06	1.39176e+06	628717	1.4763e+06	426044	2.34871e+06	3.8005e+06	848677	672931	882128	560833	938948	341165	1.33099e+06	604297	1.76462e+06	529448	1.11278e+06	537235	5.26355e+06	469162	1.60651e+06	536243	4.45402e+06	563773	4.97588e+06	1.80338e+06	475154	1.42628e+06	914973
0.52_188.1757m/z		188.176	1	0.522133	0	0	0	0	24671.8	23636.2	18962.7	58072.1	44182.3	25707.6	33995.9	25752.5	12991.1	11221.6	106475	42084.1	40997.2	166027	87011.8	39943.4	41165.3	28100.7	146074	50238.7	27262.2	149703	41421.2	50946	42303.1	20759.5	5381.55	30678.8	2126.65	63119.4	48320	59914.7	26962.6	40824	28958.8	34939.7	12916.3	33672.3	33359.8	48879.8	23862.4
0.52_227.1141m/z		227.114	1	0.522133	0	873.652	16.1369	0	31461.4	50250	74807.9	26395.4	34770.2	51749.2	30447.9	42032.9	55502	57717.7	75599.5	32330.9	22606.8	55850.1	27605.4	85201.5	24626.2	29242.3	61658	15043.9	107326	16553.3	82665	28692.8	49403.5	11392.2	46010.5	36309.3	8778.47	91730.6	63657.5	47657.8	43456.9	103734	36004.3	24867.7	47229.1	39019.4	36580.4	26369.2	32573.1
0.53_295.9480n		334.912	1	0.53105	0	0	0	272.345	33968.9	45319.8	23068.2	22233.9	42908.6	77386.7	46047.8	47351	33870.4	55195.8	43949.3	28111.1	58048.5	141897	20587.5	127380	26735	1990.53	124428	89107.5	20343.6	129643	121006	121826	49217.3	80493.4	26064.6	59287.6	76071.8	90487.2	37937.5	103484	21120	70224.4	11747.2	26155.6	22137.6	51086.9	113416	26824.3	35730.9
0.54_154.0717n		193.035	1	0.544417	0	0	0	0	19942.9	14163.2	45431.3	92543.1	19328.7	6928.47	18708.8	44504.2	113894	6339.33	9315.43	17188.2	12523.9	11682.5	9184.84	8604.66	20981.2	13813.2	53701.4	11857.1	10071.3	4397.65	25198.9	9566.34	14678.4	2719.99	19915.3	9111.01	7881.84	17430.6	125623	13888.7	16080.6	9524.75	23650.3	6720.43	46268.8	18301.7	7166.39	12982.3	7388.61
0.54_169.9209n		192.91	1	0.544417	0	0	0	0	55217	80594.7	59149.2	18417.5	73055.8	119815	48095.7	54973.1	18104.1	82672.9	71626.2	74603.8	74653.3	37821.6	77195.6	47899.6	40051.7	66850.6	26307.2	36442.8	52758.6	44874.5	27722.3	20009.1	72955.7	65979.8	46601.8	48185.4	9359.63	30668.2	17903.1	34358.7	62950.5	71102.3	30136.8	98002.4	35444.4	48646.7	53512.2	59877	65600.6
0.54_235.9101n		258.899	1	0.544417	0	7574.6	0	8236.09	1.18274e+06	1.3242e+06	1.51653e+06	462574	1.07415e+06	1.44298e+06	802287	1.2828e+06	536024	1.6132e+06	1.38104e+06	1.45422e+06	1.13759e+06	770413	1.52095e+06	825821	872349	1.6531e+06	500802	882033	1.61759e+06	795192	665650	658531	1.21352e+06	1.16355e+06	1.28149e+06	1.2959e+06	461205	773068	397229	839152	1.43554e+06	1.43785e+06	841099	2.06969e+06	818833	852814	1.16679e+06	1.43229e+06	1.68342e+06
0.54_260.8974m/z		260.897	1	0.544417	0	0	0	287.254	90763	80478	121038	43079.5	61144.2	78266.7	60916	101268	52944.3	115260	106483	98781.8	70865.2	66688.5	97686.3	60615.1	60635.6	102134	49982.6	81276.6	138420	60765.5	65713.9	77028.3	76472.9	79777.1	114659	115407	51669.2	73338.6	28326.9	83993.2	92411.9	110965	72524.1	123522	59118.8	55076.3	82481.4	93097	116697
0.54_275.0380m/z		275.038	1	0.539967	0	0	0	0	96116.9	38991.6	67141	131631	43246.6	2540.75	33386	51822.3	111005	11278.9	15283.3	50572.1	27675	11632.2	42735	5969.26	62172.6	134605	23864.4	19939.5	33597.7	13419	28582.1	6586.61	28222.9	11474.6	67470.5	17493.3	28007.2	14922	133096	15056.2	45298.7	13391.2	164056	15752.9	142494	38167	11120.5	41265.5	30895.7
0.54_290.8471m/z		290.847	1	0.544417	0	0	0	0	101371	262370	120633	22302.4	246556	469415	95172.6	106779	7733.92	196310	129995	193062	218589	46109	219913	94606.9	87609.4	232995	23168.4	26868.5	85122.9	72993.7	21981.4	13424.9	247670	175958	63792	64500.6	1353.65	19884.1	20948.6	25082.8	180625	139576	38628.3	327990	76345.3	130718	120852	182821	168413
0.54_291.0119m/z		291.012	1	0.544417	0	0	0	0	65199.4	53991.7	41492.5	88005.9	64641	9993.38	34284.9	33984.4	34854.6	8762.84	7036.98	46395.2	40690.4	4783.36	41654.4	3526.83	55769.1	132370	14302.9	7104.34	15447.3	7546.01	7501.69	462.376	34407	12863	32828.3	6525.15	2809.65	3601.26	87058.2	419.193	46141	8892.56	78279.1	16726.6	121959	42724.1	8263.27	41468.5	20245.3
0.54_292.8451m/z		292.845	1	0.544417	0	0	0	0	27153.8	66707.1	32609.1	1657.55	70885.9	127008	23541.3	28421	608.135	50414.2	35751.5	50708.1	62934.8	7658.35	64877.5	20947.9	18484	64350.9	4283.83	3816.63	23916.7	16630.2	3455.14	3313.61	66835	49521.6	16052	16992.4	132.807	4011.43	1564.91	6403.41	47573.3	39400.8	8548.32	91127.7	19797.8	32615.3	31835.8	46040.2	46322.6
0.54_293.8746n		276.871	1	0.544417	0	0	0	0	94467.7	136584	111741	33965.3	125895	189448	86201	100515	27789.4	144098	122772	129778	123457	92217.6	137871	110495	76121	152999	93498.4	60557.3	103604	112166	61009.8	41432.3	135576	125779	81228.3	85724.3	14941.1	52280.1	39287.2	59329	130775	124552	52290.8	199211	71275.6	90699.1	110216	125802	134380
0.54_319.8714n		342.861	1	0.544417	0	0	0	0	243647	355816	331051	71859.1	303612	412632	181955	277366	65824.4	389191	312103	352193	307714	142094	383968	181384	184500	389543	84933.5	134636	324198	173244	111554	90308.1	323700	279813	232300	236014	43781	121422	56350.3	132565	334832	319232	135954	518133	158839	209507	260288	327158	367765
0.54_327.0513m/z		327.051	1	0.539967	0	0	0	0	49180.7	9629.09	42111.8	89487.1	4102.84	0	6696.55	26016.3	169408	3809.24	2182.07	15118.3	866.24	2858.99	9993.98	0	24223.8	55184.8	8581.67	21751.4	34110.3	0	18723.7	14911	5374.44	0	67090.5	16703.7	84366.5	13787.7	62947.9	12893.7	20025.5	1597.55	154868	2965.53	58877.9	6140.29	2058.01	17070.3	11753.2
0.54_336.0100n		358.999	1	0.539967	0	0	0.0245887	0	135333	103163	104521	147163	123786	9510.79	47705.3	75754.4	63750.3	20508.1	15548.6	103073	59660.8	9414.46	88945.2	1916.03	93583.8	374084	22163.8	8376.09	49961.5	7718.64	10593.2	2625.18	68849.3	22308.1	86514.2	16271.6	11032.2	6348.73	165780	6229.02	117467	17803.3	218836	35677.7	277519	75591.8	15427.9	92162.6	57211.1
0.54_340.9317m/z		340.932	1	0.535517	0	436.612	0	626.607	23108.4	7751.94	20060.8	23926.8	3526.91	5553.05	10431.1	26626	43470	19495.8	13298.7	13093.8	5901.88	41134.6	10212.8	16021.2	12806.9	2788.49	34098.3	88088.6	20239.2	17883.5	77182.9	115499	5627.08	15060.3	22748.6	51377.7	93723	80039.8	25676.6	85230.1	16864	29083.1	23916.9	11049.8	11769.8	8126.14	32156.7	12719.1	23215.1
0.54_343.0254m/z		343.025	1	0.539967	0	0	0	0	111643	38431.6	94029.4	174854	37410.3	1146.33	31514.6	62766.7	177131	15687.4	15688.6	57596.6	21621.8	11669.1	45919.5	3816.36	64636.5	204557	25678.7	28170.8	58886.7	9210.36	30629.4	12478.9	26658.3	8251.63	115335	25439.9	54443.5	20525.9	156866	18357.1	58088.4	16798.2	262506	19811.3	191593	37169.8	10849.8	52968.1	47315.5
0.54_387.8589n		410.848	1	0.544417	0	0	0	1.33485	305625	362775	435033	62917	277425	327298	189745	354208	78870.5	452847	361790	413256	292997	132822	468688	142363	197632	541161	69802.1	160611	530399	150798	127168	120741	350340	285925	346943	343480	71575.5	151105	53921.2	161425	446270	376833	183731	604518	169768	208820	293033	417636	514855
0.54_388.8545m/z		388.855	1	0.535517	0	0	0	0	39743.2	74753.5	30816.2	18263.7	80368.9	132332	60882.5	43444.7	26532.1	67900.4	89526.2	52689.6	78248.7	34494.6	64525.9	52491	45769.7	18679.8	9313.57	25133.2	40706.7	34951	27785.5	24368.2	78991	86686.4	43869.1	45963	19954.5	28069.2	17390	25380.1	56631.2	69043.9	21829.9	54135.2	30278.2	63162.9	64860	62340.9	47147.9
0.54_478.8356m/z		478.836	1	0.544417	0	0	0	0	175283	139971	282152	44493.2	88953.5	75159.4	67940	196971	57081.4	227395	176686	205920	94955.1	65572.7	208501	48207.3	94897.9	264507	29167.3	135407	399341	62757.8	72314.7	116972	113077	122183	256756	252082	79993.2	123707	29441.6	121702	222708	194316	137885	282114	90554.5	87150.8	157492	201046	305875
0.54_83.9616n		122.925	1	0.544417	0	2701.9	0	3660.74	897245	1.24958e+06	1.00882e+06	437561	1.16639e+06	1.71706e+06	837679	949450	385651	1.2785e+06	1.12017e+06	1.15731e+06	1.14371e+06	694474	1.15105e+06	842408	813093	1.03561e+06	492184	619777	790076	774770	522935	380211	1.13231e+06	1.11173e+06	748980	779601	229015	543565	423472	563381	1.0113e+06	1.08266e+06	555792	1.49661e+06	690585	867188	904585	1.00941e+06	1.05345e+06
0.55_141.9408n		142.948	1	0.553333	0	1929.71	0	2979.24	163273	112703	188421	301695	91858	60686.4	141979	185874	377925	168309	190605	140790	93268.8	360685	101858	156472	173157	85816.5	385173	392226	158920	369202	477950	419477	80016.5	115046	146775	251401	139014	406189	236749	471756	119452	195940	188132	105660	171192	124798	195432	118691	142170
0.55_184.0615n		207.051	1	0.548883	0	33.7873	0	0	586425	592436	407110	980911	739802	177022	435045	387748	482827	189402	150780	511369	453587	143259	375990	122577	634867	782200	255482	149219	132675	162589	164547	38310	391819	214936	320439	104179	74001.8	118954	1.09402e+06	92686.2	436725	161129	756818	183985	1.23023e+06	553577	120651	411982	244475
0.55_189.1598m/z		189.16	1	0.553333	0	0	7.90522	0	270575	246378	527945	441902	231997	184961	205687	327021	537563	117166	141740	260554	183359	217860	197233	188652	218356	228590	324440	102257	333291	121039	307661	170172	325611	77407	290106	137972	120761	181596	502735	190942	204612	181350	263459	125810	419512	389666	108111	204174	116984
0.55_191.0767m/z		191.077	1	0.553333	0	0	0	0	209932	87366.7	174489	474791	82096.2	16555.7	118821	152573	505239	59337.4	56939.8	117893	69142.4	82982.4	75850.2	33805.6	181933	197812	131222	115165	86615.8	48497.7	139515	41126.6	54325.1	52447.3	199237	64117.2	152648	107912	448541	84006.7	103811	60284.7	460878	39444.9	360614	99411.3	34638.4	94129.5	90203.2
0.55_205.1547m/z		205.155	1	0.553333	0	0	0	0	34126.1	47740.3	29500.4	24840.8	26663.7	17301.5	30321.2	44075.1	51123.2	27819.7	14169.8	40492.5	38730.4	13941.3	12749.4	15482.9	14450.3	28985.7	26952.2	11256.9	12252.2	15343.8	15198.4	10174.3	35366.8	22113.5	24204.4	16697.8	8149.92	18247.7	32234.2	17543.8	25480.4	17716.2	21561.8	14216.1	30401.1	37442	21385.6	16301.9	13940.5
0.55_209.9282n		248.891	1	0.553333	0	0	0	683.922	97397.4	64377.6	95052.5	130449	53657.3	41618.6	78712.6	105953	210621	124335	133418	91142.1	59139.9	179326	62579.5	101111	85622.6	48420.2	189759	190971	46895.1	182815	202808	202280	50086.1	69872.9	96621.7	146415	61501.2	204925	105520	238221	70556.6	127365	101084	70390.7	84973.5	64386.8	109587	74560.6	82380.9
0.55_241.8760n		264.865	1	0.553333	0	0	0	0	176648	310635	162937	150118	307703	315547	206030	191058	107052	305807	269993	253652	267735	220857	205127	232830	201594	130509	184110	152241	46238.9	315494	154878	89561.1	230559	231984	102126	151311	11062.9	144559	133387	174242	194083	254673	101421	255007	186809	222859	241249	198062	168353
0.55_277.9154n		316.879	1	0.553333	0	676.975	0	2291.64	68661.7	39707.7	74845.5	80752.8	24245.1	17778.1	45430.2	85716.9	217047	90632.8	100519	51187.5	30565.8	147650	43236.1	64876.8	47676	32603.2	154332	177021	43676.2	123161	182829	214337	26142.8	42640.1	96659.9	142242	78493.6	194692	66734.9	234605	48868.6	94633.1	81738.1	51214.6	58428.9	34249	86751.9	51351.4	60680.3
0.55_298.1872m/z		298.187	1	0.548883	0	0	0	0	85694.9	96485.1	48990.5	40538.8	70093.1	20951	32899.1	36551.6	38134.6	29926.2	10381.4	68508.8	48297.9	20119.1	75097.9	9978.74	25878.9	33915.8	38976	23161	6885.7	189089	16667.7	13807.4	39403.9	18990.8	19203.4	14449	0	16784.8	32083.8	13053.6	18663.7	10414.8	36326.5	30883.9	91220.7	102931	16513.7	32914.8	24067.3
0.55_309.8634n		332.853	1	0.553333	0	0	0	0	211686	272540	195148	147498	230795	259365	207341	221655	146927	343223	293703	246973	232959	271909	213625	241585	202126	137719	227566	211317	74844.5	350919	213528	144876	208105	225126	151457	205717	19808.3	199667	130462	244104	217398	296919	125729	272044	190288	219763	279281	226266	204409
0.55_364.8004m/z		364.8	1	0.553333	0	0	0	0	36395	111955	30289.5	11804.1	117172	155468	44224.1	36680.1	1843.73	81441.5	57576.2	68999.2	93648.4	29650.1	63435.8	48578.2	40772	38175.5	16130.9	7786.99	5186.87	59624.6	10698.5	2105.77	84164.7	64216.2	13267.8	15132.2	0	8097.5	12712.6	13038.7	53145.4	55239.7	8249.06	88349	34522.8	64864.3	56083.7	53807.2	38566.6
0.55_377.8508n		416.814	1	0.553333	0	0	0	0	112356	110573	106898	69627.8	92873.2	87661.4	78461.5	119571	98462.7	170929	161200	130455	99919.7	147473	110119	117509	85483.5	78756.7	125285	124736	49028.2	180485	126779	100537	86141.2	97664.6	94834.6	134799	13671	121395	67211.5	163718	107418	163507	77950.1	130523	88278.7	81085.2	147733	118593	110638
0.56_111.0797n		134.069	1	0.56225	0	1022.5	840.931	571.352	207478	503912	196501	1.59475e+06	702808	685405	1.403e+06	362216	245924	296077	397537	443857	882155	706852	560967	778478	1.22367e+06	114993	1.23415e+06	1.01354e+06	44855.3	536577	407818	232071	922985	469944	181912	200162	75657.3	652461	751636	530159	1.11394e+06	245439	442415	356464	790510	602875	232126	308624	433128
0.56_173.8887n		174.896	1	0.5578	0	0	0	0	346353	968313	384455	299931	1.09119e+06	1.18671e+06	558589	410863	99590.4	628913	524512	627453	816769	419813	510438	467771	556933	305692	298932	208759	109505	692152	263342	93394.5	674414	654514	121073	195372	5663.66	188027	322667	204672	466293	502599	157080	646015	510566	679332	527725	434905	369221
0.56_175.8869n		198.876	1	0.5578	0	0	0	0	105065	247306	101941	86841.1	257217	241689	145884	115384	38118.7	178388	147313	167384	204868	115702	133580	130023	142991	80674.2	91722.7	64080.6	27784.6	184796	77394.5	34940.1	172378	152449	43247.2	65011.8	1511.22	63387.3	92907.1	71709.8	126735	136786	46054.2	162837	129414	169990	141002	121893	106353
0.56_177.0514n		178.059	1	0.56225	0	705.345	27.4708	453.728	233499	135028	185558	456799	135058	26197	128356	144220	445613	42518	35905.3	131918	105946	73670.1	100949	57329.2	179356	258317	114562	89387.4	116768	46043.2	134677	45780.4	102835	45492.7	237831	55138.4	213782	87085.6	430557	70513.6	119593	47259.1	439314	33444.7	381138	157886	33900.8	114498	79523.7
0.56_185.9903m/z		185.99	1	0.56225	0	68.6347	0	0	51268.3	33047.5	40842.1	54827.4	27435.5	8892.86	43601.1	35334.7	42188.4	26982.5	20430.3	48203.9	28826.3	36144.3	47795	13424	50921.8	20362.2	27100.3	79405.4	27097.4	18525.9	29405.4	13261	23216.2	26244.7	20665.3	55832.4	21981.6	56805.7	25630.6	31954.3	37855.7	13440.9	56276.3	26645.2	34410.3	30283.7	38270	27729.1	51383.2
0.56_200.0407m/z		200.041	1	0.56225	0	377.705	258.539	154.197	59326.5	27203.5	58011.4	120632	29319.1	798.873	28530.3	34598.2	161178	10219.2	13724.9	36711.5	19395.1	18724.7	23111	7697.52	47028.6	60208.1	28246.4	28186.8	34504.8	8589.34	35750.2	13361.6	18898.9	9679.67	67950.4	15239	75606	34141.1	107517	18952	28665.3	13738.1	109799	9413.45	92854	40120.3	6258	30190.1	23544.4
0.56_201.9642m/z		201.964	1	0.56225	0	0	0	0	120201	136925	87453.8	93920.9	122884	68605	131354	84601.5	41169.2	83125.8	59720.6	145892	123174	74736.1	162831	42831.7	132582	60435	42784.4	107243	44762.7	43764.7	38813.8	11780.3	107741	99246.5	33353.6	92659	9735.23	71313.2	48065.6	47281.7	118299	37355.9	103823	93011.3	85940.2	102840	103935	87583.6	133401
0.56_207.9723m/z		207.972	1	0.5578	0	0	0	0	24351.4	9116.12	19447.9	22922.3	6626.64	551.209	17490.8	17591.8	28294.9	11257.1	10046.1	17211.6	9493.87	19885	19354.9	4494.75	20536.3	5191.93	14135.4	48599.9	12712.1	7626.98	14118.3	6803.76	7385.56	11558.6	10852.7	30870.1	16490	34097.4	11922.6	19735.2	15627.7	7287.72	29403	10586.9	12938.9	10730.6	15798.2	10768.3	22851.5
0.56_209.9696n		232.959	1	0.56225	0	0	0	0	135973	195404	131120	126550	194047	69512.8	136198	132595	48952.2	56546	59587.8	172926	125172	31412.5	140261	15755.9	171903	54009	2278.73	22531.2	48928.8	9777.1	25873.5	11422.7	153655	98551.9	94816.5	66327.8	10344.8	15024.6	65793.2	16319	136817	50092.5	59192	70807.9	115282	199752	95177.8	108140	135267
0.56_212.0675n		235.057	1	0.56225	0	0	0	0	252278	157086	158547	229799	194521	49529.4	137238	157096	176765	48542.8	34970.5	155503	143786	50430.9	146353	37385.7	174326	461604	57343.6	40421.1	90206.3	59834	79346.2	16699.2	120288	52281.4	173163	43197.6	60678.9	30896.3	263360	40515.9	131473	53343.4	338709	49622.6	370873	173889	44041.8	146986	73884.1
0.56_223.9462m/z		223.946	1	0.56225	0	0	0	0	69841.3	51846.4	52163.2	49484.4	42869.8	24692.6	59386.7	48047.8	34400.6	41166.5	33885.6	62667.8	50645.3	45558.9	75190.3	23298.8	58879.3	24559.9	31050	77788.6	26127.5	23950.5	28663	9160.64	40548.2	48251.4	26498.6	61780.8	13642.7	52251.9	30177.4	30724	57268.6	20348.9	60350.4	45925.5	45184.7	43708.5	52096.7	39212.7	70806
0.56_231.8472n		254.836	1	0.56225	0	0	0	0	64117.8	91171.8	85128.3	52897.5	88945.6	81491.7	78190.3	80793.5	25687	95740.6	92060.2	97319	87937	91179.8	58043.2	74222.1	79197.2	23991.5	59079.7	49958.9	22945.3	89527.4	77058.7	27160.8	65159.9	84331.9	24009.4	50328.8	0	53970.2	57762.5	66305.6	63844.2	87781.7	31542.3	70875.1	77129	67595.2	73444.1	52514.6	68624.5
0.56_283.8607n		322.824	1	0.56225	0	0	0	0	51804.9	31137.9	61534.7	48044.2	20364.1	25094.2	42341.9	62315.2	49922.8	64777.1	72330.2	50042.5	34653.6	103076	27220.7	57635.3	42355.6	6427.65	79244.2	80495	18545	80325.4	116325	70348.3	21402.2	44442.9	36170.8	68864.8	5496.46	90252.3	40183	112247	35524.9	69044.5	40546.9	44364.6	43358.2	26220.8	52994.4	29903	46920.6
0.57_135.0723m/z		135.072	1	0.571167	0	0	0	0	5156.91	12626.6	5323.4	60477.1	18635.5	17392.5	48478.4	11954.8	7800.28	8925.87	12752.6	14069.8	26844.3	27287.3	17231.6	26457.9	40864.1	2541.96	47068.1	39549	113.639	17472.2	14334.2	8937.77	29800.6	14671.3	6312.82	6711.01	1243	26051.2	24554.7	20761.5	41401.1	8053.83	13876.1	11300.8	25884.7	19629.3	7060.53	9603.96	14843.5
0.57_142.9985n		165.988	1	0.571167	0	0	13.5639	0	130395	111478	70760.7	167581	129089	27745	80185.1	68919.5	63832.4	19376.4	25236.9	78373.2	92660.2	24832.2	75657.2	25083.8	112616	129755	37929.5	28056.7	41172.6	22973.6	31080.6	8496.31	73482.6	27378.9	67486.5	20352.2	44918.8	21842.4	193528	10844.8	65384.2	22485.5	136416	28929.3	168710	112198	16448.2	62130.5	27494.2
0.57_169.0947m/z		169.095	1	0.5667	0	137.145	131.86	14.346	331114	166319	214198	1.08123e+06	213303	28383.1	191167	190415	635292	48445.6	59284	188281	138306	81797.4	126913	42571.6	350929	332379	142762	109023	81530.9	68246.4	128959	42686.9	104328	61335.6	228874	65626.7	134933	78732.8	1.06858e+06	64059.5	163513	50821.3	695820	48467.5	797932	223197	44253.3	138501	100540
0.57_183.0661n		222.029	1	0.5667	0	0	0	0	879900	2.29745e+06	1.10418e+06	2.04351e+06	2.74039e+06	767045	1.29758e+06	1.27662e+06	620580	983024	498594	2.33146e+06	2.16414e+06	436210	1.5927e+06	634134	1.83545e+06	687105	587235	833323	279276	444289	434585	174593	1.81215e+06	975872	894815	445340	233654	744485	1.08729e+06	503386	1.47632e+06	620999	730893	910292	1.64652e+06	2.19426e+06	556376	1.70263e+06	795479
0.57_209.9074n		248.871	1	0.5667	0	755.518	0	1799.01	209631	105972	300124	140830	75247	169953	195504	307667	246492	274512	346141	177792	116737	412707	122729	278984	156501	48125.9	308529	454925	150679	238687	440547	305563	96887	225901	257347	366493	136591	396300	147162	440051	141417	310501	198727	219579	136167	106248	187350	118487	228926
0.57_215.8526n		254.816	1	0.571167	0	0	0	0	45993.3	37345.8	92816.6	19753.9	30575.8	61360.3	59555.5	82038.1	12144.9	64602.9	74726	55620.2	42110.3	62903.7	26187.5	45582.8	41942.4	3072.39	31420	50892.4	22510.4	31749.4	60091.9	20666	30162.2	70888.6	26421.4	45491.2	0	43585.5	23001.6	48729.1	38445	65884.6	24370.4	58538.9	33054.1	29359.1	36805	22491.7	63972.4
0.57_216.9309n		217.938	1	0.5667	0	2.25371	0	0	144340	239768	105293	79524.1	239117	148310	183763	97991.5	23512.9	108480	75475.2	196343	213970	62802.6	234376	52161.4	170525	77570.5	37175.8	79389.7	28990.9	50653.6	27654.2	3294.2	175823	158664	27843	76667.8	594.131	48487.4	46223.6	29122.8	158402	48487.3	81551.6	152656	106817	160929	119523	111258	159425
0.57_225.9758n		244.011	1	0.5667	0	10.4357	0	16.4491	94544.8	182730	95492.8	165987	214009	65012.5	115758	102211	65369.6	77389.3	42705.6	186848	171841	40218.7	113715	53953.3	155666	75105.7	49253	62188.5	19159.3	32587.2	35453.5	8307.48	134043	84757.7	76684.5	36066.6	16038.8	49781.8	116575	37091.5	108245	58442.9	80137.1	74396.2	176720	189088	40370.7	130251	61113.1
0.57_227.8787n		266.842	1	0.5667	0	0	0	0	124601	110208	158868	61879.3	83830.6	223410	126550	169384	62488.1	202671	224215	134554	118607	192197	97783.6	190589	92763.4	41079.5	126730	150274	64555.8	132772	154384	80032.1	100021	180435	112811	149991	21500.6	134754	70288.4	147205	112904	202762	79192.1	195092	86108.9	83834.3	120847	88392.7	142655
0.57_228.0372m/z		228.037	1	0.5667	0	0	0	0	30929.6	33999.5	36180.6	71673.8	33237.7	9211.19	30700.1	36908.7	42686.7	26987.3	16520.4	54106.9	35227.2	22191.5	31242.5	20123.9	44708.4	9803.74	28147.9	47881.6	7984.2	15314.4	26976.7	12400.4	25901	22513.9	38780	23072.9	15515.4	44150.1	39527.3	35725.3	31039.6	23791.6	30972.6	18765.4	49183.4	45382.6	13887.4	37029.1	21634.5
0.57_230.9579n		269.921	1	0.571167	0	2838.93	0	1699.87	157257	164919	93952.3	105057	173506	122449	156273	107815	84045.7	146609	123191	143453	171825	111382	133367	122426	170179	64632.8	147017	155522	37661.3	119287	72110.6	50893.7	119308	117040	118541	149154	35978.9	155551	93913.3	116220	116201	118586	81539.2	93368.3	85296.7	160036	95159.6	103372	85228.1
0.57_237.9732m/z		237.973	1	0.571167	0	0	0	0	23183	9538.2	14286.5	24500.8	6129.84	4420	16398.8	16748.7	45059.4	15092.9	16876.2	12572.3	8440.38	28202.9	10845.9	14555.3	19173.5	4767.29	36599.1	49132.6	10799.9	15724.8	26623.6	29640.8	5557.94	9778.13	33532.2	42127.5	33423.6	61299	19242.1	45061.2	12543.7	16343.2	23047.2	6957.83	8518.46	12084.4	12349	8591.26	11006.2
0.57_238.8625m/z		238.863	1	0.5667	0	0	0	0	20387.9	14369.1	30762	32092	7376.84	6085.77	21446.7	30706.7	30329.4	25193	31245.2	22687	10555	48899.6	9582.75	23654.2	23869.1	3878.96	38243.3	43420.6	14334.3	37754.2	59797	41566.3	7810.12	17025.7	13976.8	32694	2808.78	46005.7	29935.5	53238.9	12502.4	28414.5	19578.9	15039.7	25657.9	12629.7	24089	12123.2	22124.6
0.57_253.0117n		276.001	1	0.5667	0	5.27427	0	0	83551	98650	51168.3	91594.9	106190	105746	150125	199740	22003.3	56614.3	97481.5	83227.2	124670	62880.4	110752	85234.9	118329	15999.7	101973	77167.7	3652.18	77137.4	65866.2	23198.1	67959	85874.9	20657.6	70596.7	16291.4	37808.1	53687	38005.6	61263.8	59607	123185	142118	123271	104022	52958.4	69296.9	115560
0.57_256.8129m/z		256.813	1	0.571167	0	0	0	0	22755.5	25918	51736.5	8804.63	17030.6	47875.7	32273.3	44532	4299.58	36700.3	39347.9	31621	28559.7	30159.4	17674	29902.3	27242.2	985.566	12885.9	22545.4	9142.69	16592.6	25900.2	5183.99	21161.1	46992.5	11031.8	22512.1	0	17007.3	13052.3	18438	22858.7	38054.6	8976.37	40294.4	18986.5	17892.5	20051.6	14713.8	35189.9
0.57_257.1027n		296.066	1	0.571167	0	1056.43	0	1289.21	2.2312e+06	3.65718e+06	1.5463e+06	3.84978e+06	3.88237e+06	5.00164e+06	4.26342e+06	4.56354e+06	1.18279e+06	2.68808e+06	3.47559e+06	3.30933e+06	3.14383e+06	3.43233e+06	2.5212e+06	3.71516e+06	4.83015e+06	548944	3.77948e+06	6.62042e+06	278185	3.81015e+06	2.66149e+06	1.37838e+06	2.67464e+06	5.25371e+06	941593	5.44301e+06	1.39504e+06	3.34264e+06	1.85563e+06	2.65561e+06	2.65146e+06	2.1117e+06	4.53512e+06	8.19721e+06	3.81124e+06	3.59622e+06	4.74735e+06	2.56996e+06	4.99663e+06
0.57_259.9850m/z		259.985	1	0.5667	0	0	0	0	29418.8	119988	30414.4	46854	153784	52765.7	46974.8	33286.4	13517.3	40880.3	17004	90847	100778	12937.2	60654.1	23082.6	61214.1	21635.3	10995.8	11061	4979.31	14032.8	5157.64	0	82149.8	43818.8	22193.6	6581.12	3580.41	10695.6	26942.8	7605.23	50936.3	21781.2	16625.4	42644.4	54572	96667.9	15871.5	60775.9	23004.9
0.57_260.0270m/z		260.027	1	0.5667	0	0	0	0	25121.2	12636.4	18740.4	44899.9	9521.07	8935.79	31360.9	64127.3	27879.8	9462.7	25436.7	17961.7	13792.7	27539.9	18742.7	19555.6	27126.4	4096.05	36781.5	55920.4	2314.36	20092.5	45881.8	29702.4	7041.51	14115.4	11878.4	41561.5	45304.3	28558.9	18487.3	29353.4	13094.1	16427.2	68823.2	26492.2	29129.5	16982	14656.1	12374	37015.9
0.57_264.8445m/z		264.844	3	0.5667	0	0	0	0	140443	152967	187500	60139.9	126479	358535	165954	189186	47121.3	243272	250998	169871	166295	196419	126018	236970	128507	46704.2	127135	140211	62402.2	171297	140083	73117.9	142694	254147	109995	142595	13876.9	107775	68762.4	122796	144283	243025	77411.2	270794	104963	124451	149647	119495	176085
0.57_280.8183m/z		280.818	1	0.5667	0	0	0	0	20121.2	39248	19228	0	39464.1	121148	25294.5	21906.8	0	44216.9	33903.4	31736.8	43298.3	19402.9	25953.2	36719.4	18290.3	7444.44	8846.73	8201.96	3624.87	22683.4	6681.77	0	37967.7	46868.3	8017.93	10679.3	0	4382.03	5834.26	5278.46	23970	34848.3	3805.77	54253.4	10825	24573.2	19145.7	17759.9	24471.7
0.57_282.9713n		321.934	1	0.571167	0	0	0	0	61054.9	24522	36073.9	46879.1	16288.5	16319.2	43524	42845.5	96373.9	46389.9	52050.5	40400.3	30214	79771	32608.6	50977.8	38649.6	19284.8	112300	135878	27570.2	63801.7	62174.2	67080.3	20930.6	29205.1	89193.8	117305	83745	142991	42787.4	110902	33520.7	52131.4	53454.6	28567.9	20704.4	30941	40061	32207.6	31999.7
0.57_341.0641n		364.053	1	0.5667	0	0	0	0	73338.9	114594	54995.5	92908.4	117472	193198	133491	172691	42619.9	116216	152931	116446	95807.6	148453	77983.1	144804	138406	13909.7	146095	223409	4511.5	212181	94643.7	38980.1	69698.6	176280	28141.1	212280	21227	112803	50002.3	112620	63729	87778.4	102679	288539	94955.9	112058	171167	77560	127395
0.57_348.0794m/z		348.079	1	0.5667	0	16.6422	0	0	34979.4	22263.5	51096.5	57221.5	18400.6	25570.9	49452.3	108880	40749.7	34432.5	62817.1	41694.4	18413	84869.6	18301.2	59460.6	57237.7	1875.29	120279	224021	901.763	73941.5	97462.8	50495.7	11597	55866.6	19605.5	155415	46664.7	111756	29265.5	104853	21890.3	33999.5	84456.6	87275.9	43756	24321	64193.9	20724.2	61348.6
0.57_384.8454m/z		384.845	1	0.5667	0	0	0	0	23585.3	0	38461	13033.3	0	11215.4	11064.9	36538	31399.6	32500.8	53445.7	15585.2	6251.14	65029.1	13346.1	33239.4	4618.85	2954.94	45386.4	62643.1	30410	33179.3	62993	53896.1	1931.36	21964.7	52726.6	66315.9	20910.9	61800.3	6838.85	75370.3	16918.9	47220.7	29482.8	28156.7	5803.43	2744.71	26798	13039	32474.8
0.57_73.9330n		112.896	1	0.5667	0	0	0	186.893	274070	300058	394449	190789	281747	421029	336176	373080	130116	344056	371866	329131	301165	315946	205366	295497	317081	75333.7	217808	274615	141436	230973	275925	127995	229124	387829	167427	236363	36905.5	235722	211497	240455	240932	337364	172843	330079	261381	259211	223976	181378	304454
0.57_75.9300n		114.893	1	0.5667	0	0	0	0	85061.5	95927.8	122852	55089.8	88398.1	138415	108180	117335	39742.4	108614	117362	104904	95771.3	98787.1	63337.1	91340.8	98493.9	22987.8	68186.4	87439.8	43992.8	73176.7	86676.2	36642.3	73526.3	124343	50505.4	73497.2	10290.7	73423.8	65934.1	75822.3	74473.8	104763	54141.8	103749	78401.9	79652.8	66706.6	54752.6	96530.4
0.57_97.0142n		135.977	1	0.571167	0	0	0	171.616	52851.2	38822.3	46830.3	96383	38048.1	15313.9	43149.9	46023.3	152262	23233	25707.5	42862.4	33485.7	25753.1	29536.5	17412.2	48224.6	30758.5	37801.9	48891.9	24548.9	16336.6	30966.6	16836.1	30735.7	21796.7	46311.1	27655.6	51049.3	39031.7	83486.3	28766.4	31152.4	18680.3	60108	18582.3	58833.4	41844	16625.3	23775.6	23746
0.58_111.0297n		134.019	1	0.575617	0	0	0	46.2247	50357.3	33498.4	30572	112392	35708.9	15211.6	50957.9	40770.8	132401	22603.4	28660.3	32126.2	29903.1	43291.2	18875.7	27528.1	57206.8	15398	78157.8	50566.3	8086.24	29353.8	56934.8	19487.3	21131.9	19709.6	50307.8	20688.6	39071.4	40256.6	109719	35688.7	25292.4	26386.6	66545.8	10797.3	70445.8	41292.3	14141.2	15861.3	18400.5
0.58_141.0401n		180.003	1	0.580083	0	0	0	140.965	57577.3	29867.7	37171.5	143275	30224.9	14183.2	41984.1	39445.9	79342	21685.6	21947.2	35783.6	27541.4	34565.8	18952.7	25567.4	57188	17745.6	59088.3	48029	14219.3	23717.8	39830.3	14306.3	18703	20763.3	36933.1	18665.3	45201	36259.3	153808	22216.6	25846.6	18984.6	93140.4	15292.1	96802.5	39816	13649.9	18134.5	20524.3
0.58_146.9966n		185.96	1	0.584533	0	0	0	0	1.07489e+06	1.03179e+06	883259	1.00995e+06	1.00227e+06	531149	1.04964e+06	908619	727567	786858	691344	973053	993136	751755	842405	549955	1.28654e+06	594113	926573	1.24487e+06	596333	660801	646106	500417	717326	743433	879342	1.09913e+06	446206	1.31712e+06	850770	969063	892580	739112	812570	579689	741339	971496	763748	761908	746763
0.58_154.0354n		192.999	1	0.575617	0	0	0	0	72759	43632.3	60961.7	154389	44306.3	8593.73	53753.4	54525.6	149283	10173.7	8649.32	50529.6	39517.3	21338.7	32312.7	10886.5	68113.3	74177.6	32271.5	29379.7	33333.3	1548.49	28101.1	11345.6	34186.7	19803.3	76412.9	14265.1	80809.4	25491.6	149174	12996.3	45649.1	13427.8	159579	11118.3	156093	51720	10957.5	37992.1	27018.1
0.58_170.9935n		193.983	1	0.580083	0	0	0	0	85596.8	84279.3	55714.9	92016	67946.6	37201.5	57879.8	65642.4	111499	42414.7	60316.6	96265.2	94588.9	46782.1	70254.1	29177	56987.7	62843.4	40390	56804.9	33770.9	31258	25005	17083.7	55076.6	46021.5	53156.8	37409.5	46409	43604.6	105352	20898.6	56311.5	25956	88397.2	48109.6	127970	61642.2	27704.5	40160.6	45724.7
0.58_178.0086m/z		178.009	1	0.584533	0	71.8507	0	372.312	29469.7	11596.9	19857.7	41492.1	7923.74	1413.53	14579.2	21939.6	108701	7227.65	14644.9	20388.5	13802.9	20409.9	14290.8	7464.73	12660.8	13432.2	24000.6	35976.4	23043.1	9419.23	15478	20902.8	8893.76	9560.16	27547.7	17689.2	78962.4	30118.1	42504.3	15537.5	12772.7	7576.37	46330.4	6917.59	33679.9	11049.9	8641.88	8903.95	13398.6
0.58_185.0090n		207.998	1	0.584533	0	0	0	0	203319	270462	189951	261828	266332	430796	313014	310770	303092	389809	362262	258970	263882	230994	137268	236831	245851	61651.8	193063	322691	74974.6	266927	173426	67652.6	143550	427897	169825	166152	45433.7	207807	288522	209923	170667	275823	165591	307620	262672	221423	194462	124284	240172
0.58_185.0687m/z		185.069	1	0.575617	0	0	0	0	144100	126991	77484.3	405541	195765	31434	100103	78138	130743	21915	30498.9	100202	104285	26788.9	67882	21003.4	189199	156167	39547.4	26662.5	20518.1	30074.8	29632.1	4101.04	72256.6	34853.5	58260.3	14837.1	11438.4	16865.3	419618	11766.8	74835.2	23457.7	200396	26449.3	367960	143148	18919.3	62224.3	36721.4
0.58_187.9579m/z		187.958	1	0.580083	0	155.531	272.739	74.2676	34644.9	36397.6	28269.8	26050.6	38166.9	18916.8	36514.2	25192.8	14607.2	24078.8	22607	33645.8	37760.4	19309.5	26285.4	16705.5	44262.2	16805.4	22065.1	32657.1	13650.8	19356.9	15292.4	8973.59	27475.3	22562.2	23516.3	30887.3	5884.06	31493.5	21725.6	23570	29129.2	25160.5	22652.2	16579.2	22909.7	32756.2	24783.4	23475.6	23542
0.58_188.1758m/z		188.176	1	0.575617	0	0	0	0	43153.6	39223.4	31223	137793	71479.2	69848.2	85383.5	38912.4	34148.7	31822.1	179483	54209.9	69989.6	596824	133459	157219	88464.9	26594.9	625657	172178	18874.4	567284	136981	114447	66768.9	46968.6	8504.35	57479.8	3377.81	183423	118596	163445	41662.9	71549.7	53070.4	44643.2	36484.8	48474.6	46231.6	47846.2	26305.7
0.58_191.0403m/z		191.04	1	0.580083	0	158.378	0	0	38462.7	19472.8	61252.3	87858.1	12454.5	24716.9	38281.3	52689.9	131345	63917.3	63448.7	34395.4	19832.3	61077.7	10952.5	43587.8	28569.3	18153.3	52789.5	120272	45472.8	44344.2	101013	59949	12938.9	58155.5	45762.4	57569.2	61569.8	100055	97950.5	118041	24087.3	64307.3	78749.2	36434.5	72790.8	21234.4	43413.7	20446.5	47686
0.58_192.0243m/z		192.024	1	0.584533	0	130.223	0	0	64537.4	39743.9	72188.4	141929	31053	35976.5	79131.3	120127	316795	96097.1	107301	63690.6	40293.6	111338	34770.3	70342.1	68942.4	20158.6	107883	230281	67792	96966.8	151959	93275	27147.3	86257.3	100537	113078	101382	166306	122676	179889	39731.8	87809.3	106188	62431	80778.5	45761.5	68390.6	31080	80726
0.58_194.0327m/z		194.033	1	0.584533	0	0	0	0	186089	263898	149833	384354	323796	45311	138528	97437.9	186192	40885.5	37579.6	178262	184235	30128.2	136411	28431.3	221353	260665	39154.8	27925.3	46746	24014.6	35822.1	7488.57	151279	56104.2	117166	21324.1	28501	31096	375862	17718.9	124650	32892.5	205300	40516.4	393111	251889	25035.4	130182	62177.8
0.58_201.9337m/z		201.934	1	0.575617	0	0	0	0	645029	1.2753e+06	443019	418823	1.45409e+06	884795	846030	478928	146684	621688	469680	818520	1.17503e+06	310970	751033	401753	964572	387269	336406	343165	156917	376412	155475	67094.5	828536	680715	291248	364142	29808.5	332366	396552	227225	705234	448329	265175	535037	522516	974319	458748	571111	444199
0.58_204.9543n		222.988	1	0.575617	0	0	0	0	78597.1	102600	90865.1	67287	88122.4	196567	99246	83089.3	38952.9	145295	108796	99684.5	99716.1	65656.7	50845.4	81282.2	87155.1	37683.1	50087.6	84457.1	36500.1	64758.8	52263.6	23504.5	56891.7	168460	49207.9	71011.6	2461.3	73742	99816.4	61635.6	67288.2	102089	57182.2	102395	107667	72991.7	71595.2	57349.8	83694.8
0.58_206.9910n		229.98	1	0.580083	0	1544.31	106.141	2322.96	86631.1	94642.7	65272.6	112696	87611.4	159561	134045	128892	154907	183382	169883	102456	97689.9	123044	41988.9	122941	99852.4	17325.3	110239	177101	24536.7	141671	97445.6	34177.2	51653.7	179837	69949.1	80893.9	19575.7	118887	133416	122285	62964.2	142276	67931.7	128989	109655	86532.9	90851.9	48312.5	98531.8
0.58_207.0143m/z		207.014	1	0.575617	0	0	0	221.769	83220.7	76736.9	120451	125318	56310.3	142482	102199	104973	107849	184502	156653	100006	83178.3	100538	37435.8	110570	74740.5	51928.3	77997.6	142452	63462.3	93246.3	116153	46011.1	44345.2	189332	72428.9	79710.9	29205.4	110294	174633	130849	64151.5	140290	113422	114938	155672	62489.6	99597.5	57519.2	118239
0.58_219.0266m/z		219.027	1	0.580083	0	0	0	0	139438	180370	248156	108913	142029	378599	277612	297991	110999	406604	202381	141969	201325	267820	88459.4	240975	107909	55365.8	132311	169750	85909	162730	532376	188521	118273	325397	130918	169080	49783.4	258736	126901	352734	138285	361038	110356	201350	85602.9	129174	258832	75399.1	208352
0.58_236.9031n		259.892	1	0.575617	0	0	0	0	75379.1	110523	65015.8	32001	115191	74326.7	96446.5	62509.8	6597.81	58702.2	57236	88670.2	113019	38414.1	63128.9	36526.6	105461	14613.9	24398	35734.7	19806.7	25778	17501.2	6165.79	72263.2	70786.9	25868.8	46531.1	0	32396.9	30746.8	24928.4	67066.7	48576.2	21287.6	52357.4	41824.5	83469.3	42322.1	48620.8	46960.3
0.58_243.1833m/z		243.183	1	0.584533	0	0	0	0	1.09039e+06	1.84913e+06	1.3698e+06	2.15502e+06	2.25761e+06	402844	1.08907e+06	1.01306e+06	614060	385436	551934	1.74845e+06	1.65158e+06	487357	1.49585e+06	246183	2.10621e+06	1.07506e+06	648011	435348	847170	526876	300317	208831	1.69608e+06	735804	877516	601037	673552	406202	2.11667e+06	224491	1.37634e+06	410063	1.05541e+06	492026	2.0644e+06	1.35474e+06	722592	1.36056e+06	883892
0.58_245.1804m/z		245.18	1	0.584533	0	0	0	0	373698	631207	478532	723335	764293	158466	380051	444421	319659	157475	400570	568755	567024	723104	560615	290312	721747	373971	1.15282e+06	383565	302306	943058	234450	106703	580668	255586	319408	230261	209977	252539	840766	291189	461563	180295	370598	239004	806790	462628	262948	460300	314668
0.58_337.9082m/z		337.908	1	0.575617	0	0	0	0	59064.1	57251.9	34040.1	34814.4	56249.6	52505.3	61883.2	37615.6	29279.3	71831.4	58052	51247.8	62116.9	53025.2	52723.2	62657.6	52693.6	34477	69109.5	60133.6	19093.6	63923.3	29229.7	18145.9	43508.7	52703.6	57026.1	64916	13135.6	61279.9	34885.6	44765.3	50463.5	53109.8	33500.1	50017.3	30179.8	64649	42103.4	56057.4	40517.7
0.59_104.1074m/z		104.107	1	0.59345	0	20028.4	3397.57	21597.7	1.02141e+07	1.27322e+07	9.24382e+06	1.60671e+07	1.56384e+07	5.00428e+06	8.47441e+06	8.34441e+06	7.39164e+06	4.99782e+06	5.30737e+06	1.06372e+07	1.11056e+07	4.51059e+06	1.01618e+07	3.93466e+06	1.34276e+07	9.8551e+06	4.79947e+06	4.36762e+06	5.62355e+06	4.6903e+06	5.11422e+06	3.58718e+06	1.24292e+07	6.52223e+06	7.83395e+06	5.02394e+06	6.12005e+06	4.77099e+06	1.48559e+07	3.49204e+06	1.01513e+07	4.99198e+06	8.9754e+06	4.9901e+06	1.43726e+07	1.27498e+07	5.83263e+06	1.01227e+07	7.0324e+06
0.59_105.1107m/z		105.111	1	0.59345	0	528.214	0	824.346	698260	888007	639426	1.16892e+06	1.13556e+06	322005	583180	568529	480554	309641	322989	745923	775237	285458	671810	228170	951390	640344	309557	275183	349957	289539	327142	211785	866791	422483	511601	322475	360358	304718	1.07229e+06	211905	698577	315890	596592	326312	1.01066e+06	890640	386339	671392	468276
0.59_132.0534n		155.043	1	0.589	0	27.9249	39.9202	29.347	137121	103102	151551	252575	115600	23968.8	115019	120063	228169	21967.6	10444.5	125753	107170	33052.9	104587	16964.4	145121	262926	39575.7	50028.5	89064.4	1851.43	49601.8	20026.7	101046	41621.1	181930	33279.5	141776	43082.5	233179	16239.6	113121	23929.7	323188	27624	283604	98486.9	31329.7	85632.8	59510.2
0.59_133.0820n		151.116	1	0.59345	0	219.625	0	86.9072	282111	76093.8	6727.3	677781	20399.1	14526.4	6949.07	38784.6	848418	21093	904344	5249.41	6471.14	69078.2	279671	819996	94909	45123.1	93193.2	21690.1	511139	135777	60455.1	666734	33712.3	246414	385613	346961	2.04908e+06	50244	88736	30371.8	330538	300804	295290	12229	53773.7	193417	112380	462763	62389.7
0.59_141.0191n		164.008	1	0.59345	0	0	0	0	278891	301345	202244	193060	292954	152502	292704	194493	110901	147741	113181	323194	283001	146962	463451	86537.6	284542	200058	96888.8	284979	129782	90966.8	87169.3	36990.1	271555	215002	83162.2	239286	48258	173058	101036	83141.6	289689	68748.2	241540	226173	164372	213517	268267	201163	318466
0.59_146.0691n		185.032	1	0.589	0	49.4558	20.4335	0	560207	733187	986779	906965	554831	1.02414e+06	786989	824781	842155	1.10812e+06	833567	846563	719849	553285	422833	521788	567260	640603	410812	953981	523682	459533	760705	334265	438952	1.35652e+06	621105	640747	277108	728145	1.10857e+06	793067	571525	832114	957074	836182	1.0458e+06	431749	742494	505571	925356
0.59_146.9966n		148.004	1	0.59345	0	0	0	32.9597	914855	799054	723566	773489	768395	356059	858424	741236	586631	572100	518877	813483	866508	532748	908441	376448	979575	793310	639389	948051	614195	419457	492466	455617	682744	543505	905620	1.00871e+06	441547	1.04303e+06	640600	698859	840622	539553	782447	450212	568377	728356	637514	746148	623296
0.59_150.1125m/z		150.112	1	0.59345	0	22782.1	10686.3	28819.7	4.34429e+06	1.66631e+06	192960	1.04439e+07	690811	312341	280547	930780	1.04313e+07	270163	1.2775e+07	326012	250056	378971	4.19795e+06	1.1112e+07	2.01565e+06	834237	1.05015e+06	435158	7.31394e+06	1.64373e+06	1.02475e+06	9.36752e+06	775909	4.06989e+06	5.59459e+06	5.05701e+06	2.83248e+07	931624	1.77351e+06	722276	4.94923e+06	4.60414e+06	4.50361e+06	275019	1.06104e+06	3.15056e+06	1.99157e+06	6.73578e+06	1.28252e+06
0.59_162.9705n		163.978	1	0.59345	0	0	0	0	734319	1.22154e+06	504800	420390	1.33465e+06	662715	837853	525827	156786	536167	404964	847826	1.19676e+06	281913	931251	280007	961240	662205	307486	380311	243183	277762	157063	100169	918783	586587	395755	474985	61880.2	416705	370042	235847	804774	370881	346001	517779	454431	880011	482104	695862	441229
0.59_169.0351n		170.042	1	0.59345	0	0	0	0	132754	97943.8	157093	225864	85922.1	95051.8	177048	240132	420255	163888	184823	162275	115882	167438	112823	101067	157830	120175	146958	335824	140636	176962	215677	119908	67930.8	197281	171609	215782	107455	243299	186410	254152	121997	161297	216888	168409	142048	78784.5	186281	92509	206295
0.59_169.0851n		214.059	1	0.59345	0	857.146	394.668	535.095	256687	266014	273498	342136	319825	180119	338189	244594	793094	324747	297657	317301	334369	267981	216939	131921	366663	184257	218257	229343	142173	112668	221486	42750.6	266725	278517	364388	184344	47633.3	304937	434204	192464	291289	214798	149334	196205	388931	416036	159087	257185	261176
0.59_175.1190m/z		175.119	1	0.589	0	3206.46	13.5867	3107.07	4.54359e+06	3.10151e+06	2.87137e+06	8.0863e+06	4.08925e+06	822705	3.25417e+06	3.39569e+06	5.10893e+06	717884	663234	3.03213e+06	3.26976e+06	1.03123e+06	3.19407e+06	732354	4.69547e+06	8.08958e+06	1.1395e+06	1.25714e+06	1.57415e+06	925407	1.88606e+06	531413	2.78902e+06	1.09954e+06	4.00483e+06	939300	2.30614e+06	897493	7.92199e+06	923766	3.06496e+06	851959	9.9238e+06	835477	9.2536e+06	3.83775e+06	920848	3.07098e+06	1.62422e+06
0.59_176.1223m/z		176.122	1	0.589	0	0	4.38202	0	277014	187826	173195	511519	255894	41338.9	196041	206720	321290	36440.3	34094.4	179220	203710	54085.7	191251	37148.1	285417	510555	60810.5	67266.4	91724.9	47992.3	111252	26426.1	168636	58013.6	237959	52294.5	134496	49396.7	489772	49990.2	183737	46994.3	623025	42728.5	580814	233629	49593	179159	88857.1
0.59_189.1346m/z		189.135	1	0.59345	0	0	0	0	65016.4	98625.7	53623.3	85947.7	96531.4	16030.6	56701.4	43638.2	71026.2	17092	22655.5	47593.6	84853.9	26839.9	47443	23769.1	69977.8	77511.9	45596.7	22238.8	22252.5	22715.4	24192.7	11784.5	55550.2	20773.2	48343.3	8086.56	16928.6	25347.3	88809.3	14430.8	35538.8	16845.5	56327.2	14562.8	105026	81534.5	14483.6	48470.6	23423.9
0.59_198.0848m/z		198.085	1	0.59345	0	0	0	86.0244	46982.2	9023.73	28895.8	63402.2	12099.3	6746.55	22828.9	23744.1	336671	19100.8	46179.8	24372.7	14224.8	29185.3	18133	11189.1	28626.1	20283.2	60639.5	33411.3	30058.1	20020	41042.8	10722.6	14688.9	12969.9	81878.1	40130.8	19742.7	57255.8	83375.4	29163.2	25908.5	22670.5	14775.4	14313.1	29262.4	43735.7	15650.5	11156.6	18332.1
0.59_202.0476m/z		202.048	1	0.59345	0	0	0	0	67484.7	5772.18	0	13846	1775.22	2454.09	1582.03	743.584	42404.8	1772.63	52316	1846.9	0	2048.97	36782.5	49017.2	13685.3	1603.4	7274.73	812.636	11352.6	9745.11	3308.81	77140.8	6547.89	14076.6	33440.8	44212.9	74044.3	9508.47	2863.53	2868.3	13134.7	26670	43026.4	0	2574.3	12286.3	17052.5	22987.4	6537.11
0.59_210.0715n		249.037	1	0.59345	0	54.133	32.7446	22.2298	65875.7	133817	122191	137552	183172	8391.05	43894.4	46805.8	68026.9	3560.66	3193.66	76442.8	102984	43608.9	60063.5	35250.5	162464	58103.9	66976.4	37693.8	33534.7	39068.5	67381.7	8560.17	106618	7690.47	64098.7	6685.86	14216	34319.7	136769	29629	50999.2	18914.1	41264.4	5050.11	117925	128550	7970.11	74842.1	18867.4
0.59_215.0557n		254.019	1	0.59345	0	0	0	0	132532	118378	106266	164133	108070	102863	179769	353442	60018.5	57459.2	139601	124339	163075	91992.5	273884	124482	169735	87377	142883	168125	52838.7	98297	131253	101409	140379	114591	75471.3	183053	147806	71951.6	73470.2	72631.7	129955	88674	395628	266199	180899	151729	106413	165942	261651
0.59_261.1979m/z		261.198	1	0.589	0	0	0	0	374584	59171.3	0	387009	12850.1	5121.05	9811.53	12308.7	588150	0	589799	5562.56	10773.2	21147.6	305134	242078	63660.6	36097.3	59375.3	22697.1	399834	168590	19337.1	311875	22901.5	167516	497978	327163	1.16678e+06	39875.5	65044.8	27771	177479	197397	257058	4944.51	41924.4	76925.4	101204	340410	42374.5
0.59_282.9291n		305.918	1	0.59345	0	140.248	101.97	358.199	196514	268795	240989	156309	292976	184492	204197	201367	68906.1	200821	185746	237792	244147	194613	225949	146634	226149	207252	187890	163966	193509	240660	157870	105451	215657	185885	114657	174086	10491.7	197253	171097	168055	205251	193221	131386	169116	177038	208917	266194	212804	197542
0.60_100.0275n		118.061	1	0.5979	0	288.394	9.14079	346.536	297959	558156	403960	1.08719e+06	756202	76225.1	551589	701286	319383	30056.9	37821.6	529318	558210	83467	506087	97605	923501	655573	154820	181363	160058	35942.2	131938	46064.7	1.14031e+06	96856.5	330272	93436.1	377026	97358.9	776730	41571.6	959737	74634.8	736957	117629	753920	590155	70234.8	622761	175294
0.60_105.0429n		147.076	1	0.5979	0	12289.5	4821.55	11053.3	1.87825e+06	1.98137e+06	2.51894e+06	2.683e+06	1.60135e+06	2.0002e+06	2.0196e+06	2.08585e+06	2.43403e+06	2.0104e+06	2.02342e+06	2.31331e+06	2.1008e+06	1.25968e+06	1.78946e+06	1.26371e+06	1.94155e+06	4.34554e+06	1.10204e+06	2.07293e+06	1.66402e+06	1.20487e+06	1.63854e+06	1.01331e+06	1.57991e+06	2.68428e+06	1.86941e+06	1.69706e+06	1.20601e+06	1.47479e+06	3.04366e+06	1.54543e+06	1.79375e+06	1.56153e+06	3.65859e+06	2.07755e+06	3.3728e+06	1.36293e+06	2.00244e+06	1.94695e+06	2.32953e+06
0.60_142.0263m/z		142.026	1	0.602367	0	0	0	0	199630	213646	169429	133473	207894	104365	230563	155936	51954.2	79407	79147.4	253814	241025	102632	421462	56925.7	225021	225486	73821.2	191801	125444	69847.3	60153.4	20082.9	257529	159242	61956.8	191814	21445.2	119359	58713.2	62310.5	253038	36280.5	212287	172157	119235	178128	204815	184287	262955
0.60_149.0638m/z		149.064	1	0.602367	0	188.687	38.3062	36.0156	468204	555107	461878	525437	484724	446974	614083	649683	866817	413270	464513	600155	602689	315142	630467	283964	518980	859805	271717	535886	302543	333380	325671	224841	502227	629227	533787	466301	300094	393337	495318	355619	553607	377800	691356	553858	501880	355880	488726	534338	603225
0.60_151.6254m/z		151.625	2	0.602367	0	1060.07	771.367	637.121	24053.2	0	1579.54	18935.1	5407.95	0	0	0	206092	0	9356.84	1443.34	2049.21	597041	5570.03	960217	0	37029.4	1.37328e+06	19038.4	1750.59	1282.95	41965.3	7238.07	4598.6	0	11952.3	6512.11	0	172738	83231.8	13515.3	0	0	0	1.98535e+06	12626.4	38916.1	123484	0	7044.58
0.60_162.1124m/z		162.112	1	0.602367	76.4949	1408.89	0.0746662	2091.84	6.15022e+06	8.29032e+06	3.88732e+06	7.23601e+06	7.02335e+06	6.27537e+06	9.01566e+06	8.91904e+06	3.90211e+06	8.14027e+06	6.71264e+06	6.47464e+06	7.18492e+06	4.42518e+06	6.66922e+06	6.20679e+06	5.91407e+06	2.93115e+06	4.11102e+06	6.53143e+06	1.82481e+06	4.71429e+06	4.88463e+06	2.85146e+06	4.63956e+06	7.48973e+06	4.2486e+06	6.55818e+06	3.27499e+06	6.05873e+06	5.9712e+06	5.74488e+06	4.69949e+06	6.4612e+06	6.49571e+06	6.72288e+06	4.7398e+06	4.64311e+06	6.52574e+06	5.45125e+06	4.99253e+06
0.60_164.0917m/z		164.092	1	0.602367	0	7.79772	10.8509	15.2002	448393	20349.1	3522.2	180652	5558.17	6666.17	8237.38	13176.8	368231	10916.9	258419	5003.72	7505.9	16138.7	328435	241854	90354.8	124567	40141.9	4149.21	225491	69241.2	28972.8	1.05915e+06	53974.1	35050	266983	376569	2.21274e+06	34383.3	20569.5	23717.6	111600	100909	453795	2784.26	54931.4	65312.4	113592	269515	33520.4
0.60_184.0733m/z		184.073	1	0.5979	77.3808	1904.98	1892.69	1439.07	1.36183e+06	2.77564e+06	1.75137e+06	2.83206e+06	3.36462e+06	637646	1.55365e+06	1.56896e+06	931296	919708	618840	3.15578e+06	2.92866e+06	507052	3.13044e+06	693211	2.60392e+06	2.22281e+06	778302	1.03117e+06	778357	579751	583143	501448	3.06763e+06	1.05974e+06	1.52795e+06	864330	792327	867214	1.47877e+06	623611	2.45879e+06	709807	1.51064e+06	1.15308e+06	2.29112e+06	2.7962e+06	877537	3.19614e+06	1.28751e+06
0.60_221.1859m/z		221.186	1	0.5979	0	0	0	24.019	4.01978e+06	3.84133e+06	2.74011e+06	5.17465e+06	3.7363e+06	1.4213e+06	1.17726e+06	2.71786e+06	2.79809e+06	931326	2.39754e+06	3.24714e+06	1.43758e+06	1.30306e+06	2.42693e+06	1.54463e+06	2.81382e+06	1.83205e+06	1.92361e+06	1.62824e+06	2.04365e+06	1.06649e+06	973918	291759	4.51788e+06	1.61633e+06	3.51639e+06	997029	352755	1.13861e+06	3.77114e+06	702259	2.55391e+06	1.09367e+06	1.3694e+06	2.54451e+06	4.04536e+06	5.76282e+06	948517	3.22346e+06	1.69937e+06
0.60_258.1099m/z		258.11	1	0.5979	0	638.828	0	1205.33	2.50847e+06	3.43161e+06	1.37555e+06	4.38127e+06	3.80489e+06	2.72383e+06	3.44068e+06	3.47122e+06	1.25803e+06	1.45859e+06	2.63145e+06	3.39412e+06	3.38164e+06	2.08337e+06	4.47355e+06	2.52837e+06	5.41276e+06	2.17237e+06	3.13926e+06	5.47567e+06	639836	2.5594e+06	1.77051e+06	1.78733e+06	4.1538e+06	3.59753e+06	1.21145e+06	6.40573e+06	3.47248e+06	2.20182e+06	1.92192e+06	1.71578e+06	4.03269e+06	1.2177e+06	7.97578e+06	8.10862e+06	4.51451e+06	3.37122e+06	5.13492e+06	4.60256e+06	5.70245e+06
0.61_122.0272m/z		122.027	1	0.606817	0	0	0	0	82096.2	461709	92604	345275	302158	46029.5	92884.9	203334	68333.3	83911.6	6123.62	601489	245825	73866.6	181778	35727.2	88083.8	173728	60640.7	55041	0	20942.6	7028.38	0	46690.8	65612.8	16626	16019.4	132.922	44650.3	142054	3137.6	152351	2982.09	267362	72169	451613	291514	48308.7	139175	69226.5
0.61_193.1547m/z		193.155	1	0.606817	0	36.277	32.928	40.6378	83289.2	30545.5	153585	59455.7	21248	494864	76093.3	145910	202877	154798	118537	100799	39876.3	189199	30393.1	883949	20937.5	11122.8	100627	206574	103205	51637	99696.8	0	166332	103831	114424	84062.1	0	369047	67183.6	84903.3	153250	67050.5	43231.7	221540	62799.8	161316	86076.1	35381.5	157220
0.62_131.0695n		132.077	1	0.6202	0	11734.2	6457.26	13973.4	9.53868e+07	1.3162e+08	9.27662e+07	7.85178e+07	1.32382e+08	1.16189e+08	1.33661e+08	1.15122e+08	5.53783e+07	1.61431e+08	9.36521e+07	1.14345e+08	1.27316e+08	7.2351e+07	6.93979e+07	7.8752e+07	9.81102e+07	6.55506e+07	5.27268e+07	8.06276e+07	3.00168e+07	6.62454e+07	8.46138e+07	4.55505e+07	8.52848e+07	1.47503e+08	9.10389e+07	7.02395e+07	2.4364e+07	8.88948e+07	8.91474e+07	1.22624e+08	7.77821e+07	1.25854e+08	5.96766e+07	8.25986e+07	7.3506e+07	1.11971e+08	1.04828e+08	1.00807e+08	9.70103e+07
0.62_133.0801m/z		133.08	1	0.6202	0	0	0	0	3.92019e+06	5.35704e+06	3.79029e+06	3.16439e+06	5.45048e+06	4.84189e+06	5.51264e+06	4.72821e+06	2.31417e+06	6.58062e+06	3.87424e+06	4.72006e+06	5.19616e+06	3.04151e+06	2.94278e+06	3.28542e+06	4.067e+06	2.74251e+06	2.20521e+06	3.3565e+06	1.26943e+06	2.80401e+06	3.51646e+06	1.93398e+06	3.5544e+06	6.09446e+06	3.75839e+06	2.92743e+06	1.04529e+06	3.67707e+06	3.60733e+06	5.11053e+06	3.19867e+06	5.19316e+06	2.45422e+06	3.44987e+06	2.98789e+06	4.53607e+06	4.31729e+06	4.14039e+06	3.90237e+06
0.62_203.1502m/z		203.15	1	0.6202	0	0	0	0	1.46943e+06	2.09561e+06	1.26844e+06	2.22474e+06	2.1285e+06	198472	599361	464587	1.10607e+06	184134	206068	995052	1.43057e+06	334830	936132	252907	1.35028e+06	1.32384e+06	636923	282345	402363	282377	297895	119339	989456	168084	714981	134194	269306	244360	1.78381e+06	194974	575200	174216	715661	165076	2.51347e+06	1.96269e+06	119267	872975	186257
0.62_249.1556m/z		249.156	1	0.62465	0	0	0	0	3.18518e+06	2.61634e+06	1.90227e+06	2.15075e+06	2.25133e+06	1.74275e+06	1.26269e+06	2.3495e+06	2.38066e+06	1.58917e+06	2.46351e+06	2.37365e+06	1.21941e+06	1.0929e+06	1.80069e+06	1.51416e+06	1.51388e+06	2.28442e+06	962151	2.02718e+06	1.77564e+06	933397	1.67252e+06	1.225e+06	2.71982e+06	2.06231e+06	4.38588e+06	1.46575e+06	1044208	1.46686e+06	1.69491e+06	2.06338e+06	1.83198e+06	1.89986e+06	1.16956e+06	2.42391e+06	1.64805e+06	4.25287e+06	1.38202e+06	3.24696e+06	1.73185e+06
0.62_427.0950m/z		427.095	1	0.62465	0	0	0	0	795747	1.5056e+06	4.00841e+06	5.19398e+06	1.11086e+06	305306	2.63754e+06	2.79895e+06	1.81817e+06	465028	446644	1.62866e+06	936295	438192	1.49609e+06	620824	1.18603e+06	2.00244e+06	921444	492056	2.98365e+06	440788	1.29368e+06	802913	3.36536e+06	92686.7	4.86781e+06	599779	1.66509e+06	627340	4.63883e+06	384295	2.09249e+06	737430	2.7838e+06	477382	1.41951e+06	1.22589e+06	262896	668754	272672
0.63_116.0708m/z		116.071	1	0.633567	17168.2	54333.9	42296.2	49787.8	23890790	2.57315e+07	1.99349e+07	46194019	3.16667e+07	6.05082e+06	1.73757e+07	1.30809e+07	3.31681e+07	5.02201e+06	5.34397e+06	1.87746e+07	2.08245e+07	6.88391e+06	1.78543e+07	5.73302e+06	2.85442e+07	2.49841e+07	9.98454e+06	7.67337e+06	8.12967e+06	4.23571e+06	7.38466e+06	2.9465e+06	2.09556e+07	6.98496e+06	1.8438e+07	4.60522e+06	1.07676e+07	7.32783e+06	4.40653e+07	3.76311e+06	1.65604e+07	5.19935e+06	3.01055e+07	5.8431e+06	4.50861e+07	3.01157e+07	4.21589e+06	1.75149e+07	9.04154e+06
0.63_117.0742m/z		117.074	1	0.633567	127.745	912.563	406.863	578.549	1.59993e+06	1.74199e+06	1.27946e+06	3.16957e+06	2.14308e+06	369279	1.13696e+06	840549	2.21548e+06	322536	334934	1.2327e+06	1.34045e+06	443811	1.11468e+06	406146	1.91666e+06	1.5912e+06	639612	475015	496374	325041	454584	192049	1.33442e+06	433241	1.20598e+06	264912	677713	468820	3.03437e+06	221888	1.04057e+06	327363	1.92031e+06	359861	3.00491e+06	1.95111e+06	239551	1.11739e+06	547691
0.63_141.0658m/z		141.066	1	0.633567	0	3208.53	2892.16	3416.48	74372	17470.8	21985.2	86304.9	10057.5	1.55657e+06	16395.3	21388	114304	1.18895e+06	1.22264e+06	9561.65	11071.1	1.17386e+06	55101.1	1.78511e+06	14832.4	11684	909623	131160	63403.9	2.43209e+06	955141	784070	9974.99	298787	30185.1	389748	88210.4	345170	183741	628921	19708.4	1.42632e+06	40621.6	983588	44662.4	20471.7	749902	18670.6	63687.8
0.63_146.1175m/z		146.117	1	0.6291	0	186.625	111.648	222.503	1.24856e+06	1.42935e+06	980260	1.65544e+06	941713	1.2048e+06	1.54898e+06	2.02875e+06	1.00474e+06	1.26441e+06	1.89949e+06	1.31103e+06	1.10913e+06	3.19862e+06	1679978	2.8045e+06	976543	587856	5.90117e+06	2.24142e+06	517278	3.87204e+06	2.27218e+06	1.05129e+06	907763	1.13913e+06	887253	1.67859e+06	572239	1.72484e+06	1.60393e+06	2.21345e+06	907919	1.34e+06	1.32357e+06	1.89998e+06	999565	894780	1.87281e+06	1.02104e+06	953442
0.63_253.1273n		276.119	1	0.6291	0	62.4368	0	0	836995	887807	1.69474e+06	2.128e+06	662451	203747	1.43977e+06	1.37435e+06	1.34769e+06	212597	327053	1.04204e+06	948744	420576	935043	403979	1.50174e+06	1.64293e+06	461512	406543	635641	425603	474534	256174	1.02572e+06	96458.7	887222	221848	662296	291825	1.69324e+06	127205	1.49569e+06	232254	2.25822e+06	240888	1.97981e+06	829122	173177	628911	337839
0.63_70.0658m/z		70.0658	1	0.633567	24.8146	842.31	436.522	553.379	208145	223130	178578	413378	275531	52362.3	148754	111827	305811	38765.2	46917	158700	186104	59879.9	155248	48209.3	246295	225236	88548.9	65117.2	69721.5	37670.7	65922.5	24138.8	187539	60286.9	163709	41402.1	98730.3	61977.3	404139	32187.6	141850	44954.1	277835	48455.5	418586	271035	37077.8	146251	75116.1
0.64_148.1331m/z		148.133	1	0.642483	0	0	0	0	174855	39715.5	64360	271131	15108.3	4.335e+06	0	32416.7	541326	3.28671e+06	3.10615e+06	2822.94	0	3.19277e+06	114456	5.54098e+06	7407.17	53176.3	3.12144e+06	69975.1	109479	6.05071e+06	2.64895e+06	2.17346e+06	18294.9	1.07081e+06	42070.1	965168	2128.05	946324	929459	945670	14726.8	3.60531e+06	66219.9	2.76973e+06	152214	23523.1	2.16006e+06	0	286890
0.64_161.0920m/z		161.092	1	0.638017	5.47113	8.70739	0.118207	12.552	41795.2	28948.7	30099	69931	11797.9	56413.1	79416.8	180813	216863	46891.2	304507	29755.1	55006.5	261973	83327.1	161999	87255.1	33143.1	273171	219690	21317.7	470130	133380	101321	23103	15258.5	49431.4	61877.8	40468.7	147243	137242	113781	5233.2	55400.3	73355.7	119254	189024	40740.9	54775.7	26791.6	37972.8
0.64_216.0746n		217.082	1	0.642483	0.576737	0	0	0	571260	46626.7	0	476159	6380.6	2666.48	5002.27	42828.9	1.25739e+06	21249.8	1.32313e+06	10686.8	0	47812.9	511912	944743	225734	216133	56966.4	6254.76	1.13046e+06	117475	23883.3	2.66706e+06	98022.5	246910	1.14086e+06	1.24614e+06	4.93153e+06	50321.8	84246.4	98254.5	474541	424696	883172	16463.4	78724.1	304877	171625	792983	321064
0.64_361.1649m/z		361.165	1	0.642483	0	0	0	73.8444	274905	384401	760258	184337	464667	234100	335658	578122	190139	183086	240350	448815	322257	200505	320953	32445	430129	114022	0	180608	84768.1	61062.9	334097	66253.8	345371	168515	262442	158986	0	238019	136204	260523	307705	220185	256151	276507	329561	342435	135419	291416	175570
0.65_179.0484m/z		179.048	1	0.6514	0	0	0	0	94899.4	296482	51971	147740	149053	131186	121348	226178	21766.9	383674	144052	412184	181667	343541	145730	237516	17954.3	75225.5	221411	148066	0	164935	65186.5	0	49090.4	186331	4601.13	78479.6	0	329448	68754.5	100541	61562.1	32993.5	81649	140888	354511	332437	92110.8	118694	125413
0.65_188.0619n		230.096	1	0.646933	0	0	0	0	940279	1.47854e+06	2.56782e+06	688762	1.43444e+06	918864	1.43298e+06	1.94288e+06	1.05546e+06	629356	1.11332e+06	1.39257e+06	1.1549e+06	1.05261e+06	1.67131e+06	383017	1.38857e+06	597473	286320	882936	747208	581645	1.1474e+06	507375	1.32674e+06	630363	918109	689745	241343	1.12659e+06	493005	886173	1.13963e+06	768054	1.64427e+06	1.29225e+06	1.37782e+06	1.03506e+06	609678	957180	775320
0.65_221.0899n		260.053	1	0.646933	0	4442.11	3343.79	3949.45	812996	1.42984e+06	848751	895494	1.73824e+06	447799	1.06623e+06	928230	258418	118994	176801	1.06221e+06	1.07532e+06	254664	1.19565e+06	259325	1.44519e+06	719831	220066	531170	250981	421311	262617	110064	1.51831e+06	403973	328492	322581	189954	145318	505123	68368.4	771224	209952	962954	664177	1.27382e+06	1.43146e+06	192405	750464	298704
0.65_244.0790m/z		244.079	1	0.646933	0	0	0	0	463367	533711	576633	589352	608730	103256	576754	552641	201692	45876.4	83222.3	486027	420742	180657	501687	92763.3	679846	280674	116853	513872	143387	164857	259676	91697.6	575447	233368	257850	238802	68241.6	181043	330927	75916.2	342464	117654	606087	277094	626097	633679	101797	331117	166340
0.65_272.1715m/z		272.172	1	0.6514	0	0	0	0	80478.4	13472.8	157231	170034	38900.7	106023	110854	309656	223616	338263	96904.5	47317.6	153579	507694	51182	421273	140252	23468.6	431777	262677	36485.5	323953	460620	138092	12049.8	32448.2	84815.8	152076	12645.5	324813	255547	318063	15491.5	80654.6	213868	91524.6	203650	23833.3	97460	9968.34	46610.3
0.65_275.1711m/z		275.171	1	0.646933	0	107.49	131.533	56.3235	205144	1.44275e+06	481102	470574	625348	463615	722923	524542	1.98464e+06	583181	981292	484751	530274	355519	205326	362044	606847	242371	1.66756e+06	1.61601e+06	904994	145675	271335	139978	506517	724352	503771	200160	17305.7	1.1971e+06	556656	329216	468080	241233	167421	283075	556072	707192	151039	240012	670662
0.66_135.0303m/z		135.03	1	0.65585	0	0	0	0	199807	144179	116006	181065	178879	20119.6	122001	133321	375356	16133.2	26884	61102.1	117760	23876.9	139238	28513.8	418898	240240	15851.8	59933.9	960.328	8137.47	17402.1	1430.44	139569	32974.6	31524.4	39480.6	55876.9	44350.8	85550.3	15073.9	176354	21538.6	255104	25564.5	278633	108140	34837.9	159439	79778.7
0.66_189.1233m/z		189.123	1	0.6603	0	0	1.9352	0	47853.9	29214.3	25654.3	104973	68120.8	88736.1	12383.8	1621.36	190464	43640	572972	18265.7	36288.5	133187	30276.4	193196	54747.3	27770.3	565253	27193.6	21252.2	279668	59776.3	51599.7	56055.6	26147.7	46121.1	33110.2	13066.4	35258.8	293833	53740.2	21087.5	101408	5940.88	97178.9	35381.3	97881.1	40028.9	15918.4	15969.1
0.66_199.0746n		263.087	1	0.664767	0	0	0	0	108817	76051.7	125321	125503	74371.6	59293.2	100935	148611	861562	58411.8	83938.6	103184	111462	68573.8	159429	88428.1	101269	208704	74230	114526	54337.8	60602.7	44557.4	98127.4	60342.5	71947.2	171400	96092.8	213928	76943.2	112303	47616	57436.4	58983.2	231389	108997	202978	106802	65450.5	104434	97606.9
0.66_205.0819m/z		205.082	1	0.65585	412.063	390.589	620.902	507.413	229945	341203	375720	528738	255798	48317.7	212665	286153	882210	36029.8	97418.8	200825	241616	111823	245057	94436.7	289087	352168	169983	124957	160040	102678	117443	92850.3	415302	44769.6	193750	74772.5	183099	112551	538797	41383.5	249893	37646.2	399299	68758.7	571706	374006	51432.9	189922	59711.1
0.66_223.1057n		224.113	1	0.6603	0	0	0	0	270864	788451	318744	655157	1.29325e+06	367351	410552	99231.5	57208	0	246285	381210	820919	23399.4	463129	63823.8	1.36317e+06	77356.3	90225.3	565969	107415	17601.3	225601	6476.59	637785	403572	209793	259938	98742.7	30700.4	467337	215015	412113	156898	195294	31796.8	529717	611434	151403	743633	554280
0.66_224.0531n		247.042	1	0.664767	0	0	0	0	3.47674e+06	1.55282e+06	2.17126e+06	3.29523e+06	1.26494e+06	2.73141e+06	1.95941e+06	2.0205e+06	1.85854e+06	2.10591e+06	2.35192e+06	1.61323e+06	1.6805e+06	3.48273e+06	4.40827e+06	810468	1.75355e+06	3.46806e+06	1.61666e+06	4.53219e+06	887491	2.52186e+06	3.25032e+06	1.27465e+06	1.02566e+06	1.56601e+06	2.61945e+06	3.86168e+06	411824	4.26848e+06	1.64586e+06	3.64365e+06	2.5496e+06	1.93023e+06	2.59498e+06	2.87823e+06	2.72564e+06	2.41662e+06	2.90373e+06	3.01281e+06	2.58864e+06
0.66_255.0974m/z		255.097	1	0.664767	0	0	0	0	200163	610889	109777	472469	707624	193149	872699	141561	150541	5876.31	256808	324736	379155	204301	524529	46834.8	1.02127e+06	221038	56099.6	240498	33135	399175	63135.7	40945	250810	408670	229741	191465	95189.8	5266.13	200358	77555.1	337827	206301	511105	246732	273113	291057	275301	163306	688047
0.66_88.0221m/z		88.0221	1	0.65585	2.07863	0.510046	0.321889	0	118995	87394.6	63838	117245	110841	12862.8	71884.7	79576.9	238183	10394.2	15986.7	34703	71329.5	13093.4	81235.2	19406.9	251409	146797	8815.99	36925.8	278.258	4429.05	10375.3	2514.61	81605.8	17767	22647.2	25222.2	36615.9	31303.6	52651	9874.93	110610	13690.7	180013	16875.5	195180	67142.9	24749.7	110580	55119.1
0.67_132.1213m/z		132.121	1	0.673683	0	0	0	0	11594.1	4044.39	2328.63	16313.4	1111.84	1319.85	2878.63	0	27148.9	0	2390.35	1965.19	5469.8	240508	3885.47	36869.4	821.043	5755.44	317075	51361	1802.49	17834.6	9160.45	8484.07	2739.14	1506.92	759.618	3095.16	0	72905.2	42394	9487.71	1082.39	425.227	673.646	5571.48	10408.4	8967.42	806.057	518.538	2989.76
0.67_175.0997n		198.089	1	0.673683	0	93.7888	49.803	83.678	130800	260016	150686	177005	130096	124464	257735	172147	171276	101988	195790	202951	331698	118278	149190	80744.6	194321	82879	155856	289635	27520.9	98640.7	37367.8	47385.9	102156	182154	32321.2	131846	61025.6	115502	94113.1	38359.4	150106	57711.1	102500	143630	257340	90336.3	84753.3	73569.7	206749
0.67_217.1182m/z		217.118	1	0.673683	0	0	0	0	63431.4	34900.5	67082.2	300267	35726.5	89467.1	82518.4	116331	132326	80557.9	101466	52471.4	30848.5	106717	49695.3	136514	132747	33844.2	104617	79261.8	19374.2	183417	100441	107770	13902.4	35412.9	57674.6	59129.3	145212	64858.9	297185	54048.9	11696.4	84453.3	422365	74802.9	676814	28026.5	64458.5	28442.7	35264.6
0.67_254.1000n		293.063	1	0.673683	0.586399	0	0	0	3463.78	103.079	3744.68	185754	0	4393.12	0	1741.45	1247.5	8761.9	8826.7	847.249	438.773	6328.75	1638.47	9.74821e+06	0	0	1.16855e+06	4889.87	89.7296	12481.3	7325.95	3912.21	191.525	649.531	0	1872.97	0	1954.97	774112	1848.75	27.6586	6064.3	41.8828	8077.79	1835.98	838.236	2893.24	625.196	4438.08
0.68_132.1384m/z		132.138	1	0.6826	0	0	0	0	10292.8	52491.8	3965.99	7981.02	10723.8	4720.28	9064.27	2017.94	10711.2	8782.65	10599.4	4648.68	18565.4	12679.3	5749.33	1079.9	9165.27	23386.2	1144.86	3548.56	5333.1	16968.3	3026.67	7116	12072.5	6771.58	2244.17	2482.05	3940.09	9475.57	7594.12	1517.09	7127.63	1506.58	4261.84	918.389	43101.9	7679.78	4168.07	7119.19	5698.89
0.68_150.1007n		173.092	1	0.678133	0.469021	1836.25	1193.01	1665.89	516267	285862	331686	506134	200831	73585.1	180930	151977	482158	50928	185065	228697	192587	113393	153546	214150	277061	190577	129997	83511.6	134666	148259	87171.5	283685	131429	120957	208397	125317	521862	83509	398546	64712.6	152030	99614.9	559703	66583.2	712987	396236	72064.2	209910	115474
0.68_164.0375m/z		164.037	1	0.6826	0	0	0	0	29938.8	35570.1	81935.1	59729.4	38519.7	9281.05	64365.8	61231.7	37128.3	1021.25	6281.3	20758.3	39063	9720.65	26757.7	22792.5	55416.9	41818.8	0	2567.67	757.142	2634.24	10945.8	10193.2	44506	8366.97	16497	6979.59	24700.7	8181.12	38104.6	1282.38	55525	9896.93	72133.3	7976.7	57408.6	20121.9	4345.73	28480.7	18571.4
0.68_176.1280m/z		176.128	1	0.6826	0	13.1545	1.41142	0	9732.06	6289.51	11179.1	1935.31	8962.29	110789	0	12952.3	18557.6	106532	82286.8	12868.6	0	82663.3	9862.56	110941	5047.14	643.441	48762.9	3385.55	7309.89	202638	70946.1	60943.7	1328.51	35229.7	4867.68	39103.3	24327.5	30289.1	6169.3	43423	2639.56	113730	11987.7	90949	0	0	85707.6	11076.8	11242.2
0.68_228.0978m/z		228.098	1	0.678133	0	0	0	2.12605	101560	204953	101234	350924	405362	21169	117955	34489.7	104242	7196.55	14166.8	115661	176673	15374.4	137711	31262.3	329132	44755.9	40602.3	1177.45	18282	28880.2	25552.1	17432.5	233421	15598.8	44227.7	5223.29	28211.1	16986.6	209988	7625.53	123381	26778.1	78918	18336.2	192319	403093	7442.6	186660	23694.2
0.68_232.1291m/z		232.129	1	0.6826	0	0	0	0	21109.2	15639.1	6771.37	20231.8	6580.16	52710.2	37876.6	49693.6	102855	85199.1	104147	16748.5	25623.7	169957	21423	172219	20822.1	14294.5	144984	184948	8144.77	150174	105206	87780.4	7963.51	24763.1	49368.2	36575.3	4297.47	219680	45254.3	74658.8	0	30937.5	40126.7	107073	110189	16884	20476.4	12155.8	28739
0.69_146.0270m/z		146.027	1	0.68705	0	54.2891	0	47.0782	33992.8	61943.1	67430.6	64127.1	68572	12588.1	93385.6	103499	33977.3	13103.1	8519.35	45194	193881	15541.3	50226.2	26866.4	99530.3	38016.9	4533.77	5677.43	1766.6	3117.95	11763	7957.25	74351.2	25271.1	13002.8	11811.4	15940.1	18660.2	43710.7	5905.75	89852.8	13624.8	86841.1	16043	61626.6	44702.7	12469	56256	30884
0.69_212.1029m/z		212.103	1	0.6915	0	0	0	0	10431.9	4899.89	13371.6	25112.2	74782	124336	32505.6	7645.02	65894.9	41420	37602.1	26801.5	65816.3	52145.6	10704.7	80065.8	89165.7	3053.21	29675.3	23180	4129.45	104846	66845.5	47908.3	23025.8	16557.4	26604.9	9983.25	9762.74	62162.3	24448.4	54175.5	28732.4	84925.9	7005.88	31959.2	43656.7	34340.5	12730	23908.1	11717.4
0.69_229.1182m/z		229.118	1	0.68705	0	0	0	0	28734.8	50200.8	85674	73193	41931.6	204204	85098.7	73693.7	1.36712e+06	117104	175561	40040.6	64280.9	120933	20604.6	246759	52211.1	30182.1	208698	123981	34605.8	198369	125652	86348.1	41473.4	155819	77556.8	109969	42536.4	204274	151960	115812	51665.7	176896	33970.8	80198.4	143780	50178.8	97901.9	39999.4	137031
0.69_249.1080m/z		249.108	1	0.68705	0	0	0	0	189073	174532	172919	687673	139530	69859.3	215299	187499	489990	84542.3	142321	139400	139793	197082	179750	189932	276114	359370	221942	209521	80965.9	157959	147982	183861	124970	67447.7	149883	85392.9	522002	174723	736827	69704.9	172141	50631.8	471027	129345	527822	154357	50718.5	129137	89929.5
0.69_255.1450m/z		255.145	1	0.6915	0	0	0	0	23444.7	7987.51	8777.19	59447.9	7425.35	25307.3	41113.2	72139.4	208667	65005.7	33608.4	6967.24	72856	85271.8	33726	79002.4	80023.1	14408.6	56760	93141	7884.99	62625.9	69229.6	34482.1	12159	5772.77	32156.2	16761.6	5358.36	91082.5	74402.1	45506.1	3203.97	18074.7	62222	42998.4	316743	9565.55	8093.32	10943.4	11838.8
0.69_262.1050n		304.139	1	0.6915	0	0	0	0	2175.59	50.7195	3256.93	4049.09	104.984	441835	688.654	331.709	50353.7	387792	295587	354.663	193.786	205033	1338	323890	2768.18	862.341	261000	0	75.2255	576917	163993	162612	478.429	139850	73.2577	39033.1	15.5161	80501.7	26850	69106	27.0917	384397	6.00891	318776	12.0009	377.83	153064	0.350424	10582.3
0.69_305.1451m/z		305.145	1	0.68705	0	0	0	0	85898.3	49161.6	78884.6	233085	77099.8	35578.2	151345	85855.9	302972	32145.3	44868	78375.3	80845.5	50452	65061.2	63579.5	165248	93485.4	19890.6	35.227	23509	68379.3	38235.7	14714.8	78977.5	931.333	70399.9	14274.9	11261.9	28263.8	194950	1772.52	118027	30486.7	51799.9	26770.9	126876	140591	16444.6	30382.7	11078.7
0.69_347.0629n		695.133	1	0.68705	0	0	0	0	4.11761e+06	3.15704e+06	3.293e+06	805900	2.64057e+06	4.77462e+06	4.06167e+06	1.95686e+06	1.02795e+06	7.07079e+06	2.10808e+06	3.96633e+06	2.42414e+06	1.70094e+06	1.43327e+06	377632	1.42165e+06	1.14182e+06	636877	4.40462e+06	667482	1.70567e+06	994965	319895	1.91682e+06	6.25745e+06	2.27317e+06	3.45003e+06	94087.3	3.86966e+06	966684	5.04631e+06	1.84111e+06	4.26061e+06	1.583e+06	4.39753e+06	2.44143e+06	3.90848e+06	4.09929e+06	2.45093e+06	4.1587e+06
0.69_348.0702m/z		348.07	1	0.6915	0	1046.32	421.786	1486.13	3.15421e+07	3.06087e+07	2.35322e+07	9.57828e+06	2.82448e+07	2.67523e+07	2.77378e+07	1.36629e+07	1.30668e+07	3.77629e+07	1.66145e+07	3.10508e+07	2.1607e+07	1.04369e+07	1.46211e+07	6.00447e+06	1.42725e+07	1.1162e+07	5.37714e+06	2.13394e+07	5.89952e+06	1.14157e+07	5.40733e+06	3.67083e+06	1.78138e+07	4.07841e+07	1.95716e+07	2.20696e+07	3.2344e+06	2.05412e+07	8.51645e+06	2.71476e+07	1.52397e+07	2.58722e+07	1.31351e+07	2.87372e+07	2.26157e+07	3.93176e+07	2.59671e+07	2.3199e+07	2.9209e+07
0.69_483.1092n		484.116	1	0.68705	0	0	0	0	892947	702011	1.81409e+06	1.2019e+06	257389	587355	2.48502e+06	1.48679e+06	1.24718e+06	1.6769e+06	1.13635e+06	712847	572690	1.39301e+06	502446	1.73899e+06	154249	310791	1.20521e+06	778466	665252	1.05933e+06	2.32391e+06	2.43994e+06	2.26258e+06	452375	1.57144e+06	1.24896e+06	206209	2.71144e+06	979244	1.49599e+06	576214	725718	629590	727959	369601	940649	290274	207424	433749
0.70_137.0651m/z		137.065	1	0.700417	0	0	0	0	43464.9	35688	30689.3	29864.2	43805.1	42405.2	86748.6	86622.6	59644.6	49579.3	55944.6	28891.7	44334.4	44189.6	11078	45541.2	89101.6	46316.1	70824.8	58869.9	12240.3	41946.3	37810.9	17048.1	18787.2	42071.2	45996.6	126237	11443.7	43286.4	49776.4	49884.2	21151.3	32314.8	20507.7	37457.1	11659	84709.9	48578.2	25468.7	34389.8
0.70_151.0494n		152.057	1	0.704883	2051.42	2472.27	2467.18	2301.98	233953	1.7853e+06	2.30131e+06	5.6364e+06	2.27707e+06	2.65115e+06	2.61147e+06	5.58073e+06	427888	241535	717382	4.82004e+06	1.27812e+06	514858	1.69772e+06	679522	3.75033e+06	547795	650964	729716	77742.4	454983	140738	165555	5.12096e+06	1.76536e+06	325029	439705	604865	189761	2.23582e+06	645422	5.62995e+06	499044	937418	1.9193e+06	745001	3.87191e+06	537825	795132	560574
0.70_153.0600m/z		153.06	1	0.704883	0	265.052	261.207	423.111	7193.27	71638.7	103549	257603	107258	109136	106284	240995	15212.7	8721.06	29264.9	224606	54448.7	21699.4	76468.8	32484.9	168253	23085.9	27819.6	32197	3475.8	17119.1	4564.89	6212.84	231156	79934.8	12677.9	16992.1	29132.9	6278.3	100071	24612.9	270078	22229.6	43363.6	90307.9	34773.2	175509	23460	36404.8	24550
0.70_186.1004n		187.108	1	0.700417	0	0	0	0	241933	218169	254229	777673	373106	147003	307802	498958	396668	147187	202959	235636	255437	288415	218838	317925	539312	140673	300016	206025	69443.8	314859	179539	185072	184992	104178	164817	100804	256684	185393	642968	141880	196702	138063	685540	130792	869899	304947	93006.1	183286	126757
0.70_192.0324m/z		192.032	1	0.704883	0	0	0	0	197504	322387	225883	173323	371304	71616.8	534657	655418	60980.6	77954.3	36669.6	287769	1.65614e+06	57252.6	317865	105843	583251	123097	25971.8	51917.2	20163.8	13590.7	27926.9	11354	421475	177194	23780.4	50575.4	12726.3	93432.7	108305	35643.1	520618	55268.7	299259	73373.4	176887	256433	69595.8	304043	166995
0.70_243.0854n		244.093	1	0.704883	0	0	0	0	175115	3.50706e+06	75929.3	424049	6.26002e+06	41921.7	668526	43203.3	143173	18905.3	184985	2.66752e+06	520041	102022	2.73281e+06	156111	1.5262e+06	119430	112371	113034	39967.9	335450	43446.2	35059.6	1.14293e+06	117104	57679.7	57527.1	160529	42908.3	88677.7	115892	2.12038e+06	171771	276519	37703.3	2.96458e+06	2.2957e+06	91917	2.4365e+06	98034.8
0.70_256.0814m/z		256.081	1	0.695967	0	0	0	0	14634.4	12889.8	8024.52	42105	15558.5	32930.9	1975.6	1661.7	30452.8	15381.3	64583.8	3008.26	5150.22	28693.2	18070.8	4621.74	14344.5	9541.31	8506.99	23106.2	2846.5	69288.5	21194.3	7149.97	20519	20393.1	6323.76	10652.1	1.34172	8795.41	31265.9	18678.8	9028.99	22879.8	14201.2	54426.3	37521.2	11150.3	23819.3	7193.92	114759
0.70_276.0956n		277.103	1	0.700417	6013.33	8718.34	8747.37	8442.59	2.24394e+06	4.51063e+06	4.70345e+06	7.32143e+06	3.51103e+06	373602	4.72599e+06	6.17051e+06	3.86413e+06	699997	649653	3.66148e+06	3.49815e+06	445664	3.3035e+06	406316	5.46532e+06	2.75922e+06	535265	547308	1.12053e+06	370651	670015	209300	2.93964e+06	419265	1.57097e+06	340078	1.50067e+06	455656	5.12433e+06	181549	3.39133e+06	434025	4.22186e+06	594806	4.62497e+06	2.19556e+06	353212	1.79132e+06	974078
0.70_306.1294m/z		306.129	1	0.700417	0	0	0	0	74118	72889.8	125279	164459	28950.1	63288	89164	332415	304447	90811.6	67794.2	83715.4	172550	73287	60183.7	71227.8	109986	59130.5	48383	45183.6	26192.7	61451.4	100649	45441.3	58681.8	29435.4	75219.8	33239.6	90092.5	66086.6	230703	41521.8	48921.7	45515.4	206436	65659.1	448121	46864.8	39030.3	19019.6	35236.9
0.70_334.1243m/z		334.124	1	0.704883	57.3661	206.081	0	184.48	60085.9	146502	145411	317083	92831.2	10719.7	145227	181614	204467	15183.8	35642.5	103520	70876	44741.3	91056.5	50289.7	201609	77056.4	35904.2	29064.6	34556.7	38524	62397.9	25365.3	98036.4	6868.54	73012	8903.43	85926.6	27241.7	305040	13688.2	108354	14987.7	280198	30310.3	359590	86954.4	9119.99	59545.2	24120.6
0.70_395.1419m/z		395.142	1	0.704883	0	0	0	0	0	472597	23444.5	322082	791979	4239.81	244474	21217.9	2198.09	0	17240.1	1.03283e+06	71102.8	4156.3	437802	16409.5	614729	6966.6	4165.18	5352.79	0	26168.1	0	0	647628	32387.1	0	1417.46	1589.08	0	19159.1	12065.2	1.0945e+06	9885.49	46602.1	9632.38	177535	675754	6668.15	157057	0
0.71_146.1175m/z		146.118	1	0.7138	60.2123	386.931	209.585	573.154	1.04955e+06	8.03916e+06	521723	1.97295e+06	7.5524e+06	1.8693e+06	3.68131e+06	636390	1.27775e+06	483505	1.055e+06	3.20674e+06	1.86502e+06	1.87336e+06	3.32918e+06	1.79833e+06	2.99512e+06	650453	1.4682e+06	2.3067e+06	166233	1.58211e+06	1.16413e+06	706822	5.05873e+06	1.8098e+06	547391	1.24543e+06	404915	772834	2.09231e+06	1.33556e+06	1.55067e+06	1.35912e+06	2.15844e+06	926436	6.57435e+06	8.51108e+06	1.3771e+06	5.65399e+06	1.17556e+06
0.71_154.0975m/z		154.097	1	0.7138	4.59111	0	51.9886	50.2872	11471.9	91486.7	19197.5	696785	20678.9	36342.2	4032.03	13271.9	81617.6	36907.8	64695.2	2279.79	7801.24	1.81328e+06	11728.8	1.16232e+07	28407	11308.6	8.35377e+06	88145.9	237622	152089	43156.5	259244	2969.34	18695.1	14332.9	70150.8	52578.2	632989	2.01891e+06	83373.2	10117.5	29600.3	14043.2	33964.8	20940.4	3162.96	17255.1	6482.46	10620.7
0.71_174.0873m/z		174.087	1	0.709333	0	0	0	0	23918.4	8175.23	16455	19751.4	16978.5	113637	14949.1	13647.1	36846.4	24333.6	20629.2	11658	14729.7	18570.3	15055.8	66872.3	39958.4	13009.3	13911.5	11709	11040.9	32504.9	30795	7107.84	22143.7	16030.6	45390.5	12068.1	9519.41	49306.4	35544.4	20313.5	23177.4	37311.6	19869.5	18484	23754.2	38341.8	8237.72	11760.6	18342.2
0.71_177.5470m/z		177.547	2	0.709333	0	52.5855	0	171.051	35625.5	36404.3	23049.1	147917	68742.1	3672.62	50519.7	70792	25879.7	0	2349.94	23635.8	38651.9	1398.86	16360.1	1844.55	97744.1	91412.5	1071.7	9380.91	11204.8	1585.26	3608.98	2388.47	16729.2	8608.13	49270.8	3446.82	33386.6	1481.99	85789	0	20349.1	3333.38	37576.5	4298.3	23203.9	35642.7	8233.51	24611.2	16906.2
0.71_205.1183m/z		205.118	1	0.709333	4.90775	0	0	0	117080	77403.2	40724.1	114766	76261.6	217864	179573	293605	441755	301015	389672	76897.5	112669	563969	89466	549826	168006	63739.4	631187	651313	20894.7	421282	318616	357367	65552.6	178294	129437	157347	596404	585730	162883	229471	76179	88004.3	190850	273761	238402	191637	93069.7	78297	130880
0.71_231.1703m/z		231.17	1	0.709333	0	0	0	0	67975.2	58361.4	364985	75446.5	442561	24357.1	87687.4	51723.7	83516.4	8931.71	8839.57	172117	190961	20863.9	43373.7	34734.5	254876	38734.7	34156.7	28218.5	21752.4	15136.1	20131.2	7191.52	346527	17226.1	149707	1711.46	19735.4	23410.6	88819.8	11841.1	133133	17726.7	29852.9	10464.8	67271.3	775846	2460.56	48447.3	22975.9
0.71_247.1652m/z		247.165	1	0.7138	67.5897	0	215.367	865.857	123066	11877.5	1764.38	150644	1920.39	7827.93	2412.4	26077.3	210960	11648.1	178071	3438.32	6457.11	14715	60932.9	235885	41735.3	18114	17221.7	9105.96	89991.7	74798.1	33541.4	148144	16418.5	76324.5	98945.5	86497.7	301751	96183.6	17222.5	26858.1	63509.3	79396.1	90939.7	5516.14	16204.1	45553.9	38813.5	81477.3	28782.9
0.71_363.0577n		364.065	1	0.709333	0	0	0	0	1.10801e+07	1.44012e+07	8.0062e+06	7.50539e+06	2.08505e+07	2.89437e+06	5.20896e+06	2.59081e+06	3.27655e+06	2.69283e+06	1.78443e+06	1.02481e+07	1.43946e+07	924400	1.17958e+07	912818	1.19547e+07	4.92237e+06	725419	3.50753e+06	1.81174e+06	1.17812e+06	800454	402906	1.10784e+07	4.30979e+06	5.52027e+06	2.64223e+06	1.42028e+06	1.5412e+06	3.35803e+06	1.65604e+06	8.39425e+06	3.19281e+06	4.61734e+06	3.95218e+06	1.4875e+07	1.93238e+07	2.6326e+06	1.46036e+07	4.21172e+06
0.71_370.1060n		371.113	1	0.709333	3215.15	3056.7	3196.2	2563.52	968119	1.24388e+06	540907	3.64441e+06	2.13949e+06	95910.7	1.12488e+06	1.2565e+06	564585	66686.2	61100.6	822794	921987	41595.6	340446	76606.8	2.01116e+06	1.53436e+06	100297	246785	170699	52129.8	93109.6	48474.7	326750	271987	860376	80232.5	348107	76728.7	1.94859e+06	29028.9	458447	98491.4	579269	100063	609502	1.16677e+06	148122	432900	418183
0.72_130.6022m/z		130.602	2	0.7227	9.21635	0	0	0	20042.6	15269.9	22035.9	33800.1	14276.7	35497.1	54127.6	175133	243609	39681.4	64562.2	26365.1	36588.2	128781	25813	63792.9	47061.3	15422.1	99179	117913	8798.87	67640.3	101127	44572.8	8149.55	14139.7	67000.1	32537.9	19324.3	101194	69604.5	53444.9	5485.09	17189.4	53554.5	60757.8	267982	13157.8	17820.1	16451.1	31570.2
0.72_176.0321n		177.039	1	0.71825	0	0	0	0	156736	805269	3899.02	0	1.0307e+06	62248.5	61470.8	53842.5	0	162110	0	790735	556935	36966.1	274650	0.10801	34624.8	89800.4	0.00467756	81389.7	0	0	0	0	41586.3	398594	0	256.046	0	139235	0	0	174751	0	5727.39	78312.5	260439	718229	12346.4	85656.8	152538
0.72_192.1230m/z		192.123	1	0.71825	25.9455	6.39435	11.2882	29.0506	23347.9	0	1648.54	9375.4	0	22184.8	740.253	4743.08	55053	18487.7	33778.1	1407.3	3764.98	6643.7	13457.9	41040.4	12846	4058.34	17520.8	3411.12	11435.3	85714	16242.2	77655.9	475.474	28864.1	14359.9	22119.8	98276	4207.36	35457.5	8541.9	4351.58	21551.2	23753.1	51342.8	16068	14385.8	12558.3	11105.6	5529.54
0.72_246.1811m/z		246.181	1	0.71825	0	0	0	0	56140.4	21261.1	23857.3	126341	25112.4	38547.9	94830.4	198766	483622	73742.9	85171.5	24068.5	119900	176484	56595.8	100680	129852	49489.4	219392	222652	18880.1	122031	124544	44774	18636.4	28639.2	103764	31111.1	20333.8	168020	278133	95862.7	14503.8	30900.8	154157	87212.3	457365	24634	17787.5	23583.4	34205.9
0.72_304.1613m/z		304.161	1	0.7227	0	0	0	0	189354	43647.3	171024	242409	170239	22199.2	260071	646694	301769	28360.5	20170.4	252859	541285	68215.4	242416	14017.8	970916	146596	55963.7	147473	15995.9	48881.1	166968	19300.9	124441	17840.6	152417	43082.8	77944.9	102834	202277	76830	118480	35770.8	311151	43054.8	448757	81983.7	21246.5	74719.7	84337.5
0.72_349.0547m/z		349.055	1	0.7227	0	0	0	0	222585	178439	260468	77146	164622	107792	105332	122372	74980	326184	69094.3	315329	241736	56225.1	197652	13385.2	53065.7	90235.4	22202.2	58363.7	158591	47697.3	29653.6	14347.7	136073	174579	112989	128854	14864.8	132641	66604.9	52819.7	145482	114364	61152.5	247353	107463	133168	104799	109099	166465
0.72_96.0689n		231.098	1	0.71825	0	480.366	136.973	0	153510	223455	131340	133173	224283	191776	259486	183570	120761	226601	136675	188951	249393	124256	110749	157348	149167	87893.1	90729.4	128332	38753.3	126977	104759	81789.1	107073	230385	113298	108244	69941.6	164659	160407	152882	128310	174280	142431	134253	198135	149625	127375	100129	158568
0.73_160.1332m/z		160.133	1	0.727167	7193.97	5238.52	5166.6	4778.09	1.20548e+06	703099	394373	1.2233e+06	947393	1.17183e+06	950131	544938	745280	1.68642e+06	1.64943e+06	386398	978714	6.09472e+06	994740	3.81214e+06	750672	454150	3.37616e+06	1.14157e+06	298920	5.68544e+06	1.72795e+06	588395	594778	1.07572e+06	435504	1.24381e+06	175834	3.12064e+06	1.84207e+06	1.62465e+06	691773	966298	658888	1.8175e+06	651452	717565	1.69043e+06	270832	819425
0.73_161.1365m/z		161.137	1	0.727167	0	0	0	0	98148.7	55199	29129.3	93748	75572.8	93966.5	74312.3	42370	55911.6	140716	134424	30980.1	75704.4	521112	81472.8	307175	56370	36792.6	277241	94130.6	24591.7	485172	138589	44224.2	46792.6	84261	34516.1	97763.4	11018.1	266255	142180	139829	54783.2	77816.9	49732.5	151717	48782.5	55229.6	134169	19401.3	66215.6
0.73_186.0873m/z		186.087	1	0.731617	0	0	0	0	6923.62	1117.49	11315.8	2366.02	1155.45	156891	4357.76	3088.15	29691.8	118673	104975	0	3216.72	73809.8	3801.43	154061	15283.4	1419.56	74145.2	1472.94	7439.23	197025	59519.1	54362.9	9617.79	31570.4	5344.3	31766.6	5084.45	28618.3	18052	34567.9	1599.13	132745	2425.62	90870	1179.19	1305.33	62991.3	1368.86	8470.36
0.73_238.1549m/z		238.155	1	0.731617	10.9201	0	0	0	3478.72	3436.07	974.839	12543.7	0	716682	0	34.0155	7509.16	554504	496126	0	0	612693	4271.13	551643	0	5144.78	299260	0	11110.3	965108	335029	184054	0	147516	0	26838.3	0	148187	109967	144849	0	543369	15.9816	460531	4581.16	0	283842	0	27433.9
0.73_269.1243m/z		269.124	1	0.727167	0	0	0	0	29368.6	28561.6	79749.1	31325.9	47999.8	204086	62203.5	50649.4	166827	70703.9	55158.6	25907.5	49664	55724	19243.5	235412	59307.1	22174.8	38363.6	36110.6	37854.5	82214	148702	16650	31916.2	45073.5	75325	33461.5	5418.13	207320	54519.1	74655	43318.5	174905	48262.6	17995.5	126999	38428.1	30909.9	24446.7	45776.9
0.73_283.0326m/z		283.033	1	0.731617	0	0	0	0	41098.5	161454	64932.7	141327	247308	35271.2	58198.8	23323.7	6776.01	22797	12670.7	91632.4	144682	12425.5	75273.4	8461.82	123196	27331	11051.8	18137.3	5302.1	11635.6	18978.7	2057.8	95789.1	38396.8	28407.6	12500.6	1169.11	16884.5	128187	10876	66864.5	30462.8	18384.9	11654.2	71476.3	108509	11469.6	59011.1	38162.9
0.73_324.0589m/z		324.059	1	0.727167	0	0	0	0	85936.2	27704	229620	138684	56408.1	67270.7	575394	645903	379730	298069	49671.6	116166	412349	403212	95165	57323.1	211826	76467.5	111913	51374.3	38854.3	156159	128920	143699	63272.8	9865.2	123727	29868.2	70653.6	176043	64038.5	41133.1	205112	36189.6	488749	77491.7	93560.5	52035.9	28766.2	105830	71920.1
0.73_361.1827m/z		361.183	1	0.731617	0	0	0	0	739958	41759.4	452349	1.80862e+06	689646	45332.9	1.93283e+06	7.99385e+06	3.26124e+06	72889.7	37732.9	874183	2.58204e+06	103017	2.14947e+06	44525.8	7.86767e+06	697395	235905	423553	48292	108203	1.14365e+06	52995.3	249575	94813.3	930809	219633	703265	119691	1.35865e+06	292817	283419	188097	4.1878e+06	83593.9	2.18915e+06	268779	243949	253552	583689
0.74_119.0388m/z		119.039	1	0.736083	28.243	0	0	3.34342	13302.2	13493.5	53103.7	97971.5	61714.7	47743.9	940.403	5880.32	3192.22	5185.95	85770	4239.89	738.762	3821.78	18767.2	15128.5	7961.61	36498.1	26288.9	9537.54	49752.8	13740.4	26384.8	28375.1	78400.5	3724.29	24262.6	5143.63	57699.4	8933.54	14940.1	5692.57	105272	7487.03	8853.96	8368.86	1055.31	11063.2	705.063	15149.2	3883
0.74_189.1233m/z		189.123	1	0.740533	2.59526	63.1814	0	0	418231	259886	249420	706212	349001	398234	386304	398303	929236	285820	601346	354721	295994	613358	310713	554496	489782	421111	821840	628340	78215.7	641514	410069	296342	243768	294996	306337	270953	175930	426786	846290	300117	263549	275156	753890	356030	741074	369214	252657	215520	284100
0.74_246.1447m/z		246.145	1	0.740533	0	0	0	0	119973	75825	45738.5	81736	77331.9	218218	175603	277655	683034	174835	474800	100761	110947	470409	121048	454142	149264	58087.9	546283	548960	22090	450833	394595	259587	63005.4	118212	241550	121844	66982.4	429721	132733	244745	39341.1	173395	117064	252573	313043	114580	84470.7	61888.9	109629
0.75_130.0863m/z		130.086	1	0.7539	15800.2	27617.9	25326	26448.2	1.20169e+06	566650	388379	696694	479520	2.8779e+06	403818	471071	557746	1.29801e+06	7.02891e+06	445946	319834	3.08871e+06	1.15244e+06	2.06707e+06	578523	499844	1.21846e+06	449974	351741	2.86927e+07	1.64079e+06	1.4964e+06	349258	530035	285737	2.84838e+06	248971	1.01598e+06	843940	829201	359340	8.88974e+06	813469	568450	601849	406961	1.99365e+07	285120	383031
0.75_131.0896m/z		131.09	1	0.74945	0	151.064	0	211.532	56898.6	32625.7	20308.8	19831.5	16042.7	194370	9473.83	22293.4	55418.6	80300.5	474419	12329.7	7333.03	224327	60366.9	140646	22488.6	25716.1	109577	22612.1	24991.2	1.92303e+06	111476	94847.8	8469.11	23486.7	6193.29	183839	8052.1	68648.7	51270.1	44406.2	8359.25	599267	42869	39267.6	31909.6	8073.53	1.29865e+06	7867.92	11834.6
0.75_146.0924m/z		146.092	1	0.745	0	0	0	0	96151.9	175165	72415.8	344989	91596.7	72031.2	58343.4	39614.9	163590	24030.3	37250.9	51765.1	68594	39503.4	45032.6	103115	70492	77200.7	445545	55680.7	60380.1	26863.1	48814.1	25867.2	184813	26097	149023	30880.6	22648.1	62718.4	345981	43943.5	80192.4	44977	43879.2	37975.8	89100.1	208081	22923.2	63646.9	95636.7
0.75_146.1539m/z		146.154	1	0.745	0	0	0	0	6598.1	628.839	1180.82	422.591	0	191198	0	1045.45	9574.93	293967	165750	0	0	259170	5517.8	86732.1	0	0	41373	2924.41	2414.67	159747	145948	29756.6	0	74429.3	578.266	37506.8	0	76862.8	8697.54	71363.6	0	300343	914.111	181119	5953.66	0	118241	0	17862.9
0.75_148.0732n		338.182	1	0.745	0	0	0	0	46799.3	38094.5	105483	113563	45058.8	62367.8	211139	492398	223572	125989	131698	83327.6	273099	311183	113590	139639	253743	50096.9	182963	353761	55232.6	131152	212971	68983.7	62127.8	34421.1	100407	69520.4	5032.24	351641	101833	207887	45807.4	37825.2	133322	96702.6	211194	28664.5	39411.1	47675.6	75154.6
0.75_162.0760m/z		162.076	1	0.745	4458.48	5625.23	3539.68	6089.62	5.28298e+06	3.81014e+06	1.19799e+06	3.08934e+06	2.70062e+06	1.06007e+06	8.08538e+06	1.46721e+06	2.29077e+06	1.32371e+06	2.49292e+06	3.4591e+06	2.82862e+06	2.76646e+06	3.52534e+06	1.28928e+06	3.30144e+06	1.07063e+06	2.68705e+06	4.15151e+06	331054	1.48013e+06	1.09494e+06	762483	3.63924e+06	1.72896e+06	1.08303e+06	1.53691e+06	462452	2.18947e+06	1.97275e+06	1.95505e+06	1.20984e+06	756850	1.07604e+06	1.57785e+06	2.77259e+06	5.85675e+06	751556	1.24907e+06	1.12524e+06
0.75_184.0580m/z		184.058	1	0.74945	0	81.0104	0	0	58609	49335.3	40748.2	59977.7	36092.6	20932.8	126200	44273.1	27337.1	29450.9	37096.4	55741.1	54775.8	57985.9	50318.9	11641.5	59514.3	35171.6	55746.9	120524	13928.4	27489.2	42952.1	18946	58286.8	19673.3	32866.3	36282.3	13428.7	54907.4	52021.5	65493.4	32818.6	17612.2	28052.4	26336.5	38990.7	41583.6	15607.4	33100.7	31670.7
0.75_190.0412n		191.048	1	0.74945	0	0	0	0	1.00547e+06	328118	186054	337850	367848	575542	628795	559024	2.83057e+06	1.2338e+06	1.15653e+06	252416	260692	3.25245e+06	588368	2.04768e+06	1.53306e+06	391841	1.23453e+06	2.95555e+06	10773.4	691044	751106	575328	534171	396989	158215	1.00584e+06	107632	4.23972e+06	145740	1.22695e+06	218473	350872	309009	545461	749868	816109	521752	416554	461448
0.75_203.1026m/z		203.103	1	0.7539	0	0	0	80.8668	114911	33668.8	199288	78393.6	165048	86733.3	57340.6	266192	193024	124121	166640	50129.6	108902	242519	59852.4	194043	148806	45325.6	202772	174859	75131	168177	228817	113994	72365	30303	111506	111641	36193.9	195651	165292	172538	22713.9	70290.9	62262	113713	111240	41177.1	48069.1	48279.2	49634.5
0.75_218.0901n		241.079	1	0.745	0	0	0	0	38214.4	69231.6	64598.3	236683	55525.5	4191.81	143105	97643.7	13447.9	0	0	43860.7	60728	2472.75	32369.8	2003.18	164988	60410.3	1208.1	1731.5	13378.2	2612.6	19612.4	1468.88	77233.2	0	29725.2	397.022	11364.5	2591.73	237228	0	113550	7260.65	194083	0	100015	34277.3	0	21611.9	7413.34
0.75_219.0975m/z		219.097	1	0.745	0	0	0	0	866562	1.45492e+06	1.07193e+06	2.64526e+06	1.50741e+06	131948	2.03837e+06	1.21717e+06	1.151e+06	96623	289861	958939	1.03754e+06	299476	913593	259967	2.34435e+06	991131	380423	316860	321470	298856	406983	177450	1.58215e+06	75346.4	674719	135658	726028	253580	2.16215e+06	144493	1.64077e+06	211609	1.82851e+06	180803	1.69515e+06	1.23143e+06	94440.7	786444	264538
0.75_260.1967m/z		260.197	1	0.74945	0	0	0	0	100668	86801.6	107199	172467	85565.6	121248	263175	680643	924951	145846	227921	124718	162179	484435	110657	231796	226133	75211.5	437351	552012	28993.2	294903	442207	156196	54559	64302	230900	113673	57722.8	384153	337258	196518	26710.5	75196.3	245416	206203	1.18792e+06	83938.6	77754	71183.1	124269
0.75_73.0848m/z		73.0848	1	0.74945	6.2476	0	48.1808	0	57728.3	43392.7	37512.2	107665	49492.1	21781.6	45674.7	34513.5	64101.4	26504.2	16282.4	35818.6	36068.6	39527.4	32426.5	22101.1	66409.8	50878.7	33762.3	31143.7	14290.6	33524.9	39235.6	17710.2	37198	17647.8	40335.8	17518.9	26662.8	20879.5	120229	24982.2	41675.1	21999.1	83739.2	20959.2	98790	53611.6	16087.6	32016.9	24840.3
0.76_124.0644n		169.036	1	0.758367	0	0	0	0	774196	888706	1.00659e+06	686809	988289	249439	301978	307704	601261	245330	170088	635722	606038	60500.9	758772	88531.4	823726	679217	104375	91877.7	250786	122621	224613	83572.9	1.47207e+06	163452	714580	123542	220902	105526	548302	61900.7	582313	212618	167116	118391	587214	822402	124313	967549	178928
0.76_158.1175m/z		158.118	1	0.762817	1874.67	3094.31	3153.03	2930.03	309293	1.94706e+06	446247	2.41847e+06	978021	779914	846243	478199	870790	640316	1.31211e+06	498969	617096	944730	422395	1.45806e+06	1.04586e+06	208869	2.73934e+06	728127	616191	426601	345683	230005	1.25236e+06	612551	289783	304654	184712	876986	1.84795e+06	273917	931288	342542	321724	370067	968180	1.2696e+06	258761	424701	571515
0.76_168.1131m/z		168.113	1	0.758367	0	0	8.94759	0	0	4705.03	1506.04	5400.68	6992.52	308746	0	0	4079.67	64505.7	267951	947.284	0	32339.9	0	486626	0	0	129031	0	5422.98	173907	63397.4	90342.5	0	18077.3	0	15270.9	26157.1	12115.6	25778.4	28460.3	1300.73	179816	0	119397	0	0	10519.1	0	951.458
0.76_173.0921m/z		173.092	1	0.758367	0	472.526	126.013	672.216	381460	126719	259500	198074	125727	206543	97318.1	308840	374236	197891	305083	124316	171379	352769	114291	322777	145953	116515	374353	403472	146459	296185	323696	179794	137605	118871	281868	252822	102435	296654	270628	265559	70675.5	152022	140696	258683	278925	221121	107069	149474	162739
0.76_203.1390m/z		203.139	1	0.758367	203.409	0	0	0	265558	277779	311902	174318	348480	244666	443886	389587	211022	157525	262960	303897	262763	174658	227673	232350	272250	236721	340383	262874	86983.9	303077	215744	166861	309459	238037	233793	181779	106320	186177	325936	228353	263017	149712	188085	171814	126143	401512	156432	125662	196057
0.76_219.1339m/z		219.134	1	0.762817	0	0	0	0	128155	65236.9	52711.4	158539	77815.7	223379	216101	274974	821589	217487	495759	96353.9	110166	636207	126666	691447	188046	62711.5	725471	843011	19186.3	473006	407330	339178	143402	98496.8	216746	143684	61816.6	668984	183797	276352	38257.8	147808	162122	328547	357462	162132	80276	91904.8	122504
0.77_116.0538m/z		116.054	1	0.771733	0	1585.45	304.91	312.54	140241	324498	82234.1	195900	320452	13976.8	96663.4	54970.1	63987.9	15942.7	24275.4	97904.4	202969	37659.3	150365	18283	222863	86662.8	65235.1	41278.6	44890.9	8685.19	15197.8	8471.78	182338	47220.3	92481.6	14662.3	19633.8	26576.9	179366	13722.5	131363	19577.1	33582.7	9306.19	194872	289652	10655.1	135372	52795
0.77_127.0998n		145.134	1	0.771733	7012.58	8158.59	8318.21	7753.77	409275	230346	50152	1.30854e+06	18818.3	43098	774.131	34246.4	371497	216544	4.12795e+06	3838.09	570.328	1.49913e+07	410515	1.49243e+07	13648.4	141061	1.41202e+07	2.36136e+06	396483	1.92111e+07	3.3772e+06	6.78734e+06	4984.86	87793.8	32784.6	3.54058e+06	59162.7	3.57523e+06	3.95884e+06	2.00117e+06	5128.57	215479	139025	2.31498e+06	278069	2561.48	2.44969e+06	3615.42	468469
0.77_136.0385n		137.046	1	0.771733	54773	83672.3	62276.1	100917	1.31943e+07	1.62417e+07	1.33419e+07	17321254	1.80205e+07	2.48749e+07	4.09308e+07	3.20772e+07	1.22214e+07	2.64499e+07	2.31216e+07	1.30448e+07	2.17947e+07	1.90549e+07	1.25803e+07	2.16302e+07	2.70568e+07	8.80014e+06	1.674e+07	2.33613e+07	8.83073e+06	1.11951e+07	2.45968e+07	1.2346e+07	1.44299e+07	3.55836e+07	1.26609e+07	2.22848e+07	9.12768e+06	2.20903e+07	2.10088e+07	2.10394e+07	2.03301e+07	2.59289e+07	2.15526e+07	2.03561e+07	8.09482e+06	9.27512e+06	2.2641e+07	1.30864e+07	2.84207e+07
0.77_166.0723m/z		166.072	1	0.771733	0	0	0	0	153766	262505	131624	285015	456282	42426.3	169782	81133.4	144754	24845.2	37437.8	192758	215734	46812.3	233492	45284.3	404974	131052	176932	188958	31550.1	25566.1	39308.1	20518.2	283363	48322.7	118459	33754.6	49092.1	61538.4	229944	15335.2	184621	47860.7	91435.4	30984.6	226716	336169	30973.2	195355	69310.7
0.77_175.0017m/z		175.002	1	0.771733	0	0	0	0	422068	590968	798045	991179	747769	1.54602e+06	2.33157e+06	1.74883e+06	452616	1.16028e+06	1.10388e+06	447278	1.04015e+06	910970	551664	648573	1.46598e+06	473627	693618	999813	507689	496326	1.30157e+06	376119	865480	1.36633e+06	534336	876738	185677	908054	1.35415e+06	871961	879471	1.12744e+06	1.02284e+06	844551	260967	270667	827720	380099	1.01673e+06
0.77_177.0459n		178.053	1	0.767283	0	12.5454	0	121.5	14036.9	188.085	11559.1	2.64683e+07	3570.55	265724	10345.7	3664.73	2.31016e+06	108585	308404	150.694	6373.82	384037	19838.4	411515	0	12926.7	816043	20032.1	0	197792	91240.4	59029.4	16403	26914.1	880681	21609.2	6977.34	141720	2.91523e+07	26352.9	9984.28	155832	20396.8	188103	1.39567e+07	539.221	65740.2	32284.8	12564.1
0.77_229.1061n		247.14	1	0.767283	0	0	0	0	362610	250030	222519	962790	632166	54620.9	319725	100980	190164	25268.3	64353.2	220816	262782	63394.7	243670	91416.3	663128	206808	227073	24004.5	69083.4	82689.4	86131.2	41989.3	405251	65891.8	135406	33020.4	114989	38443.4	694972	55081.3	327399	40261	436568	34574.8	452138	572560	24972.9	387426	99862.7
0.77_231.0975m/z		231.097	1	0.771733	0	0	0	0	105205	35009.3	110467	70127.4	23954.4	100050	37617.9	54629.5	267209	71142.6	120960	45720.3	16032.9	177024	42033.2	117544	44806	47608.6	183363	122104	36341.9	115944	122618	69225.5	44783.8	37165.6	102927	98701	25678.2	104085	149417	130623	22095.1	78426.8	49940.3	76999.3	119201	67463.7	43736.5	20916.2	54689.5
0.77_239.1369n		204.123	1	0.771733	13600	6092.22	4026.18	4902.06	5.21481e+07	6.78909e+07	3.60751e+07	2.88307e+07	4.00122e+07	4.76547e+07	4.48666e+07	3.996e+07	3.44537e+07	5.74252e+07	4.29993e+07	5.27948e+07	4.83194e+07	3.2697e+07	3.19408e+07	3.40241e+07	2.53963e+07	2.00105e+07	2.16986e+07	3.8052e+07	1.44808e+07	1.6675e+07	2.68765e+07	1.02393e+07	2.58982e+07	4.83971e+07	3.17182e+07	2.69587e+07	9.04493e+06	3.93258e+07	3.56218e+07	3.87015e+07	3.90709e+07	4.24255e+07	3.30464e+07	3.34028e+07	3.72467e+07	4.05576e+07	3.17335e+07	2.65505e+07	4.12241e+07
0.77_247.1289m/z		247.129	1	0.771733	0	0	0	0	83852	42082.8	56135	67659.5	52092.6	103716	82112.1	111543	519850	87473.4	333170	49208.9	36161.7	349373	67780.4	352926	60966.1	40360.8	528206	487641	21235.1	251389	214981	184362	79492.8	27910.5	167794	88086.4	23966.3	287405	107489	166507	3734.55	66114.4	72682	173009	229876	92885.2	46731.1	37461.6	34329.4
0.77_250.1283m/z		250.128	1	0.767283	0	0	0	69.0441	22719.1	18503.6	8771.7	347911	111035	70407.2	0	0	1813.16	53526.3	64276.5	0	10747.2	24146.8	19174.3	44619.2	416583	110034	239472	0	5425.57	97415.4	39547.8	24272.8	16774.5	14244.2	994.069	936.459	0	4082.81	404452	3067.45	30628	64096.6	21772.5	47180.5	122409	32501.1	21431.4	14893	0
0.77_251.0695m/z		251.069	1	0.771733	0	0	0	0	489319	2.84829e+06	132188	749965	2.90002e+06	470557	43186.9	372990	162863	394688	223855	2.15498e+06	1.39983e+06	175673	959852	133348	316061	470218	129517	430686	0	132654	73969.7	931.231	89777.8	1.33674e+06	61907.4	268604	0	155932	100261	198345	517466	118123	449821	588663	2.13738e+06	2.50072e+06	490716	1.35261e+06	679199
0.77_255.1680n		288.203	1	0.771733	0	0	0	0	103778	40357.3	47344	213533	46066.6	86986	394966	592092	1.03754e+06	113778	219945	63587.7	119531	324684	120767	177810	302856	61336.3	353160	516392	52302.5	182658	539435	140378	44400.4	69677	309263	152048	201176	291406	187538	242751	55250	90348.9	412080	126859	585948	75794	68451.8	130412	88911.1
0.77_290.1344m/z		290.134	1	0.767283	0	0	0	0	22782.5	0	32544.2	65361.5	0	969872	34693.9	139743	201732	632665	531234	0	845.281	127847	9368.82	158005	69589.6	1167.92	71812.6	41731.3	20414.6	1.12768e+06	211553	138278	3949.21	227389	41082	21825	59622.4	78540.6	113003	112223	0	898355	80873	597618	150733	0	204289	0	41043.6
0.77_307.0835n		308.091	1	0.771733	0	2.51455	0	0	4.72193e+07	1.84183e+08	1.146e+07	3.24935e+07	1.73753e+08	5.54533e+07	4.2412e+06	2.71062e+07	7.1754e+06	7.01179e+07	1.95328e+07	1.97999e+08	1.20311e+08	3.63553e+07	5.96253e+07	1.74643e+07	1.44736e+07	2.00872e+07	2.02937e+07	6.05312e+07	33540.5	2.38839e+07	7.86176e+06	155258	5.35035e+06	1.50649e+08	3.06476e+06	2.64791e+07	49098.2	32598022	3.21668e+06	3.52538e+07	4.10812e+07	8.11489e+06	2.30024e+07	7.02406e+07	1.48995e+08	1.62754e+08	5.48998e+07	9.12476e+07	7.71318e+07
0.77_346.0467m/z		346.047	1	0.771733	0	0	0	0	971825	3.15767e+06	260123	917895	3.20935e+06	1.50459e+06	14925.6	562816	7552.04	1.504e+06	318282	3.2026e+06	2.53546e+06	730031	1.20249e+06	194788	252339	417652	324611	982515	0	539834	89470.8	0	113469	2.43334e+06	0	396588	0	507431	16325.5	584525	876177	132487	447890	1.30104e+06	3.17128e+06	3.03467e+06	949093	1.42911e+06	1.1589e+06
0.77_555.1301n		556.138	1	0.771733	0	0	0	0	3.18964e+06	3.46306e+06	4.17942e+06	2.47509e+06	4.23154e+06	1.12077e+06	4.57949e+06	2.44268e+06	1.28403e+06	464604	1.31814e+06	2.02011e+06	2.55066e+06	203008	3.91826e+06	301362	7.40507e+06	1.93473e+06	166489	1.66215e+06	361327	103952	501759	286762	6.55439e+06	1.7564e+06	2.16327e+06	1.4137e+06	570198	507737	1.27033e+06	474065	3.40477e+06	1.31998e+06	2.01178e+06	1.37056e+06	1.83512e+06	2.96685e+06	939726	2.87319e+06	2.41807e+06
0.78_161.0146n		179.048	1	0.776183	0	0	0	0	121235	518584	4961.8	1.16618e+06	468552	147291	0	62590.5	85980.3	198239	47263.1	566396	324748	114368	162287	61822.8	7922.1	48772.4	74656.3	176957	0	66369.5	3042.47	0	793.094	457964	25113.1	71306.4	0	94891.6	1.26e+06	101700	114359	5225.47	43106.8	208979	1.03874e+06	500765	161102	258553	236320
0.79_133.0318m/z		133.032	1	0.794017	0	0	0	0	2.03567e+06	1.92352e+06	1.45319e+06	4.87555e+06	2.36831e+06	396762	1.37829e+06	1.42895e+06	3.00869e+06	533088	439802	1.38694e+06	1.63478e+06	598055	1.26254e+06	475761	2.93538e+06	1.90781e+06	1.16787e+06	703733	390002	326016	846569	247806	1.38141e+06	612308	1.46766e+06	352830	839558	538715	5.44081e+06	367445	1.4602e+06	434561	3.90322e+06	400085	4.99355e+06	2.54578e+06	388003	1.30502e+06	721198
0.79_286.0966m/z		286.097	1	0.789567	0	0	0	0	1.46358e+06	1.52683e+06	1.11205e+06	3.85063e+06	2.19495e+06	373025	2.21609e+06	1.81151e+06	1.82511e+06	467085	364900	1.16138e+06	1.89095e+06	466069	1.08717e+06	353827	3.31935e+06	1.34787e+06	892585	819182	217797	188276	773727	126567	1.11313e+06	674714	1.06391e+06	395343	431085	481122	4.39501e+06	297740	1.44454e+06	353638	3.42468e+06	351332	2.02683e+06	1.00112e+06	332343	884691	831202
0.80_104.0532m/z		104.053	1	0.798483	0	0	0	0	195853	167731	136241	475484	225643	36408.3	123602	127868	291022	49461.8	42097.8	129211	145623	55851.2	119914	41306.2	279729	178441	106772	64926.7	33791.9	29731.4	74790.1	22261.7	126742	57080.8	134852	29608.2	77242.4	50692.3	529612	34015.3	135207	35313.9	383776	34628.2	484753	250847	37001.8	129136	63385.4
0.80_150.0583m/z		150.058	1	0.798483	5517	3640.53	3184.82	3116.57	3.18865e+07	2.7264e+07	1.93865e+07	7.19305e+07	3.42621e+07	5.49003e+06	2.17003e+07	2.02288e+07	3.75019e+07	7.101e+06	5.90451e+06	2.03351e+07	2.31684e+07	7.37735e+06	1.70107e+07	6.1385e+06	3.74355e+07	2.67715e+07	1.57588e+07	9.92537e+06	4.99359e+06	4.24437e+06	1.11311e+07	3.21917e+06	1.83297e+07	7.71388e+06	2.00236e+07	4.81725e+06	1.15498e+07	6.86599e+06	7.25509e+07	4.57179e+06	1.88747e+07	5.68e+06	4.85832e+07	5.04404e+06	6.02817e+07	2.89872e+07	4.89982e+06	1.56088e+07	9.21517e+06
0.81_133.0279n		330.073	1	0.807383	0	0	0	0	1.81215e+06	3.46771e+06	601556	2.4913e+06	3.33831e+06	1.69162e+06	233065	1.30208e+06	520422	2.56593e+06	666139	4.5625e+06	3.20502e+06	1.91193e+06	2.18666e+06	532166	588295	1.4607e+06	1.10915e+06	2.54324e+06	37480.1	1.28846e+06	495090	21843.8	350990	3.37282e+06	310920	1.24107e+06	103719	1.65052e+06	924396	1.90649e+06	1.53413e+06	342076	1.78713e+06	2.23093e+06	4.54721e+06	3.43797e+06	2.18951e+06	2.83961e+06	2.42482e+06
0.87_247.1398m/z		247.14	1	0.87425	0	0	0	0	170527	100211	80797.7	480990	278532	0	140976	33860.9	66200.7	74.3873	45.1656	88781.3	127759	61.4657	110737	800.757	271310	103348	6301.83	2868.25	13360.8	625.941	8122.62	559.793	174028	8247.12	62235.3	4352.47	47365.5	0	264703	0	155200	2145.07	187853	0	190075	224717	2043.68	169244	48456.5
0.89_282.1194m/z		282.119	1	0.887617	0	0	0	0	840881	1.00617e+06	532977	2.40479e+06	2.16258e+06	163437	750915	375778	344246	74969.4	145716	810631	981602	87763.4	1.13919e+06	149147	1.97364e+06	767888	161025	230895	134961	159334	170877	92252.3	1.05355e+06	299238	539088	169907	385894	72034.1	805576	69035.3	896272	174613	462554	136988	1.00984e+06	2.04714e+06	152097	1.02929e+06	318219
0.90_144.6051m/z		144.605	2	0.900983	0	0	0	0	5349.85	466.843	2137.23	8753.57	2077.78	43080.8	59659.3	113914	117415	41208.8	59839.6	2138.18	6109.66	78663.8	7409.18	76282.6	24290.9	1147.66	75612.2	86029.5	422.41	96652.3	83561.9	35263	493.125	11158	35211.7	23589.8	8563.78	55704.2	2813.29	42255.5	874.191	33883.9	42821.7	50029.2	17247.2	1301.42	26678.5	1813.19	8141.36
0.90_231.0975m/z		231.097	1	0.900983	0	0	0	0	97167.5	20185.9	67091	86195.5	7385.67	72175.2	22213	45909.3	189652	51587.1	92001.8	47113.1	10128.1	129791	38667.6	100255	41483.6	31087	214328	99768.1	21457.4	99681.8	93134.8	44623.4	29557.8	21154.6	80190.2	71818.3	25164	77056.6	177470	79187.7	12258.5	68703.9	56823	62861.3	133967	47793.7	37587.5	23508.4	47784.3
0.91_247.1288m/z		247.129	1	0.9099	0	0	0	0	103540	58394.5	45831.5	104833	56913.3	93128.5	110724	163860	411119	96268.3	366356	60843.1	45137.7	335853	80700.8	380617	99638.6	41147.4	577089	535002	12697.2	289140	237380	171222	81789.5	45958.1	183946	98472.7	23473.3	298549	175763	172830	8964.51	82193.8	105773	155927	289511	101042	52423.7	50837.3	51148.4
0.91_288.2028m/z		288.203	1	0.9099	0	0	0	0	92211.1	20726.9	40388.1	175455	32813.9	56943.4	468438	956269	872936	101291	155797	59320.4	130682	258369	120099	158985	264557	57687.6	280647	590705	2623.99	158040	404262	92187.7	41362.1	59420.2	298464	133185	66100.9	325404	84447.1	208454	24916.4	47253.6	683236	111459	337087	64281.5	63410.6	80524	85436
0.93_187.1077m/z		187.108	1	0.927733	0	62.846	0	0	325049	137606	277358	437939	158712	141491	185138	894821	621060	201385	348059	178161	188130	464940	218541	349881	346908	86255.6	447097	422521	90648.8	376323	495625	215806	120167	87357.8	260512	224122	116490	289287	609003	366413	69294	150239	217460	172640	492373	386797	139968	137515	127274
0.93_189.1233m/z		189.123	1	0.9322	0	0	0	0	139733	80725	57284.4	181586	83687.6	132954	246671	380056	535677	157661	527954	133048	130840	497236	156131	511389	211522	58492.3	638853	833178	20746	415408	369196	259192	92249.8	93737.8	190940	104624	47404.2	485769	216264	242964	24271.3	102016	164775	220651	403593	137936	72391.7	91071	115931
0.94_154.0440m/z		154.044	1	0.93665	0	0	0	0	771475	1.01433e+06	584805	1.60162e+06	1.29441e+06	235533	687512	504156	443214	178039	199115	658016	826656	244391	880229	270118	1.3314e+06	601336	403354	329170	189377	177133	397639	146853	1.05383e+06	293725	557610	213943	306270	256306	1.33349e+06	185929	817258	228032	630573	133658	922780	1.00977e+06	183913	873699	351969
0.94_170.0439n		153.041	1	0.93665	39175.7	36063.4	28629.8	33651.8	1.42747e+07	1.92334e+07	1.0973e+07	2.95411e+07	2.39306e+07	4.52213e+06	1.29014e+07	9.43464e+06	8.46138e+06	3.48685e+06	3.86088e+06	1.25049e+07	1.54084e+07	4.41267e+06	1.63794e+07	5.02037e+06	2.43703e+07	1.12513e+07	7.5265e+06	6.17598e+06	3.52415e+06	3.25456e+06	7.31565e+06	2.79458e+06	1.92891e+07	5.57773e+06	1.03186e+07	4.14977e+06	5.7274e+06	4.86351e+06	2.423e+07	3.60712e+06	1.51891e+07	4.29605e+06	1.17012e+07	2.57045e+06	1.70397e+07	1.86025e+07	3.55951e+06	1.67387e+07	6.92117e+06
0.94_175.0227m/z		175.023	1	0.9411	0	0	0	0	148729	127456	142114	306141	142759	33428.4	122067	99087.7	110837	26961.1	32644.9	95045.2	126750	53563.2	165934	41637.4	202732	183235	93134.4	63748.7	78683.7	32055.3	108289	46976.4	183797	39388	141039	49785.1	113608	66258.9	246187	44124.7	147119	39283.6	141421	17568.8	126048	105906	31589.3	148948	54618.2
0.94_297.1192m/z		297.119	1	0.93665	0	0	0	0	116487	39933.8	0	267483	6643.04	358.05	3319.15	7776.84	244420	1042.48	241986	301.016	743.096	379.482	89273	127059	28908.6	3468.48	1260.76	2424.1	55181.8	2765.46	1158.16	88675.5	3567.93	103393	143096	88933.5	346322	0	34697.1	2582.18	187466	41569.4	103049	56.6359	0	163932	6159.38	197054	51461.3
0.94_404.1749m/z		404.175	1	0.9411	0	0	0	0	32406.5	9875.27	74321.3	175413	19981.6	88986.1	1.61335e+06	172149	1905.54	992.625	85153.6	30300.8	125808	34149.3	260284	0	335706	1178.55	10072.2	116150	41569.5	25430.6	388471	57795.7	581454	32554.8	182572	254007	3419.81	41589	63759	309707	349251	79258.1	177157	109399	19655.3	4000.65	42926.5	104469	57969.6
0.95_175.1077m/z		175.108	1	0.954483	7.49816	64.2858	0	0	286811	179391	180395	360719	178311	136322	268477	372994	344966	236337	399919	242729	423386	543339	214868	574285	317983	121030	776637	805892	36134	441851	392750	268319	192410	110193	240880	161686	63231.3	531349	431383	279135	61906.1	91736.1	241939	261702	845605	337964	74453.4	195918	137919
0.95_229.1546m/z		229.155	1	0.954483	0	0	0	0	2.13365e+06	1.55815e+06	2.69185e+06	1.3165e+06	1.27761e+06	2.73335e+06	1.64571e+06	2.33169e+06	4.20891e+06	1.80136e+06	2.24034e+06	1.89984e+06	1.18116e+06	1.44767e+06	1.58482e+06	4.41418e+06	1.20614e+06	495329	7.56112e+06	1.39086e+06	921794	1.83879e+06	2.70322e+06	836586	1.03622e+06	1.35593e+06	1.32787e+06	1.48442e+06	253562	2.81366e+06	2.88007e+06	1.60784e+06	1.21011e+06	3.42076e+06	1.70861e+06	1.49434e+06	1.73895e+06	1.49844e+06	1.38334e+06	788614	1.04339e+06
0.95_259.1035m/z		259.104	1	0.954483	0	0	0	0	352138	138043	16418.1	153450	97477.7	6704.18	41556.1	32239.7	1238.68	9630.69	53820	40373.8	51016.4	7831.97	263084	7717.42	70310.3	60189.9	5544.61	13350.3	2526.44	8662.61	17393.3	217.42	115208	29780.1	35825.8	9192.89	1678.68	13810	93854.8	4100.15	49751.9	31062.1	30094.9	5851.67	124765	101873	10364.4	48878.8	18371.7
0.96_176.1281m/z		176.128	1	0.958933	267.906	9.49128	75.7142	0.587731	17202.6	10344.6	22793.7	0	0	1.56103e+06	597.332	17809.7	37170.1	1.16988e+06	1.25623e+06	2112.25	225.554	64160.3	9220.22	96562.6	0	13790.1	21020.7	235.244	21911	2.36184e+06	856832	263224	0	429168	14522.6	32433.9	21896.1	41451.4	7406.56	380764	1432.55	931050	3200.52	1.55452e+06	10173.4	753.484	512625	1117.12	112559
0.96_251.1059m/z		251.106	1	0.963383	0	123.98	0	461.185	29330.9	35504.2	34002.7	132662	79975.1	57505.9	92667.2	136914	157455	382893	63725.7	26790.1	102973	307795	21902.1	227341	127766	46271.7	335874	148770	63.703	266634	111046	90168	28252.1	11694.6	28775.5	12662.9	1532.81	257561	210468	64271.7	22832.8	19145.7	113118	44811	70458	19862.4	10722.3	6690.93	22040
0.96_260.1240m/z		260.124	1	0.958933	157.272	0	0	0	2969.79	644.971	3262.9	586.072	0	1.39227e+06	0	10562.6	47697	1.284e+06	817589	0	0	67393.8	2720.83	89535.4	689.027	3337.28	11094.6	3253.55	9809.17	1.27565e+06	324519	114817	0	549852	3140.71	17079	0	41648.1	5922.03	164824	0	1.34785e+06	1559.76	986826	21328.7	0	432896	0	95072.9
0.96_555.1302n		278.572	2	0.963383	0	0	0	0	5.37917e+06	7.35444e+06	4.99196e+06	4.52568e+06	9.27067e+06	1.47943e+06	6.5192e+06	3.68669e+06	1.60046e+06	769540	1.54584e+06	4.13595e+06	5.05168e+06	326554	5.39227e+06	500988	1.37264e+07	2.43122e+06	290774	2.59163e+06	345248	233661	654205	313617	7.68653e+06	2.93157e+06	2.65089e+06	1.88637e+06	790766	744176	2.61371e+06	683443	5.22298e+06	1.84056e+06	3.38475e+06	2.30298e+06	4.71595e+06	5.68819e+06	1.47073e+06	4.29408e+06	4.00672e+06
0.97_299.1599m/z		299.16	1	0.96785	0	0	0	0	0	0	0	0	0	200134	559.631	5743.26	3801.7	159344	186748	0	0	27508.6	0	74700	1152.67	0	4638.5	2531.47	0	353909	104910	79203.2	0	60638.3	204.903	4062.29	0	2141.18	1271.93	46659	0	192673	4016.98	141487	3563.71	0	94038	0	1350.81
0.98_125.1075m/z		125.107	1	0.976767	0	0	0	0	201.142	0	0	1354.98	0	56240.3	0	160.247	14283.2	54860.5	40306	0	0	33063.7	0	64554.1	0	0	40727.9	272.171	217.799	79630.4	22398.4	28039.9	0	12339.6	263.022	11161.3	16281.1	10309.9	9316.05	10830.1	0	48209.9	2431.53	32035.2	0	469.599	20128.1	0	346.626
0.98_217.1061n		240.095	1	0.976767	0	0	0	0	196530	47489.4	165164	583681	1.40257e+06	15112.5	290595	43199.3	756596	2859.93	109478	396223	579418	13093	34119.5	11479.2	1.54971e+06	196371	234202	10349.2	2782.19	25035.5	4575.57	467.986	512516	584.729	430037	0	7315.07	21991.3	390053	1465.4	583837	8535.51	7728.81	2772.47	103379	1.06809e+06	632.226	200808	1088.68
0.98_246.1448m/z		246.145	1	0.981217	0	0	0	0	152083	89840	45851.9	203480	75254.1	180576	183620	299058	521842	878591	339743	86893.6	240424	857268	131583	585980	176538	53091.7	772171	748572	6715.37	594643	382664	314671	80647.4	110223	154191	119262	30851.7	1.02144e+06	204890	299004	37382	80713.3	193566	319744	371200	125131	63610.5	55689.1	113428
0.98_290.1345m/z		290.134	1	0.976767	0	0	0	0	619272	713239	271623	302897	202118	539656	313500	340682	224359	603770	677410	356435	253127	301543	837639	237648	292898	62977.1	254368	377573	75241.8	501597	178252	125101	242423	508647	67322.8	581749	47584	327691	285843	197623	196295	389188	451061	460228	509664	143002	727632	54153	308322
0.99_168.1132m/z		168.113	1	0.994583	652.027	1117.13	493.215	1107.54	4795.85	238049	3630.05	1.51725e+06	79179.5	49030.1	0	4419.93	29307.4	37387.7	60972.1	219.223	0	2.34994e+06	3137.17	1.95756e+07	64397.4	4018.4	9.4228e+06	77361.8	187990	223124	71477	268194	1983.88	6726.1	1979.73	70003.8	22165.5	586279	4.51105e+06	85000	1983.36	31916.7	2323.5	34464.8	35286.7	4096.11	18498	0	0
0.99_310.1758m/z		310.176	1	0.990133	0	0	0	0	40658.7	19643.3	29157.6	71155.9	21467.1	29876	121159	133053	177129	46376.2	113848	49055.5	110336	122915	117340	39687.7	156497	27059.2	104065	347610	4777.6	68739.4	90072.6	27611.1	37738.6	23582.4	43712.3	29089.5	1802.29	173594	112715	86696.9	18956.4	17145	121770	75340.8	125550	44037.8	14260.2	23632	28129.8
1.01_329.0288m/z		329.029	1	1.00797	0	0	0	0	52466	93906.3	103452	116646	118173	78033.6	144563	155874	7482.21	71832.2	53718	133328	142716	78794.3	148575	61248.1	99963.5	88385.8	47125.2	48471.4	42563.9	80657.4	112459	71136.9	153630	79212.4	64889.8	54603.1	103023	81078.9	80855.5	102237	156874	69791.1	156351	29758.2	65208.9	113415	69145	120419	45505.9
1.01_406.1965n		407.204	1	1.00797	0	0	0	0	212254	506456	247845	80395.9	479892	4088.74	17540.1	12891.4	36689.5	0	272.46	282661	253054	0	172792	1979.21	185593	34008.5	55985.2	322.368	5798.92	0	1086.06	0	375645	11330.4	114333	220.777	2474.1	0	96023.5	209.179	46986.6	1294.08	7813.05	6929.29	419265	1.03113e+06	5918.41	214893	20756.6
1.03_159.0447m/z		159.045	1	1.02578	0	0	0	0	27518.3	7617.93	22638	330300	13942.1	8382.26	7699.5	6862.5	9819.01	169.141	107313	1349.39	9483.56	2339.9	38858.8	4765.81	8906.54	152485	31202.1	0	363426	9284.51	353707	90900.2	30581.6	0	376125	21527.2	76681.4	4165.83	103609	22585.5	220035	23602.5	27256.8	165.544	32421.5	5494.04	5818.95	9404.03	0
1.03_159.1128m/z		159.113	2	1.02578	0	191.076	0	517.282	6258.79	621.833	11039	37645.8	1234.88	33364.5	29328.8	93941.8	109629	30720.3	46974	7380.41	13903.6	22665.7	21868.2	16089.6	58262.3	3621.69	29788.5	25544.7	9213.77	46187.4	55928	18292.7	1825.53	13681.1	25112.9	9942.76	8810.86	14537.6	87178.3	28361.1	2511.54	33764.2	59881.5	27302.2	181926	1520.32	19328.1	4052.94	9964.75
1.03_245.0768m/z		245.077	1	1.02578	1854.24	107.13	1254.24	106.41	567848	1.67811e+06	1.17073e+06	2.01171e+06	2.3349e+06	729606	2.05703e+06	1.66828e+06	287800	633704	600630	1.88085e+06	2.37629e+06	917665	1.81779e+06	643142	2.40324e+06	583045	476491	483081	202411	853525	886703	405053	1.85109e+06	635309	511976	374063	613485	632942	1.0256e+06	708046	1.76915e+06	579061	1.27488e+06	310184	1.16684e+06	1.61471e+06	492318	1.02877e+06	349476
1.03_322.0767m/z		322.077	1	1.0347	208	0	422.977	0	892200	1.96559e+06	1.66619e+06	573337	1.04099e+06	895878	1.03021e+06	1.47427e+06	784857	1.01214e+06	1.29647e+06	2.12646e+06	1.52736e+06	615845	997284	402167	1.3246e+06	485784	338890	906503	341006	641014	393645	231909	525920	735951	478401	417841	560207	856941	510171	400473	1.03705e+06	769554	646588	1.45038e+06	543767	605027	587480	846070	877116
1.03_448.0912m/z		448.091	2	1.03025	0	0	0	0	133998	430447	351491	300289	572032	138573	495375	409442	863.041	98521.3	90995	447154	566009	65138.6	618882	40567.9	556796	132743	910.706	138961	13701	30458.6	141907	47462.8	743129	217059	199605	141385	28067.5	149782	143364	210249	593017	142819	264648	72068.5	211165	439818	147680	428131	159484
1.04_179.0566n		193.068	2	1.03917	0	0	0	0	902751	727009	436678	417338	530991	948570	617474	640037	466168	771217	676633	412783	522597	884155	184292	963768	453958	286469	765265	1.50051e+06	80007.3	909449	711958	321789	337787	678326	509867	512784	95924.2	925199	366502	802120	282405	620311	301634	586707	313535	1.29962e+06	609387	375802	912126
1.04_244.1058n		245.113	1	1.03917	3933.32	1099.67	1612.98	2482.6	825605	391652	549791	911985	286212	258054	722771	554397	727169	259803	362919	617203	388833	462660	278302	445063	529101	361545	523290	477681	70061.2	412859	393829	194695	364110	107115	937962	291258	180277	292221	836132	338391	597699	262666	605949	258009	676678	1.26634e+06	150648	432133	156289
1.04_248.1492m/z		248.149	1	1.04362	0	0	0	0	6.00668e+06	1.34195e+07	6.076e+06	4.61463e+06	4.30224e+06	1.02186e+07	1.35872e+07	8.87638e+06	3.01439e+06	1.185e+07	8.79223e+06	6.26472e+06	6.16628e+06	6.19506e+06	3.87825e+06	5.93366e+06	3.59616e+06	1.00936e+06	4.37479e+06	9.10419e+06	1.63706e+06	5.00516e+06	4.30409e+06	2.73582e+06	3.60717e+06	9.59264e+06	2.19755e+06	5.95192e+06	1.7344e+06	1.04245e+07	5.31889e+06	5.01379e+06	5.03864e+06	8.4986e+06	6.08616e+06	8.29913e+06	6.06081e+06	4.47431e+06	6.19682e+06	3.41032e+06	8.13011e+06
1.04_273.1444m/z		273.144	1	1.04362	0	0	0	0	565.774	5068.58	2469.85	5285.15	0	210471	0.264404	605.137	40297.3	238498	224107	0	0	166621	929.616	212776	48.7665	0	130102	6789.08	0	419820	140198	88078.3	9176.78	62737.1	315.992	10877.3	320.943	55519.8	20329	81416.4	0	180700	337.519	179971	17055.4	3795	102259	0	2030.66
1.04_310.1394m/z		310.139	1	1.04362	0	0	0	0	161641	172015	92362.8	214192	165712	56688	251454	203743	465609	73354.6	151226	168272	219250	170697	195476	159540	258563	75121.5	199922	427001	20331.3	133328	140281	86752.3	114500	84358.8	135225	48291.8	38487.7	218707	264467	122422	40329.1	34104	152492	132534	746468	199308	35235.7	70736.2	126426
1.04_385.1286m/z		385.129	1	1.04362	0	0	0	0	4.71949e+06	3.89092e+06	2.30809e+06	2.83094e+06	3.6865e+06	2.01044e+06	3.41174e+06	2.82467e+06	1.69455e+06	1.64617e+06	1.41852e+06	2.62854e+06	3.26826e+06	2.13231e+06	1.19121e+06	1.88803e+06	2.94652e+06	1.43246e+06	1.70235e+06	6.13767e+06	211401	1.28175e+06	1.79757e+06	545701	2.33797e+06	2.26685e+06	2.32703e+06	1.76244e+06	293658	3.25456e+06	1.86517e+06	2.53529e+06	1.89139e+06	1.0561e+06	1.68753e+06	1.09116e+06	2.01804e+06	7.31354e+06	1.49678e+06	2.25872e+06	4.11853e+06
1.05_149.0822m/z		149.082	1	1.05253	0	205.765	0	42.9835	45001.5	229.83	160.948	128882	386.814	701.645	24147.2	4998.5	60397	3869.5	46936.3	0	3718.22	16709.3	28415.3	61639.8	12244	853.223	10045.2	1154.68	24043	1544.44	3893.89	71928.1	1740.32	31682	9943.21	22410.4	70475.9	13409.2	60119.9	3002.61	17136.8	9763.04	19364.9	279.553	6827.01	43745.2	9545.93	29675.8	6793.73
1.05_184.0605m/z		184.061	1	1.05253	0	0	0	70.8747	41064	7356.84	14264.6	24215.4	9284.8	237773	12343.7	12535.7	58828.2	214475	165767	10038.8	10010.2	157167	11058.6	220361	11469.4	27091.6	132995	6541.46	3028.47	313551	96126.3	71357.1	8054.65	64072	16508.1	45888.1	14623.4	44901	41374.3	38109.2	7955.65	200890	27664.1	162943	16561.4	4751.94	104220	9000.09	5126.97
1.05_215.1390m/z		215.139	1	1.04807	0	0	0	0	83492.9	53450	49366.4	79974.8	79913.3	159754	69292.3	52416.9	228989	144345	128632	58983.6	55472.1	219891	66445.4	174044	66743.6	43401.4	864934	814497	15022.8	230013	130747	78873.6	59661.7	120640	53779.7	74066.5	25955.7	211667	157046	125993	46953.9	127501	45331.2	112707	69250.6	101538	93424.5	55206.4	85242
1.05_259.1287m/z		259.129	1	1.04807	0	0	0	0	895.95	0.664318	0.0183079	26873.9	0	52995	0	0.124088	103170	36980.1	41093.8	0	0	91804.2	1270.93	549363	0	1202.03	523838	0	0.280662	86217.2	41400.8	44755.1	0	17960.4	0	2576.44	0	64785.1	126919	24329.4	0	47984.8	0	28840.7	3416.21	4644.9	23182.3	0	6629.56
1.05_268.1178m/z		268.118	1	1.04807	0	0	0	0	190.56	96.8021	328.023	412.304	123.47	405069	308.056	917.659	14718.1	344450	307069	61.7218	992.963	152042	475.969	213786	613.918	68.0151	124822	1076.91	324.592	529570	154438	113686	23.0079	118737	106.969	57057.5	116.686	39293.8	45893.3	68849.2	16.3399	356558	731.601	302912	1523.11	56.3216	188210	201.538	9767.29
1.05_283.1287m/z		283.129	1	1.05253	0	0	0	0	28398.2	24267.8	47615.8	94600.8	14837.3	92887.3	71313.2	100613	204660	117755	177772	44188.6	76395.4	223252	55937	217031	124932	15927	221067	252162	17926.6	290033	153186	116402	4975.88	52377.2	30424.4	52163.9	18108.9	178917	125810	95819.8	2603.05	84441.3	94554.6	131751	278450	15323.1	56143	18302.2	42406.3
1.06_216.1110n		217.118	1	1.05698	0	76.0505	0	177.105	396804	136902	329855	419417	176170	337205	219707	436220	595872	394875	605781	172773	190484	816070	247001	650487	372771	75973.8	666687	689663	79089	805656	638345	392640	129310	152133	217585	278043	92564.3	441257	662303	603437	54406.9	334671	192630	355332	565602	196913	229295	104548	141801
1.06_227.1158n		210.113	1	1.06145	0	0	0	0	22058.9	4260.27	1127.55	35989.3	0	932736	0	3758.48	326912	875960	939636	476.037	0	330932	31404.1	639365	835.146	3615.79	548662	54600.5	16552.8	1.46195e+06	551155	397768	9112.82	229831	37247.5	143136	47671.6	151548	119617	303549	843.892	894598	14447.7	657473	32062.6	14451	403493	12321.7	51599.9
1.06_230.1134m/z		230.113	1	1.06145	0	0	0	0	5098.12	0	0	9989.23	0	95260.2	0	0	78716.3	118282	121247	0	0	161930	1882.99	166288	0	550.89	146981	20471.3	0	338531	101964	82940.8	1413.55	37003.6	3408.76	35228.1	3816.61	58245.2	40670.8	61118.8	0	168994	2583.51	151081	22967.6	7781.24	90971.7	1565.38	1828.17
1.06_230.1862m/z		230.186	1	1.06145	0	0	0	0	89990.9	107922	27610	406866	169397	185751	67188.9	38452	304853	147201	2.37453e+06	91086.4	38547.9	5.26414e+06	202524	883899	310383	47524	3.78391e+06	811256	70958.9	2.64573e+06	692436	898088	43209.7	69980.9	50834.8	180919	20087.9	1.94295e+06	1.03813e+06	749422	32887.1	179874	73217.9	472979	157281	42816.6	122810	46291.3	92923.3
1.06_231.1895m/z		231.189	1	1.05698	0	0	0	0	0	476.549	0	24711.6	2232.67	11281.8	0	0	20169.7	5486.66	297153	358.588	0	656138	7732.2	99620.8	7808.49	0	480923	91138.4	2820.8	329854	73297.9	103757	0	496.773	0	10445.7	0	225448	105455	81981.3	0	12680.9	785.194	46761.9	0	0	7053.33	0	413.138
1.06_364.1173m/z		364.117	1	1.06145	0	0	0	0	445.42	4781.45	0	13428.9	827.764	19942.1	0	1636.09	292411	14565.2	165451	5164.15	760.776	17203.7	0	103863	91939.2	0	48037	54251.5	0	95513.5	19670.9	103893	13621.6	84033.1	213363	207532	48621.2	18619.8	343232	78220.5	1307.31	73510	7131.91	23653.8	15856.6	38743.9	26858.5	9997.84	55445.6
1.07_109.0842n		241.155	1	1.07482	0	0	0.0203941	0.0224361	1.30497e+06	1.40344e+06	1.13316e+06	1.32099e+06	1.79191e+06	1.42588e+06	1.74517e+06	1.03794e+06	1.41134e+06	1.40582e+06	931608	1.25862e+06	1.14445e+06	803266	1.65479e+06	1.01291e+06	1.52473e+06	508762	2.20027e+06	1.31395e+06	319253	1.20187e+06	791618	384454	889949	1.64483e+06	710440	890616	254597	1.06406e+06	1.43511e+06	857640	897864	1.05578e+06	1.26775e+06	1.19758e+06	1.27163e+06	1.38836e+06	893713	962842	1.22041e+06
1.07_219.1338m/z		219.134	1	1.07037	98.6311	0	0	0	558434	337822	436615	445735	386227	938744	749083	2.54613e+06	1.10685e+06	2.53115e+06	1.01745e+06	452601	1.10756e+06	2.6745e+06	305801	2.06709e+06	565709	219080	2.25779e+06	2.31485e+06	53708.5	1.81473e+06	1.91741e+06	942896	260040	552899	668251	541525	175308	2.37747e+06	1.0795e+06	1.17505e+06	252824	546470	718675	1.14413e+06	859138	609284	487676	309520	535543
1.07_256.1178m/z		256.118	1	1.07482	0	0	0	0	0	14.5221	1.10444	77.8481	245.973	360175	4.72104	5.8498	1390.11	306988	309350	9.62899	11.5733	37731.9	2.84636	85838.2	9.44439	0.0706644	19145.5	0	295.491	461273	131318	95391.5	0.021073	95752.6	8.549	1587.2	193.327	6463.76	105701	61895.3	5.96081	304572	0.0612106	270065	84.1585	3.35425	149716	17.4016	3368.03
1.07_264.1446m/z		264.145	2	1.07482	0	0	0	0	12315.7	0	3336.55	17974.9	6134.62	34031.6	126323	861437	179638	63002.2	33964.5	12844.3	109271	31244.6	87349.4	7172.55	700317	0	29048	52323.1	0	77922.9	199538	16186.3	0	57928.9	23741.5	12292.4	5524.59	2404.08	15200.7	46569.8	0	79745.2	259505	29332.4	76953	0	59151.7	481.142	32074.9
1.07_338.1820m/z		338.182	1	1.0659	0	0	0	0	74109.1	30329.2	45627.3	88850.5	26426.8	77095.7	144948	142027	168527	122842	91907	81949	188403	144787	187188	20469.6	272847	59394.5	99992	453272	15582.1	65081.9	129491	26515.4	69591.5	50897.9	82647	40687.6	0	288652	83106	96591.4	55610.8	14008.4	143785	173438	121751	66601.5	23184.7	56278.2	62125.8
1.08_540.2904n		271.152	2	1.07928	0	0	0	0	199412	0	92119.5	303904	187873	1487.11	1.10737e+06	6.63575e+06	1.17774e+06	12295.2	38409.5	268227	1.19309e+06	110359	980693	11760.5	5.18276e+06	85849.6	93185.5	296361	302.259	96269.8	989564	52311.9	58343.3	10808.7	229752	72998.4	112787	24425.9	302239	189009	44429.2	60221.8	2.97342e+06	18739.8	698524	9648.8	169432	22450.7	183144
1.09_136.0757m/z		136.076	1	1.09265	20507.6	20654.1	14994.2	19126.2	4.93038e+06	4.36861e+06	2.86902e+06	9.7714e+06	5.52433e+06	880271	3.51758e+06	2.52615e+06	5.46289e+06	1.05245e+06	948087	3.29696e+06	3.54127e+06	1.10645e+06	2.75339e+06	1.02128e+06	5.90346e+06	3.43579e+06	2.18153e+06	1.45684e+06	806041	853517	1.72641e+06	539465	3.05563e+06	1.30065e+06	3.11589e+06	927419	1.73417e+06	1.21514e+06	1.07823e+07	902355	2.95619e+06	977323	6.85622e+06	984389	1.00145e+07	5.58048e+06	918333	2.70822e+06	1.71187e+06
1.09_164.0474n		182.081	1	1.09265	12827.3	42557.8	4499.85	41275.9	6.9307e+07	6.0901e+07	4.06641e+07	1.36168e+08	7.69662e+07	1.24672e+07	4.85261e+07	3.52659e+07	7.45807e+07	1.44549e+07	1.32771e+07	4.61431e+07	4.87575e+07	1.52916e+07	3.73827e+07	1.36921e+07	8.04005e+07	4.65724e+07	2.9135e+07	1.97035e+07	1.06135e+07	1.15131e+07	2.28866e+07	7.12046e+06	4.01342e+07	1.72418e+07	4.12548e+07	1.24693e+07	2.26015e+07	1.57583e+07	1.42235e+08	1.14803e+07	3.79813e+07	1.25755e+07	8.85444e+07	1.26999e+07	1.28762e+08	7.01891e+07	1.12523e+07	3.36891e+07	2.06837e+07
1.09_234.1335m/z		234.134	1	1.08818	1097.44	317.347	0	107.406	569.041	0	2178.02	0	0	683484	285.717	0	1619.59	538821	492054	0	250.869	21382.9	1852.37	47959.1	0	1327.01	858.319	0	4393.61	671749	149861	80171.3	0	143843	0	4757.36	0	19600.6	0	71830.3	370.579	573875	986.962	510785	410.062	0	216825	0	20050.3
1.09_651.1064m/z		651.106	1	1.08818	0	0	0	0	1.65601e+06	1.08979e+06	1.28602e+06	806001	1.2981e+06	857270	1.15022e+06	1.03335e+06	469035	759993	649047	1.0516e+06	1.11984e+06	422039	1.28317e+06	307640	1.23054e+06	827677	246619	1.05443e+06	313920	208334	594572	296950	1.46325e+06	1.204e+06	1.33047e+06	1.1061e+06	142724	870625	724014	784617	1.18223e+06	793108	1.05791e+06	961627	1.07296e+06	1.21937e+06	776800	1.25402e+06	1.27667e+06
1.10_213.1112n		231.145	1	1.0971	1068.35	218.692	81.0677	199.335	16865.8	48361.3	68678.2	321592	457718	1.21875e+06	253606	74599.1	196284	990096	1.27741e+06	200065	379646	678466	44584.9	395266	494215	16636.4	556910	632846	12007.2	1.5166e+06	766391	299439	212663	483226	71903.8	317971	11550.4	372406	495617	669647	193012	914059	20426.7	959388	340170	306565	464759	92222.8	168728
1.10_213.1233m/z		213.123	1	1.0971	721.266	263.994	576.195	377.914	3.03834e+06	1.12949e+06	2.1665e+06	3.35858e+06	1.22236e+06	778836	765243	1.68685e+06	3.25346e+06	960644	853082	1.20993e+06	1.14589e+06	1.84913e+06	646581	1.51336e+06	1.47254e+06	1.73727e+06	2.96727e+06	2.10113e+06	491396	1.13207e+06	1.2799e+06	618171	760218	640432	1.89888e+06	1.67111e+06	374854	1.21754e+06	3.99936e+06	1.25214e+06	494224	778625	960701	769945	5.72193e+06	1.50655e+06	578329	760444	1.17041e+06
1.10_320.0910m/z		320.091	1	1.10157	0	0	0	0	232236	125315	18845.5	0	154805	35229.1	12386.4	8463.22	360413	29276.5	90885.8	83792.1	76034.9	26627.8	117009	28799.5	582933	79913.5	9848.18	169978	0	11028.8	3309.38	3595.66	51739.7	178063	57080.9	204241	2185.2	72618.6	0	93276.6	125763	75207.8	14986.5	61164.7	153322	145940	82228	220730	212977
1.10_503.1505m/z		503.151	1	1.10157	0	0	0	0	575459	1.26333e+06	900163	914596	720059	112105	550829	776194	697378	177064	203075	1.22017e+06	800772	109581	509578	50396.7	819932	452416	133284	174921	72193.4	93720.7	141178	27001.9	253040	135791	258223	45529.9	295584	181686	755349	46517	580173	124384	948422	222029	767884	441793	111049	440867	229511
1.11_160.1081m/z		160.108	1	1.11048	0	0	0	0	7717.62	133723	19701.6	82304.1	66724	62868.3	35970.5	2693.11	22401.9	75570.9	46440	31185.8	67828.9	56240.3	22139	59002.7	17177.4	1437.72	60840.5	12559.3	3075.91	94507.6	65916.7	35051.1	152933	17207	22520.5	29829.6	8172.51	40293.2	86075	50442.2	50693.7	41341.8	29579.2	55142.8	42233	37178.8	36097.6	66567.3	26746
1.11_271.1401m/z		271.14	1	1.11048	0	0	0	0	43976.5	747.087	34468.4	1712.54	97056.3	24696.2	0	0	115151	647.265	1841.22	5421.77	2767.54	12881.1	0	34180.8	3713.85	33014.6	164083	101983	0	15788.1	7651.66	1579.78	52468.1	0	78890.7	4638.84	0	28425.1	56804	15325.2	472.83	5104.13	0	59.5982	22380.6	282367	7892.15	5180.51	0
1.11_275.1235m/z		275.124	1	1.11048	0	0	0	0	104021	322534	92526.2	788245	591057	37494	143001	84918.9	81941.7	19496.3	29353.5	212406	224187	39092	156843	57796.7	436759	130576	78532.4	19870.6	12140.1	71050.7	52344.9	35175	165716	48689.9	80626.8	11853.9	43472.3	22749.9	601826	15506.9	167235	34853.2	129671	22604.6	281734	154797	28652.2	146540	78087.5
1.11_303.1450m/z		303.145	1	1.11493	0	0	0	0	47172.3	20326.9	9882.04	58294.3	20589.2	28842.8	71431.1	65247.9	423554	41827.9	101062	30390.2	80250.9	146593	56961.2	70992.6	99248.5	17424.1	128868	227929	0	107301	106691	44910.4	22297.7	10635.3	62175.4	19137.1	528.477	119459	155628	72167.7	23484.7	21971.1	77627.4	54008.6	488588	38755.9	15222.7	16721.6	23202.4
1.12_200.1282m/z		200.128	1	1.11938	198.913	181.159	274.954	431.988	103479	207428	94293.6	125664	224129	149743	111141	144035	55941.6	198565	138112	198123	101868	106125	122241	118185	158918	41445.7	80414.2	67457.5	22175.4	138514	96292.9	53434.6	81766.4	125172	73244.9	87983	25469.3	111822	124281	99581.5	92010.9	145399	87484.2	155027	110800	89582.7	97433.9	106016	71386.1
1.12_207.0799m/z		207.08	1	1.11938	1029.58	87.0355	408.38	0	44393.5	23774.5	9373.11	69419.8	22964.1	123901	68006.2	79004.4	50375.1	424838	102349	30374.1	60609.6	450374	26779.9	227137	44875.3	6458.83	284253	272125	0	271330	215283	123082	31153.8	43926.3	30476.4	55043	1984.16	590121	103937	158001	13027.5	40022.5	60434.7	133637	68419	69356.6	30939.8	32741.6	27821.4
1.12_209.1050n		419.225	1	1.11938	0	0	0	235.652	360470	547100	1.21589e+06	1.8537e+06	932979	448116	720109	1.93244e+06	449322	1.21298e+06	358586	527792	1.7404e+06	819816	714772	573252	2.85984e+06	263163	902926	591311	160913	637765	726118	251251	630920	289309	433485	295532	65462.5	826828	1.26639e+06	455648	865976	355324	866041	330651	774893	495143	273452	406659	278202
1.12_226.1073m/z		226.107	1	1.11938	0	0	0	0	2280.71	0	227.935	21031.7	0	247505	0	2830.04	2417.37	288247	243176	0	6370.44	262072	682.233	428687	0	0	126165	7099.26	195.775	536956	163960	146641	0	81529.4	183.49	42006.2	0	105836	116386	87721.5	0	290683	0	300623	0	0	168099	0	13207.4
1.13_486.1714m/z		486.171	1	1.1283	0	0	0	0	74184.5	317546	179815	100045	113761	13344.2	153871	259983	101372	33057.1	37755.7	340328	205792	19874.2	30953.4	3015.26	57378.1	31212.4	11745.7	21097.9	9278.94	6890.9	13248.7	0	44340.3	32769.6	75094.3	12619.3	20825.7	42732.8	256920	0	182069	17609.9	138202	5241.09	101088	112762	11701.3	58378.2	23988.6
1.14_278.1246m/z		278.125	1	1.13722	0	0	0	0	504202	962923	508507	1.20296e+06	1.90793e+06	418358	519879	365477	279519	605004	552337	1.03825e+06	580977	586491	869502	61487.5	1.13643e+06	452191	61915.4	182109	56158.7	676120	366041	211120	816886	217281	283472	330765	105079	416656	695943	308706	794224	455987	477704	665420	986801	1.31601e+06	417689	531395	203342
1.14_305.0977m/z		305.098	1	1.14167	0	0	0	0	148410	375202	306961	84582.1	160746	184254	257570	479596	124028	231263	228244	471558	334157	153026	90397.6	79385.1	101173	61312.2	83758.6	145395	77258.3	116635	103831	35842.1	112637	162479	126424	100808	61001	257818	178732	68385.5	304987	154159	117653	142829	101169	146046	111076	119416	129535
1.15_204.1342m/z		204.134	1	1.15058	0	0	0	0	6587.47	4814.63	2304.9	22358.3	8302.91	258360	3975.75	55127.1	50602	183931	194128	649.956	1268.69	206700	16968.9	303797	26549	1977.14	204373	34561.6	2651.22	397625	176345	121452	1483.85	39395.6	8670.85	84842.3	321.458	76049	82928.9	91349.4	125.428	165306	24537.2	110607	66667.6	10420.5	125956	1161.28	5120.66
1.15_279.1008m/z		279.101	1	1.14613	0	7.17962	10.1513	0	21047.6	9800.16	1773.55	23746.2	13188.4	29421.5	39875.9	35267.8	128165	27564.8	92367.7	24086.4	24037.7	181463	18307.7	113468	23028.2	460.221	167372	211854	0	123674	80337.4	59283.7	11921.6	13322.8	15959.6	21830	0	191051	15037.5	58800.1	1453.81	12507.1	15843	45449.1	59231.5	40063.1	6735.62	7901.05	16089
1.15_437.1336m/z		437.134	1	1.14613	0	0	0	0	214377	3.15967e+06	85756.8	318704	2.06698e+06	18015.1	2646.71	299421	3283.02	140474	13753.8	3.75421e+06	1.45247e+06	16309.2	705237	711.33	112312	96800.3	1558.53	38068.6	0	17591.4	0	0	6075.51	134079	0	15536.8	0	7489.47	968.347	482.353	307120	0	106188	152191	1.54414e+06	1.51022e+06	49998.3	604185	143702
1.16_175.1078m/z		175.108	1	1.1595	16.2806	0	241.129	0	29785.3	23244.2	15396.1	91161.7	20131.8	27900.3	43537.4	54126.1	91012.5	31376.9	50714.4	32882.8	40891.9	62659.4	66228	45639	132034	15317	40571.8	176477	3193.27	91235.2	29257.1	11971	18383	29829.1	19507.3	22233.5	3624.32	37972	46278.8	36824.4	9689.19	17279.7	56231.1	40876.3	90431.3	61053.4	24807.2	18632.3	25963.8
1.16_198.0736m/z		198.074	1	1.15505	0	0	0	0	11897	15308.8	7655.88	22321.6	25105.3	16986.7	5324.73	3024.32	19443.7	9727.26	21549.4	18555.9	14934.2	44687.1	11356.8	36244.8	18736.4	7567.32	93670	50924.7	1938.73	11675.4	50673	20194.2	19438.8	42969.1	11928.8	51213.9	0	29666.1	19395.5	29190.5	10948.9	9192.59	1007.48	34731.6	7828.37	21471.2	96655.9	18113.7	40726.3
1.16_205.1184m/z		205.118	1	1.15505	0	0	0	0	168378	95721.3	76115.1	324047	102375	205806	205592	386038	733616	227510	303136	152911	214001	367568	144162	298129	290646	71518.6	373223	592188	23440.5	332123	250155	139232	109952	122674	189625	92322	42701.1	436652	374407	171991	64818.6	103320	163454	317094	602250	200377	68638.7	101596	124501
1.16_267.1450m/z		267.145	1	1.15505	212.147	56.8658	0	31.1053	54516.9	158352	62018.6	1777.56	109174	320400	2354.05	321.352	12350.1	104906	55638.2	22136.8	95244.4	59202.2	35214.6	36585.2	12.5488	633.194	28575.2	7196.14	2217.75	103125	17095.8	10353.2	69394.5	134592	16172.4	10613.6	0	23823.2	1285.06	15225.5	11464.3	80263.7	0	143430	25701.2	172612	42971.1	9955.35	17940
1.16_283.1287m/z		283.129	1	1.16397	0	0	0	0	6596.83	587.996	1446.07	22166.3	0	63499.9	5211.3	1943.75	215246	107781	158253	0	3670.24	337729	8115.69	321733	917.891	0	256697	49716.4	1553.23	213671	142282	83023.9	0	11849.3	3614.68	46242.3	489.582	111814	109793	74847.2	0	76922.5	648.847	45317.8	36785.5	0	91570.1	0	4499.27
1.16_388.1094m/z		388.109	2	1.1595	0	0	0	0	80318.6	131403	188002	100719	197218	67894.1	111146	46873.1	51549.7	5681.96	13985.1	20179.8	120896	36681.9	103523	16396.1	271019	23122	2735.89	16634	28405.2	1342.2	142296	36403.5	250897	1009.54	120227	35290	12358.8	72973	80476.1	89497.4	126240	122028	81253.1	23192.8	140647	104551	7969.34	153447	6636.88
1.16_98.5000n		198.007	1	1.15505	0	0	0	0	153884	185620	118760	219258	149223	151405	226161	175369	134211	114529	95054.1	155840	109415	107125	104319	82717.9	133756	88016.2	76432.8	123101	68131.5	20325.2	203231	83774.1	160937	193333	176348	154962	52872.5	107787	194636	140789	156772	130365	114778	86194.5	168372	239280	136614	171344	178114
1.17_245.1607m/z		245.161	1	1.16842	178.938	0	8.91396	0	2055.41	33372	45742.3	68611.1	279073	6346.16	46878.4	31684.8	21431.5	1264.22	53925.1	131134	87330.6	42505.1	12354.4	16014.3	229215	1339.56	70704	7793.85	17.9868	2651.11	4331.64	1364.03	85249.3	1148.92	11167.2	2082.8	6.28116	12855.5	83676.3	3302.32	55698.2	7022.82	3354.96	3425.12	42470	119532	1757.37	30413.3	1182.88
1.18_247.1288m/z		247.129	1	1.17733	132.406	0	0	0	40411.1	38852.3	36724.2	89976	71803	108704	74598	110373	196848	107758	275292	40466.1	47610.3	234856	19715.5	218986	116088	39759.2	268052	336501	27919.2	224658	136780	98525.9	23390.4	45500.2	83835.2	65477.9	16498.8	179081	205949	123006	12585.2	86898	47457.6	113984	304345	62391.9	42506.6	17208.3	40024.9
1.18_259.0924m/z		259.092	1	1.18178	0	0	0	0	70613.7	18012.4	8376.7	31080.3	27260.1	9342.51	59443.1	33345.9	327713	7280.93	11672	25212.8	18376	10734.1	10904.8	14475.1	61206.7	82310.6	13295.3	16585	2078.52	20233	12831	7075.98	26531.2	10098.1	163569	28918.8	16732.4	23731.9	21666.2	14173.2	51272.4	10337.2	44892.6	8146.89	40144	167070	5156.29	15877.4	7857.74
1.19_209.1286m/z		209.129	1	1.18625	0	0	67.0956	0	170.153	409.839	194.289	526.541	0	200907	5102.59	27491.3	11703.7	246680	151542	0	170.464	46736.4	1288.74	96062.7	11158.1	0	16761.6	8024.76	624.303	243901	103893	55789.9	0	54155.6	642.839	7702.73	129.896	10397	8991.13	48477.8	0	183301	12957.3	141060	7261.71	0	63238.4	0	9111.58
1.19_221.0956m/z		221.096	1	1.18625	0	0	0	0	17317.5	18215.3	29156.9	63983.8	14074.6	30161.8	47990.7	50261.1	174034	22439.2	86972.5	13772.9	27133.5	165397	18382.2	91197.5	58759.7	8506.53	140500	197288	7749.33	109518	80456.8	40014.2	19624.9	17031.2	26166.9	16252.5	13806.1	186107	86373.5	57307.4	12695.5	17492.5	41044.6	42439.7	82135.8	33614.2	9718.63	10560.5	21315.9
1.19_288.1189m/z		288.119	1	1.18625	0	0	0	0	80320.1	185981	81149.5	92204.5	182972	98524.3	139885	91206.4	197576	124904	59820.3	110622	141196	50675.5	71994.1	61668.7	96459.5	47983.2	53320.6	68346.9	14232.2	50341.3	41222.7	23639.9	91412	129316	67371.1	49879.6	9550.2	75367.8	78831.2	61409.7	73073.9	70458.3	55054.7	72033.7	87327.1	154486	62865.8	54725.6	71725.8
1.20_259.0424m/z		259.042	1	1.19962	0	0	0	0	82955.2	18269.9	36816.6	136486	31833.2	37173.8	28210.1	38449.8	139450	17233.7	757361	6209.92	17910.4	21523.7	94924.5	161905	1.32665e+06	83152	43492.3	17192.6	30312.9	31160.8	45978.7	18621.1	11465.7	13304.7	30253.2	216535	27119.7	93442.5	162101	122266	115651	89334.4	45089.5	25667.4	34640.8	29154.4	60003.3	77718.3	49154.8
1.21_232.1291m/z		232.129	1	1.20853	0	0	0	0	23121.4	16530.9	1751.8	33927.4	13126.9	23279.5	49680.1	131835	399946	22978.8	67665.1	9971.31	35547.6	89227.4	26578.7	63399	71969	7652.91	81628.9	127271	865.141	71805.2	37866.7	28196.8	8944.32	22995.4	26823.2	14680.7	5681.11	38682.4	81381.4	33729.7	2528.97	18245	35248.3	36843.7	235205	24604.3	10155.6	7280.46	20401.5
1.22_160.1332m/z		160.133	1	1.21745	92.2152	0	64.2189	0	1836.39	3697.44	1319.53	4813.31	1662.56	21684.2	854.437	122.274	1208.74	5525.14	35209.8	634.965	222.75	478989	1428.26	22412.6	873.433	106.606	72606.8	17136.3	86.6768	23003.7	19538.3	12141	1107.93	10323.6	0	3816.66	1375.68	36564.1	30081.1	17890.5	212.132	5242.74	582.206	14552.8	3381.46	2227.05	4587.17	543.559	6817.57
1.22_260.1968m/z		260.197	1	1.21745	0	0	0	0	41423.2	42069.2	7628.3	49164.3	40121.2	27566.2	89497.8	111870	428742	30832.1	48617.8	31251.8	56401.8	83825.8	45835.6	26203.8	142748	29833.4	103053	172808	3044.53	61546.1	81054.2	5640.76	25842.2	12520.2	66514.9	11803	1667.88	91153.4	207341	51878.7	11756.5	16849.3	68289.6	61126.9	391126	116692	11830.1	22446.8	23376.6
1.22_322.1065m/z		322.107	1	1.2219	0	0	0	0	280587	695292	219601	150729	806923	143120	99458.6	56180.9	74813.8	52822.1	69804.3	494108	498646	63341.6	259730	63001.9	583716	24879.7	25782.6	157413	14930.1	39402.8	23336.6	48563.1	321365	260154	121770	69714.6	14175.6	63013.8	39436	49018.1	166122	50709.9	14214.3	115638	545623	660623	49860.6	313905	146171
1.23_177.0823n		178.09	1	1.22637	375.033	87.9824	881.841	161.915	42576	705.409	9131.03	13677.9	318.023	49510.3	0	6094.03	5167.97	58518.2	10280.8	1654.44	0	1.18404e+06	32074.7	1.1239e+06	0	5994.34	776509	99982.3	4726.9	3.36595e+06	256955	769158	121.231	1740.75	0	431563	189.091	355615	70941.8	140591	0	30484.8	4605.33	1.55296e+06	1108.15	47.3367	1.04502e+06	0	102.569
1.23_188.1161n		189.123	1	1.23082	0	0	0	0	132249	50891.1	38326.1	264770	49168.8	180937	261396	813713	1.51784e+06	179533	348406	108935	109005	404684	109806	369983	275353	53961.8	569107	575538	14682	354960	366813	178585	66265.7	86276.9	318948	106607	47791.4	398033	518415	207892	28331.3	105667	198645	261728	925832	119718	87235.4	72064.2	103198
1.27_282.1422m/z		282.142	1	1.27093	0	0	0	0	115686	8785.57	3455.97	96109	11005.7	61438.2	89530.9	159265	404949	457990	64493.5	41298.2	118584	289304	36775.2	139721	92808.8	4927.41	237186	257380	0	142079	231456	72873.7	9598.53	28040.5	51510	19334.3	843.281	392727	280380	84177.7	1882.36	23200.9	123662	67932.1	182582	56269.9	1147.38	12372.8	19698.6
1.27_310.0588m/z		310.059	1	1.27093	0	0	0	0	310465	843351	235703	709635	1.01081e+06	104291	2894.77	433186	8374.73	87768.5	39774.9	361668	370699	43744.6	512300	18202.4	484942	625851	19353.2	399230	0	4429.54	29404	0	12339.3	56614.3	7473.01	29924.8	4908.13	120319	132864	2145.37	542259	18518.9	613845	53142.4	1.49535e+06	602592	98376.5	584372	123010
1.27_347.1486m/z		347.149	1	1.27093	0	0	0	0	126065	133882	138020	367933	156768	16008	117315	104628	159379	11834.6	13571.1	140668	132556	28719.2	103231	5208.68	203163	192634	65459.8	73168	29662.1	824.578	106865	9866.65	110634	55816.2	129677	23026.3	77509.5	30513	349882	47934.2	140107	25595.8	308234	21547.7	304271	160882	23032	102061	74150.7
1.28_176.0658m/z		176.066	1	1.27538	0	0	0	0	104749	98674.4	126041	118021	97987.7	52112.5	98372.3	111588	99639.9	50997.4	56767.5	125150	113014	67712.5	110049	54761	100003	149606	78364.7	100522	94934.9	39326	106599	61539.8	103695	92669.6	126396	76527.5	137701	72649.5	80182.4	91726	119703	70451.9	140763	56769.7	79416.7	112106	72466.7	112438	98057
1.28_216.0542m/z		216.054	1	1.2843	0	0	0	0	50480.9	38803.1	49510.5	46986.2	45351.6	20728.8	32025.8	38630.1	44031.2	20111.5	19109.7	40510.5	45025.6	31492.2	38715.5	18533.5	48717.6	56445.3	37121	39302.1	29267.2	18304.4	46003.1	19243.5	41950.4	34133.7	49652.8	24435.8	43184.9	25903.9	66217.8	26394.6	46721.7	24346.8	65530.9	25209.4	57744.9	42506.8	27395.8	42736.9	35819.1
1.28_242.0633m/z		242.063	1	1.27538	0	0	0	0	59834.6	116557	42002.5	187718	173492	9467.65	131136	54648.4	42913.4	639.679	2024.88	89004.1	114441	890.67	67990.9	0	182966	13063.6	0	2516.06	1275.31	1166.51	1224.1	0	90170.3	33471.4	28737.6	743.715	9446.48	0	124679	0	106696	8706.94	47962.2	8679.43	77686.8	120637	1227.34	87425.6	40785.2
1.28_260.1603m/z		260.16	1	1.27985	0	0	0	0	421542	133365	93464.3	196651	118793	543271	364700	761235	1.36488e+06	3.36724e+06	620707	194462	464369	2.39701e+06	155808	1.74677e+06	261387	83253.8	1.65604e+06	1.24492e+06	11422.2	1.68721e+06	1.25153e+06	868193	97283.3	246291	294690	249855	65624.5	2.52967e+06	471522	640815	59415.7	214385	273053	571149	352476	197523	120405	106458	163347
1.32_141.1154n		159.149	1	1.31997	51.9059	257.913	414.336	367.94	575073	287688	47194	603631	51911	58445.7	0	35775.5	154685	463648	6.09024e+06	10925.8	0	1.17431e+07	516214	2.03702e+07	17948.6	71825.9	6.90664e+06	1.58731e+06	299969	2.07632e+07	4.03521e+06	7.00747e+06	2685.85	96978.1	26705.5	4.99807e+06	17589.6	2.72254e+06	2.20337e+06	2.66849e+06	7336.48	390237	86082.4	3.6874e+06	175179	590.484	3.7364e+06	7455.21	475690
1.32_160.1525m/z		160.153	1	1.3155	0	0	0	0	40240	16181.6	445.769	32892.6	0	616.485	0	140.553	2296.67	33405.2	519278	0	0	1.01143e+06	37294.8	1.76919e+06	0	587.151	575123	130592	23682.5	1.81595e+06	334155	605823	0	4215.43	0	427159	0	226284	175604	214269	0	26562.2	0	308636	0	0	311333	0	35752.4
1.32_220.0814m/z		220.081	1	1.31997	0	0	0	0	160941	276670	115364	224719	384026	63002.4	353066	160358	118965	24499.5	43676.2	226467	285796	18460.6	192077	41547.9	310891	64191.9	40236.8	44076.1	26754.4	30412.8	25872.7	11710.9	241534	114420	87776.5	26585.2	56537.4	17224.6	97905.9	12052.8	243335	56223.9	93205.5	58639.5	97337.1	283031	37458.7	235725	126907
1.32_237.0905m/z		237.09	1	1.31997	0	0	0	0	25009.6	10431.5	3204.94	5496.12	7328.67	52601.8	48466.9	102452	85541.6	78627.6	128108	27619.6	20469.1	104811	26470.7	75076.4	44700.5	824.723	106184	220999	715.981	93764.7	104218	48301.6	8583.23	12061.3	25416.9	20368.3	13877.4	195070	4381.35	52911.7	694.252	14054.4	29099.6	112701	46293.7	26683.5	13580.5	15716.6	20109.9
1.32_267.0966n		268.104	1	1.3155	0	33692.1	31033.7	46484.6	6.73661e+06	1.26336e+07	1.87841e+06	2.40949e+06	8.72493e+06	4.20782e+06	1.48869e+07	1.52721e+06	3.17777e+06	1.86822e+06	1.10644e+07	5.49259e+06	4.68521e+06	2.74879e+06	1.72583e+06	2.47636e+06	5.96434e+06	4.58802e+06	1.12503e+06	9.18292e+06	519705	4.66973e+06	808198	868076	3.44427e+06	1.63251e+07	3.59322e+06	1.71279e+07	283531	2.26996e+06	3.37041e+06	1.49472e+07	4.57804e+06	3.11003e+06	1.77441e+06	3.68986e+06	5.45915e+06	1.06268e+07	1.14389e+07	2.36455e+06	1.2473e+07
1.32_267.1338m/z		267.134	1	1.31997	0	0	0	0	489610	548389	712195	869209	2.4007e+06	96984.7	197225	89096.2	1.05232e+06	36033.2	45757	643678	628523	560175	168325	268661	967947	126758	819030	303814	32696.3	73784.4	69833	27231.2	1.12488e+06	18141.2	374202	45790.8	9547.98	241800	1.53141e+06	53844.3	169195	50970.3	19930.7	22210.9	2.73343e+06	2.4739e+06	44621	424347	15236.4
1.32_270.1090m/z		270.109	1	1.3155	0	0	0	0	12045.1	84276.9	0	0	48883.8	28721.3	103926	367.98	2110.76	5119.01	83627.4	27314.4	12160.1	8928.52	674.065	7885.72	13450.9	5462.67	2408.82	61255.5	0	29965.2	0	0	10662.3	119400	4653.4	128114	0	10849	0	108660	10975.8	18894.2	0	22266.3	1244.58	62509.2	83497.5	3771.51	87314.1
1.33_311.1235m/z		311.123	1	1.33333	0	0	0	0	77832.1	38572.4	70165.5	92425.7	20352	58852.9	166994	183735	332855	65367.4	171583	50619.8	78642	184113	37696.7	145811	121077	78635	200745	264335	36699	130921	150560	87735.8	18261.9	24822.1	81632.2	50750.1	31715.5	122349	233665	80331.5	15378.4	53797.4	114668	89722.4	434325	26803.5	37612.3	13504.6	43194.7
1.34_219.1339m/z		219.134	1	1.34225	0	0	0	0	61289.9	25510.5	20420.4	115450	25000.1	139286	93841.8	311325	867568	152072	189450	38294.3	57670	334492	71211.7	253545	130533	29525.8	359895	397080	5032.78	290969	192317	119866	41689.9	57422.7	142322	50032.4	28696.7	402710	150437	136243	15705.3	55337.8	77936.7	210319	374006	64345.2	31718.8	43155.6	48028.2
1.34_289.6391m/z		289.639	2	1.34225	0	0	0	0	30739.9	199.069	206883	3755.48	212.141	151949	55209.7	1.52548e+06	7409.06	4.4058e+06	133315	4253.22	288739	321271	718.993	27474.8	6125.3	8929.91	11071.3	39313.6	23198.7	213577	742629	97729.4	1958.38	18705.4	140989	143695	5341.7	564174	115979	505478	169487	368414	229033	112720	7626.16	39036.7	59781.4	0	11096
1.36_247.1287m/z		247.129	1	1.36453	0	0	0	0	51434.2	104614	19802.3	111408	28376.8	164175	93469.9	154807	947077	164552	424007	40696.9	68275.6	471019	48522.1	432183	70378.1	26465.5	567483	600093	9321.69	452573	224353	175973	54183.3	75716.2	162516	109489	26882.6	378794	260740	168133	6092.38	117953	62851.2	196098	389185	64768.6	67449.3	29083.4	80349.7
1.36_288.0647m/z		288.065	1	1.36007	0	0	0	0	323051	678000	44394.3	20914.7	843358	350846	45110.8	132765	111880	238665	163446	190619	350188	238511	233114	167232	632978	40075.6	59997	296215	0	66712	27240.9	20937.9	100016	506068	51389.9	390740	0	387659	0	108879	264187	297529	16733.1	504624	533873	449833	327460	477947	691033
1.38_193.0971m/z		193.097	1	1.3779	0	0	0	0	44485.8	29254.5	1287.66	217410	48508.3	150355	180988	12725.1	37585.2	44704.4	94264.4	11388.3	47329.3	61315.4	45467.8	99807.3	320404	17763	163177	159269	111.546	195696	27896.3	54118.7	157667	131614	66947.3	237192	3471.18	23946	130109	35419.5	231817	96529.4	194051	207223	69016.3	48172.1	111867	120926	211859
1.39_283.0914n		589.172	1	1.39127	0	0	0	0	77506.3	991759	555991	2.32983e+06	1.4025e+06	52066.5	386315	367029	19108	15004.7	25401	1.07317e+06	682854	9362.28	1.1502e+06	5222.73	1.49562e+06	408283	16415.6	50126	31072.3	15173.2	35743.7	9959.44	1.37473e+06	70873	179559	26778.8	103794	22653.8	1.09846e+06	29541.6	1.26125e+06	41981.1	238211	36232.3	585151	1.26783e+06	40862	429988	68543.3
1.40_132.1019m/z		132.102	1	1.40018	214552	509668	380773	392472	1.84479e+08	1.4677e+08	1.17762e+08	4.11418e+08	1.81911e+08	4.90334e+07	1.56331e+08	1.23248e+08	2.12376e+08	4.85031e+07	5.13652e+07	1.2622e+08	1.28296e+08	7.35257e+07	9.55301e+07	5.38799e+07	2.22524e+08	1.36137e+08	1.10274e+08	9.31603e+07	3.45454e+07	4.21844e+07	1.05866e+08	3.17241e+07	9.85907e+07	6.32663e+07	1.17494e+08	4.49087e+07	8.19065e+07	5.67076e+07	3.92037e+08	5.92678e+07	1.19268e+08	4.76435e+07	2.6808e+08	4.4947e+07	3.36916e+08	1.58677e+08	4.05452e+07	8.93738e+07	6.94255e+07
1.40_133.1052m/z		133.105	1	1.40018	0	17480	8114.05	8956.47	1.23941e+07	9.97405e+06	7.96958e+06	2.81532e+07	1.2465e+07	3.2823e+06	1.06797e+07	8.34325e+06	1.45526e+07	3.20937e+06	3.46227e+06	8.68446e+06	8.82789e+06	4.95451e+06	6.45455e+06	3.54476e+06	1.52294e+07	9.2852e+06	7.51654e+06	6.3602e+06	2.33254e+06	2.81772e+06	7.21423e+06	2.11088e+06	6.71733e+06	4.26604e+06	7.93691e+06	2.98123e+06	5.47692e+06	3.76374e+06	2.66944e+07	3.93654e+06	7.98265e+06	3.13988e+06	1.81413e+07	2.95823e+06	2.27584e+07	1.05674e+07	2.67837e+06	5.95401e+06	4.5662e+06
1.40_134.1085m/z		134.109	1	1.39573	0	0	0	0	208332	144362	111399	364033	166404	37552.6	146780	117282	207260	42901.9	48489.1	125716	119006	70168.1	94988.9	46652.9	205450	126132	109085	87686.3	32053.9	34959.6	93534.7	29340.5	83995.8	53412.5	119743	40663.2	86678.1	55957.8	324765	56367.9	113493	44146	273068	41578.9	313340	152586	38128.7	85617.5	67871.6
1.40_288.2027m/z		288.203	1	1.39573	0	0	0	0	36419	44231	10839.9	22306	60360.5	33007.8	186515	206294	210489	42253.5	42272.7	52434.8	108276	115779	89092.7	1772.34	434831	32411.7	83959.5	310166	709.47	69210.1	64122.7	1569.02	37983.6	17295.9	24352.3	10495.2	0	166827	131695	66140.1	16297.9	12902.2	103520	104254	416220	156812	1200.51	12222.4	56133.3
1.40_306.0806m/z		306.081	1	1.40018	0	0	0	0	801173	1.907e+06	1.75178e+06	4.08593e+06	2.55548e+06	381990	1.19257e+06	1.13689e+06	681606	237832	358166	2.11642e+06	1.53009e+06	289796	2.32258e+06	261801	2.37099e+06	2.14477e+06	345729	536296	407649	307130	520474	288039	2.51446e+06	433052	1.30985e+06	411650	1.21268e+06	289316	2.56881e+06	418139	2.36622e+06	401829	1.52294e+06	404488	2.16764e+06	2.60529e+06	399429	1.59116e+06	614963
1.40_86.0970m/z		86.097	1	1.40018	2194.27	32075.5	25925.5	26439.7	1.09768e+07	8.82972e+06	6.98995e+06	2.57366e+07	1.10098e+07	2.92894e+06	9.45868e+06	7.43825e+06	1.3077e+07	2.93806e+06	3.12427e+06	7.73125e+06	7.89439e+06	4.52198e+06	5.85162e+06	3.34672e+06	1.40808e+07	8.53674e+06	6.95381e+06	5.81758e+06	2.08828e+06	2.75575e+06	6.69924e+06	1.98026e+06	6.26222e+06	4016295	7.5327e+06	2.83164e+06	5.20117e+06	3.59157e+06	2.70313e+07	3.83999e+06	7.98161e+06	3.12043e+06	1.85771e+07	3.04227e+06	2.36095e+07	1.0767e+07	2.7873e+06	6.15818e+06	4.77011e+06
1.40_87.1003m/z		87.1003	1	1.40018	0	0	0	0	433407	308680	243179	780577	386331	106886	344369	263820	448815	105427	113095	266547	275247	163261	206098	124338	464107	299085	250829	207909	74122.6	100219	234837	70753.1	220512	140088	273646	102638	192985	130211	782718	135049	279032	111482	647662	108493	702548	346572	94897	221520	165731
1.41_233.1495m/z		233.149	1	1.4091	0	0	0	0	67658.5	70939.4	4095.38	13448.3	19462.9	158334	170208	143410	414969	161629	354414	60077.8	86054.9	522288	97179.7	316890	89135.1	3532.47	413349	567425	818.965	445421	212983	190833	34104.4	106395	102684	88947.1	16352.8	470171	9975.87	184796	3200.1	74535.4	38498.6	245604	102629	92028.6	39396.9	61178.8	89251.5
1.42_260.1967m/z		260.197	1	1.41802	0	0	0	0	166709	36657.6	24055.5	52342.1	35994.9	95786.9	456895	656907	3.33675e+06	109649	639089	20888	183594	458096	151667	120409	852610	35830.8	501128	861032	45335.8	264712	462847	79855.7	45477.3	50410.1	339840	69703.4	3292.11	426157	271888	331283	9760.43	131622	302329	186431	744293	64612.2	75881.6	22866.5	77262.6
1.43_574.1613m/z		574.161	1	1.43138	0	0	0	0	754498	3.06652e+06	2.43378e+06	4.16267e+06	3.49029e+06	906458	2.32838e+06	2.07915e+06	539976	704958	675858	3.27874e+06	2.77616e+06	582755	3.06847e+06	509292	3.41804e+06	1.69774e+06	255937	737393	190553	590125	818267	361816	3.50003e+06	814690	1.34698e+06	518813	806113	521748	2.47101e+06	778413	3.44181e+06	649900	1.70206e+06	682128	2.0343e+06	3.0997e+06	745435	1.71577e+06	952036
1.44_268.0805n		269.088	1	1.43583	0	0	0	0	2.26451e+07	3.57818e+07	3.32529e+07	2.94764e+07	3.22059e+07	3.24662e+07	4.874e+07	4.48942e+07	1.70311e+07	3.87017e+07	2.60061e+07	3.65695e+07	4.37656e+07	2.97952e+07	2.62605e+07	2.3614e+07	3.62417e+07	2.21968e+07	1.13348e+07	3.24849e+07	1.24704e+07	2.07222e+07	3.30296e+07	2.06519e+07	2.91115e+07	3.20102e+07	2.74035e+07	2.36601e+07	1.32557e+07	3.66663e+07	2.30864e+07	3.08171e+07	3.47363e+07	2.31128e+07	3.12898e+07	2.2379e+07	2.25955e+07	2.61406e+07	28914848	1.99273e+07	3.11591e+07
1.46_152.0566m/z		152.057	1	1.46258	12407.7	12817.7	10938.6	12548.5	640952	3.63208e+06	2.20194e+06	6.03297e+06	4.35768e+06	1.44268e+06	2.65571e+06	2.65618e+06	721040	1.03335e+06	970496	3.92449e+06	3.63973e+06	795813	3.50405e+06	884726	6.32597e+06	1.13022e+06	404964	773694	232972	1.08537e+06	957754	474991	4.69764e+06	1.02257e+06	1.10083e+06	551685	618493	625813	2.69613e+06	917926	4.2477e+06	964050	1.42494e+06	1.01712e+06	1.88854e+06	3.73879e+06	982039	1.74575e+06	970189
1.46_283.0915n		284.099	1	1.46258	0	0	0	0	4.06003e+06	2.43895e+07	1.47979e+07	4.19199e+07	3.00825e+07	9.27575e+06	1.73308e+07	1.74927e+07	3.49294e+06	6.37203e+06	6.12024e+06	2.6139e+07	2.38449e+07	4.50716e+06	2.41015e+07	5.51982e+06	4.29844e+07	7.16731e+06	2.19413e+06	4.65324e+06	1.44961e+06	6.61226e+06	5.70189e+06	2.77857e+06	3.09959e+07	6.28911e+06	6.86885e+06	3.29686e+06	3.83238e+06	3.77092e+06	1.62198e+07	5.3454e+06	2.69928e+07	5.86919e+06	8.2119e+06	5.75188e+06	1.08598e+07	2.30371e+07	5.73375e+06	1.05722e+07	5.63825e+06
1.47_422.1016m/z		422.102	2	1.4715	0	0	0	0	66653.4	248340	252651	67579.5	157561	664039	653181	701051	7581.76	884316	417365	284629	577875	453767	107305	343625	313631	46248.9	15223.5	427534	10732.1	307206	606380	195422	155000	605921	184138	194658	4502.77	655123	45933.6	585713	307964	408537	298897	362096	20936.1	81262.6	537646	105890	449835
1.48_270.0911m/z		270.091	1	1.47595	0	0	0	0	907095	1.98326e+06	1.61674e+06	1.5857e+06	1.74525e+06	2.4277e+06	2.981e+06	2.87483e+06	730159	2.87657e+06	1.75078e+06	1.9623e+06	2.67767e+06	1.86051e+06	1.30057e+06	1.72807e+06	2.38023e+06	736461	585905	1.60791e+06	451586	1.62513e+06	2.03117e+06	1.06208e+06	1.52628e+06	1.95472e+06	1.13398e+06	1.0698e+06	430022	2.04771e+06	999061	1.78403e+06	1.7644e+06	1.53348e+06	1.36647e+06	1.38927e+06	890312	1.22553e+06	1.73549e+06	827118	1.4868e+06
1.48_519.1349n		537.169	1	1.48042	0	0	0	0	2.80262e+06	1.49599e+07	9.28646e+06	1.29603e+07	1.25788e+07	2.03182e+07	2.63106e+07	2.81811e+07	1.50327e+06	2.74083e+07	1.12276e+07	1.55873e+07	2.52276e+07	1.17285e+07	8.701e+06	1.03558e+07	2.47798e+07	2.08961e+06	1.28605e+06	8.57275e+06	658387	1.01733e+07	1.47665e+07	4.28463e+06	1.19418e+07	1.44387e+07	5.14759e+06	4.09437e+06	766368	1.39952e+07	5.64152e+06	1.30229e+07	1.47109e+07	9.89133e+06	8.00888e+06	8.56233e+06	3.47006e+06	7.8969e+06	1.20708e+07	4.13034e+06	9.1474e+06
1.49_195.0896n		196.097	1	1.49378	237.62	95.6951	397.341	596.788	263389	278890	229428	84434	119655	2.10869e+07	32099.4	208095	611499	2.13038e+07	1.57198e+07	84339.9	48797.8	3.09555e+06	170850	1.0316e+07	50094.3	72613.9	514466	72584.4	209844	2.46576e+07	9.12653e+06	4.89317e+06	22822.5	6.60924e+06	114932	576273	16535	928240	350463	4.9947e+06	62141.4	1.70619e+07	93166.6	1.30582e+07	447606	48531.8	7.35916e+06	46960.5	1.07515e+06
1.49_278.1167m/z		278.117	1	1.48933	0	0	0	0	5085.37	855.353	1390.63	0	509.689	27892.6	19661.8	256949	99012.5	893764	75520.1	2123.72	47587	288558	865.434	137212	10248.1	0	163930	128799	0	137010	100163	62993.3	701.985	1152.52	7085.96	6189.38	413.993	225642	18181.5	44285.7	0	6945.71	4348.64	49131.2	17041.7	887.667	1990.62	1459.78	2467.88
1.52_194.1176m/z		194.118	1	1.51607	0	89.9383	0	0	375.271	0	0	0	0	330537	0	0	1904.79	282717	252349	0	0	60312.4	262.531	175689	0	0	9770.41	0	1572.09	454247	123317	86444.4	0	81819.7	0	12414.7	1730.88	6952.3	420.868	81096.4	130.567	297851	181.961	192584	0	455.897	111926	0	10267.6
1.52_253.1182m/z		253.118	1	1.52498	0	0	0	0	16552.4	5524.4	8891.89	2859.54	7700.71	22231.4	18324.2	54816.9	153331	38882.2	83549	2812.93	30275.9	108503	15496.8	84300.6	24337.9	3048.24	114659	120648	10132.3	83553.6	52908.9	51988	2577.86	5336.81	16155.1	9518.15	7601.51	74371.2	13886.2	35182.4	0	19164.2	20822.7	38529.5	89564.1	6295.35	2631.32	6511.11	8317.33
1.52_322.1871m/z		322.187	1	1.52053	0	0	0	0	34133.4	46748.9	67525.4	0	70086.9	45368.6	215151	601610	258457	113451	44041.5	114505	319566	304379	73505.5	45484.1	515540	4599.73	313181	440894	0	131981	312097	10509	48694.9	6233.77	65673.3	49580.1	0	300532	109907	122173	35606.6	25002.2	106317	80005.2	428181	67058.6	56972.2	48905.2	60821.5
1.53_174.1237m/z		174.124	1	1.52943	0	0	0	0	2907.71	3246.83	13578.7	211.045	1005.41	1.03432e+06	0	7706.39	12201.2	783632	595789	378.234	207.832	60461.3	1586.68	139197	0	747.743	59438	1772.27	10120.9	890519	322686	83933.7	201.766	219985	6847.4	16697	467.31	39166.7	3048.89	224138	114.139	1.24399e+06	0	1.26065e+06	545.116	125.037	168226	318.815	37001.1
1.54_221.0953m/z		221.095	1	1.53835	0	0	0	0	43854.6	38103.9	9675.4	64142.2	42165.7	70655.8	76915.8	101283	175717	60256.3	188758	56364.1	34472.6	206391	49838.3	99028.8	83075.5	13960.9	221211	276990	512.551	157658	160862	74950.6	41589	26808.1	49605.2	36797.2	7599.87	251454	62942.3	85461.9	4563.53	39859	55221.8	113779	163566	95803	28681.8	46873.7	30322.4
1.54_300.1440m/z		300.144	1	1.53835	0	163.852	0	0	55941.1	7774.72	11112	48455.9	11463	609082	13631.2	19655.4	694595	494871	547280	1814.28	10155.2	607256	14915	806502	932.373	26919.1	876484	11691.2	8231.52	1.0327e+06	292886	222824	3944.72	120899	25876.3	82300.8	21411.6	178806	242811	107495	5318.13	469503	58743.8	341617	62436.1	34109.1	278461	23561.7	21488.8
1.55_175.0844n		239.102	1	1.55173	103.212	190.991	195.46	348.215	147257	102355	164984	141076	107871	87065.3	145306	222054	178819	234680	163506	141486	431603	406238	152450	389126	234721	54449.6	572906	352163	31315	298587	202929	162084	92116.4	49710.2	72861.5	61594.6	52387	311547	223674	143579	52862	58506.9	207278	156197	521175	176750	48845.7	85201.7	60839.4
1.55_261.1211n		226.107	1	1.55173	230.077	72.487	94.2567	74.5561	88201	12257.6	384065	92852	23637.8	532393	83302.4	475653	1.88902e+06	439575	896889	12741.9	29722.2	381772	54050.2	1.05337e+06	411122	27083.6	567784	9165.45	57880.4	4.39766e+06	2.79199e+06	1.26237e+06	14440.8	65140.9	150115	81967.5	63860.5	185350	344925	714897	40506.6	622485	174674	1.81496e+06	228600	44325.4	1.11001e+06	39175	103551
1.56_184.0605m/z		184.06	1	1.56063	74.7572	66.6649	0	0	114624	164683	79104.7	224966	161757	653659	39073.5	33166.9	201472	570424	347791	58034.4	65962.5	526005	52522.4	734481	72812.5	62773.6	615456	81029.8	26960.9	742363	300858	225594	150126	133906	74821.2	154626	10837.7	208828	318187	149931	53530.5	478630	35815.9	350982	217850	349148	207779	52664.4	24148.2
1.56_237.1808m/z		237.181	1	1.55618	0	52.9545	130.727	264.396	41311.1	254.543	0	38484.8	0	99.4028	103.109	599.493	52405.5	0	25818.9	0	69.0051	1496.07	70939.4	73536.2	39244	2985.63	276.595	0	6291.56	11776.9	931.202	60641.4	5555.4	21350.7	6332.26	68498.9	366271	23439.1	0	48.2488	4213.23	4781.15	69646.5	0	454.578	38863.7	16771.2	82317.6	0
1.57_217.1545m/z		217.155	1	1.57402	0	0	0	0	3134.94	948.037	0	33745	0	87546.5	0	0	9873.02	53667	224285	169.755	0	165463	4319.86	139567	0	388.168	282896	49012.8	2470.24	396456	84450.1	48174	0	32851	665.834	47342.9	444.071	34077.2	104025	77767.4	0	90926	0	113517	964.746	0	58033.8	0	11724.8
1.57_265.0852m/z		265.085	1	1.5651	0	0	0	0	5091.75	9665.09	0	6441.84	3659.63	15537.2	29597.6	12650.2	98763.3	25756.3	98843.4	2631.24	7771.46	121617	6728.73	96296.5	18917.7	10452.6	123714	257196	0	64240.2	68188.3	39097.3	676.099	7360.19	17705	51313.7	2781.3	136180	45289.3	52053.8	256.471	12000.2	20723.3	30921.7	55481.8	6418.56	10157.7	2616.62	18079.3
1.61_152.1070m/z		152.107	1	1.60967	65.6245	226.889	57.213	196.367	484.871	16771.5	4269.74	218.486	3654.6	124774	1039.2	1866.23	580031	3.47895e+06	679670	434.785	1512.92	3.11796e+06	584.781	24390.8	3026.84	1064.69	7127.49	774248	9857.71	238401	5315.27	44238.4	279.469	620072	1010.41	3554.85	8675.3	1.1758e+06	1137.68	6519.54	869.303	29619.2	1655.9	755913	90160.4	2249.28	2531.89	463.764	58754.6
1.61_156.1132m/z		156.113	1	1.61413	24.4953	9.85868	22.9601	18.6815	2268.82	199.565	12.3147	3560.77	24.0436	121733	0	15.2218	31029.3	119856	99426	6.75273	0	124576	1516.65	148946	0	180.052	109890	6497.57	789.818	193193	60168.7	49188.6	98.7714	25567.7	945.799	23039.7	0	40546.4	23438.5	32075.2	0	106991	0	87042.6	2134.1	0	46917.1	0	4490.06
1.61_251.1059m/z		251.106	1	1.60967	0	0	0	0	21242.3	14695.7	2281.1	29741.1	9090.1	32639.4	33203.1	53857.5	299950	38243.8	117064	9906.26	15070.8	96309.1	18636.4	40975.3	35137	8071.84	95641.6	135805	0	72828.6	74414.5	39046.6	9671.68	13150	23855.9	15002.9	2202.09	124409	34705.8	41297.2	1881.3	18868.2	26431.2	50534.5	86386.9	22881.6	9442.02	9201.45	15112.5
1.61_262.1476m/z		262.148	1	1.60522	0	0	0	0	2658.2	218.679	207.967	678.226	290.576	19965.7	7559.61	14155.5	43556.3	17942.7	56714.6	0	661.658	66636.4	386.469	58341.7	4285.5	1148.02	78542.1	84461.8	0	60988.6	38292	25021.6	0	6692.65	13465.8	10700.5	162.506	43354.8	10742.4	28330.4	0	14357.4	2098.38	23492.2	16250.4	666.669	8172.87	220.188	7813.18
1.64_288.2029m/z		288.203	1	1.64087	0	0	0	0	66663.3	34527.3	27785.3	186865	49377.1	63115	283682	440193	1.70334e+06	99767.9	528022	23321.1	138921	269890	74502.6	173755	607841	30502.8	276132	692305	30677.2	178804	259473	56489.3	30841	33671.1	192069	42735.5	42285.5	335567	350536	166686	20149.1	88018.8	346602	130907	623276	45349.3	38732.1	26135.8	47708.9
1.65_333.1766m/z		333.177	1	1.64978	0	0	0	0	23175.8	0	1403.62	12162.1	628.809	3017.22	9590.43	24400.8	1.14815e+06	4776.72	14419.5	0	1891.19	8499.9	1007.44	7024.51	21490.8	33896.1	44541.8	14570.9	45.2284	13097.2	15428.3	2005.73	0	0	68656.2	850.82	3733.12	22924.8	45106.2	5354.26	0	5850.39	36464.6	17519.9	193361	261.651	1265.47	0	214.405
1.67_257.1131m/z		257.113	1	1.67207	0	0	0	0	757407	2.30365e+06	733475	5.12788e+06	4.21549e+06	192187	1.1883e+06	686902	726275	135414	215325	1.51173e+06	1.61462e+06	334535	1.19852e+06	469574	3.16345e+06	1.00371e+06	753322	283721	146332	400279	447033	313825	1.09654e+06	353426	658076	156310	414209	244039	3.98754e+06	167629	1.1506e+06	220691	797357	189243	2.1548e+06	1.16184e+06	259238	1.03364e+06	593473
1.68_182.1177m/z		182.118	1	1.68098	89.0346	142.575	65.601	76.3097	1175.66	0	0	1447.07	0	66399.6	349.508	9058.6	1818.52	49924.8	43878.5	0	0	24868.6	797.733	69603.5	740.023	786.924	20175.7	232.926	859.56	68787.4	25425.5	14985.4	141.421	12930.8	0	6326.77	810.537	6870.2	10616.2	13855.6	0	56526.7	616.289	39852.1	0	364.96	25692.9	0	2185.92
1.68_232.1291m/z		232.129	1	1.67653	0	0	0	0	746.03	0	2154.82	66750.4	3675.62	10937.7	15318.8	5776.73	149992	1256.37	2001.67	0	701.909	7743	1430.45	7899	15026.5	1253.03	30045.3	2446.65	0	4767.44	27747.1	1586.37	1336.75	0	42556.7	184.981	13502.7	9489.42	143624	3506.22	673.873	7783.11	71808.2	0	282222	3569.4	0	2132.46	849.609
1.68_240.1230m/z		240.123	1	1.67653	0	0	0	0	22870.1	32629.9	34223.5	11888.5	10081.2	244042	13929.1	12612.6	34185.2	238717	196314	29618.1	11071.1	184436	12523.6	328758	268.173	30657.5	177594	14911.6	70283.5	432346	99876.5	84203.7	16156.7	76421.6	26313.2	34217.6	1111.1	47650.4	49706	48058.7	40985.9	205777	6627.68	159057	20002.4	19944.3	88027.1	7647.4	58846.2
1.68_269.1262n		308.091	1	1.67653	0	0	0	0	25097.6	120042	3213	27725.3	139024	100574	3819.01	27215.2	10701.1	83215.6	87444.4	99538.3	74201.3	32837.9	22169.3	65402.3	16400.4	3795	17802.4	25239.9	53.1994	169078	28414.5	17186.5	955.161	77113	226.124	12724.3	318.481	16155.9	2458.34	26848	18042.2	59090.8	13303.6	76793.6	95690	92606.1	45403.6	43879.8	34105.2
1.68_431.1408m/z		431.141	1	1.68098	0	0	0	0	0	0	94555.9	7651.73	374.459	35895.1	18765.4	68282.7	510.504	63870.6	22910.9	2273.66	0	26005.4	0	17446.2	12021.9	0	18867.5	18957.8	15415.9	129162	88550.2	11331.4	2602.13	0	4140.35	362.569	2296.18	208247	9316.02	77705.2	10605.1	25558.4	4612.07	73946.9	0	1494.61	0	6599.43	941.782
1.69_206.0813m/z		206.081	1	1.68543	100.039	0	0	0	160.552	0	0	3072.14	0	84451.1	0	0	7530.13	79823.8	50063.1	0	40.8855	51643	1159.49	94102.7	0	0	65397.5	162.085	116.289	109599	33581.7	29731.8	0	6764.25	0	16063.5	0	15286	18338.9	12552.4	0	67647.5	0	56325.9	205.127	0	34688.6	0	1486.4
1.69_212.1031m/z		212.103	1	1.69435	1.01249	0	0	0	477.767	223.565	0	5906.36	173.684	44811.4	0	1647.06	29665.7	36925.4	49530.3	8.85224	9.55439	57188.3	1221.06	102018	77.0626	4.47251	64297.9	1357.97	8.54343	55560.3	28813.1	16175.2	144.619	5797.55	588.109	10742.8	1266.58	20371.8	19953.1	14812.9	0	38749	662.664	63702.8	2167.47	2007.76	35040.6	153.429	0
1.69_351.1643m/z		351.164	2	1.6899	0	0	0	0	2605.86	0	6197.01	15438.6	12314.5	2287.82	31212	367960	182404	7086	17265.7	4281.26	20729.1	9400.6	3635.36	8275.84	79930.3	323.649	9978.46	18384	2090.46	9247.42	35116.6	3657.07	344.871	0	29472.6	7407.65	34004.9	5269.87	31577.3	18311.8	0	4542.7	64963	3369.75	115727	0	1164.34	265.393	3107.02
1.69_373.2327n		374.24	1	1.6899	828.549	785.608	414.768	639.969	66335.7	7681.86	78259.6	231603	51810.1	25385.7	328363	2.72333e+06	1.90348e+06	12579	46786.2	53405.6	238749	54659.8	129720	19448.4	936378	43801.4	75057.3	71848.1	3095.76	40065.3	324241	19305	7432.7	6402.52	220993	15119.2	98145.1	39729.3	388524	74229.5	11981	52475.7	667048	8479.83	941237	48337.6	31342	21374.1	49098.3
1.69_374.1990n		188.107	2	1.6899	0	0	0	0	46817.7	1928.21	28474.4	31254.8	15793.2	27364.5	56520.5	567422	97869	35752.5	46405.7	10067.5	59939.3	97192	27430.5	30283.5	308850	3826.39	73611.7	80159	2942.49	68612	148061	24625.9	8485.26	3363.33	31767.4	21541.3	6106.07	76782	9141.33	61237.8	2560.04	19049.4	65284.6	34660.1	18893	3228.1	27501.1	6719.91	20509.4
1.69_550.1181m/z		550.118	1	1.6899	0	0	0	0	70738.8	112705	73532	221092	75905.3	11285.8	277269	112031	367967	15880.3	8931.59	107879	156966	16684.5	89066.4	10568.1	135564	99421.9	25897.6	10323	11922.5	12298.9	56293.1	18023.8	154089	8560.86	41459.5	3643.26	47244.6	15865.2	160115	6676.6	138039	14432.4	319745	3531.81	340463	148300	10246.8	115348	17202.8
1.69_569.3171n		570.324	1	1.69435	0	0	0	0	71677.7	6247.45	37673	95444.2	60078.4	7715.37	522469	3.5309e+06	1.2399e+06	15712.2	6984.92	53489.6	245399	49825.7	140058	14181.8	2.06043e+06	12975.6	40523.1	134890	4443.29	22796.7	525101	30142.2	9184.18	23079.6	81646.9	59430.9	118516	16076.6	77663.3	143985	28954	46488.1	975278	7551.85	412079	74227.3	88573.4	51186.7	61871.9
1.69_613.3434n		307.679	2	1.6899	0	0	0	0	1619.47	6731.32	19144.7	474969	11293.5	0	64621.2	86115.7	357495	331.057	6987.73	28614.9	12742.4	7860.67	23318.2	5084.08	191585	10024.7	61310.6	10576.9	1420.98	747.467	56115	2656.62	3403.08	419.107	32471.7	0	28519.2	13248.8	748038	4655.84	33970.6	9242.26	407892	2478.51	1.08268e+06	4095.98	82.3377	11890.5	5460
1.70_129.0426n		322.107	1	1.70327	344.19	409.639	406.334	1273.15	127479	1.4465e+06	21098	281543	1.28625e+06	161727	78505.4	32683.3	61611.1	135500	16702.9	684419	554894	110696	320690	35305.2	55374.7	21487.8	52133.3	407966	4779.71	63175.7	12073.3	7180.05	73609.6	2.25955e+06	14745.1	34382.3	9390.46	73523.6	43559.3	22434.5	75266.5	7207.41	64104	241661	840014	2.30492e+06	112250	276789	328678
1.70_144.0245n		162.058	1	1.70327	33.0972	386.336	111.671	574.852	148135	87661.6	48598.3	4.32165e+06	133390	390591	188963	75986.6	251030	247457	654178	55116.3	68092.1	244572	197706	297805	24081.5	37408.4	291918	197067	34202.1	139356	570544	185359	58274.9	85785.3	91192.4	64178.1	20877.1	186350	6.25038e+06	116074	77063.3	143130	157160	305484	4.91401e+06	65171.1	80788.2	76336.4	61713.4
1.70_193.1338m/z		193.134	1	1.70327	0	0	0	0	0	0	0	1180.63	0	43223.7	1965.08	6176.64	3416.17	35217.8	35340.9	0	314.101	24960.3	1820	34826.5	11631.1	0	14702.3	1574.9	0	56983.5	13227.3	15564.5	0	8573.6	629.622	5968.92	4344.01	6631.86	6548.28	8438.22	0	34840.2	5930.69	25757.6	293.929	882.465	15321.2	0	647.016
1.70_209.1283m/z		209.128	2	1.69882	0	0	0	0	1519.75	672.23	851.496	7890.22	3510.89	82202.1	21219.9	87089.3	26505.1	77067.4	91925.9	678.483	6655.9	34604.5	2368.46	54236.1	41717.2	0	16469.1	50073.4	3826.55	124835	47404.6	33472.3	0	17346	1679.07	9327.8	7679.26	13861.9	10281.2	28173.6	0	70523	37044.5	55199.6	17932.4	190.963	34832	155.231	4580.47
1.70_271.0925m/z		271.092	1	1.69882	0	0	0	0	36192.2	32276	21318.1	39348.5	52519.7	30340.5	38100.2	17753.1	28599.9	41431.5	12240.3	31156.1	31150.3	39359.1	31099.4	37623.3	36925.7	22709.8	10756.7	15380.9	3784.76	21066.6	26186.5	9472.17	23643.8	15397.7	16986.4	15941.8	6305.54	68163	29660.8	16593.7	26132.4	23840.6	22092.3	11104.2	51397.9	39486.2	19374.9	14860.4	16120.1
1.70_295.0739m/z		295.074	2	1.69882	0	0	0	0	112843	236259	150967	229253	145988	10744	210668	110600	292717	13054.7	6879.76	155199	195431	19408	152649	9929.2	166261	146199	17906.7	11501.3	21830.1	14918.5	68524.5	14374.9	284127	4687.19	47012.7	4509.05	60893.8	11119.2	183913	5812.23	176729	19203.6	281433	8270.92	354398	248009	11740.5	191305	20501.1
1.70_358.2581n		180.136	2	1.70327	0	0	0	0	5701.08	1756.06	4089.43	31332	2946.61	38719.5	38859.7	123600	510908	39650.7	69115.3	1354.72	10970.8	59495.1	16395.1	62106.3	52703.4	1634.18	48705.3	50648.1	1717.56	88157.1	70914.2	25032	1299.77	7370.13	21000.9	14598.1	17501.6	25924.5	64375.3	31011.9	1219.09	35441.1	63753.1	33335.8	236697	2294.51	27664.5	1482.31	4936.84
1.70_374.2167n		375.224	1	1.70327	0	2.05421	0	0	184770	224614	513405	432764	192879	245292	367951	343948	149901	173357	169722	211255	234372	250094	142058	183690	181832	30588.1	146790	134541	114825	71882.3	246760	103933	200802	144531	123582	104416	26885	224598	452663	203933	182869	150415	138490	160263	247967	117029	116628	70039.4	92775.8
1.70_572.1380n		287.076	2	1.70327	0	0	0	0	78363.2	64465.9	68237.5	283251	50686.3	17439.9	235391	145232	345418	40088.8	12061.6	76048.8	132857	15033.4	87789.6	16248	188398	105268	47752.5	26253.1	8857.22	25297	131196	22770.3	77656.3	5784.14	41607.7	16927.4	74059	26953.5	258851	17879.4	146148	28350.6	608686	9716.43	464203	102191	18730.9	83009.2	20600.6
1.70_589.1401m/z		589.14	1	1.69882	0	0	0	0	96586.3	235299	124127	264669	124224	3323.82	213520	100478	345093	8868.04	4375.17	166013	187463	7581.35	150577	4386.46	172615	114556	9591.95	4620.93	10901	9633.17	46989.2	5758.67	263135	1166.99	33234.5	990.581	47801.4	3684.59	190803	3020.35	177674	12604.4	269479	686.889	459010	293027	6298.15	190080	6447.48
1.71_203.1392m/z		203.139	1	1.70773	0	0	0	0	100873	68698.6	28993.3	155300	63177.6	141956	182382	227191	699996	179490	467172	79089.6	95603.1	381840	77680.9	283774	185815	55997.7	365726	666631	20974.8	264428	251007	174021	56324.3	92746.6	174419	92333.6	33139.2	389184	198029	214321	28941.7	88716.7	121016	215601	459118	156633	57827	67915.9	83545.1
1.71_223.6394m/z		223.639	2	1.70773	0	0	0	0	2435.48	0	13647.9	7699.48	11380.2	3746.4	24483.1	265464	34643.9	11598.1	27802.8	280.733	22788.8	12972.7	3482.79	5177.69	70206.8	211.055	6940.98	26892.7	3798.49	13396.5	29498.3	2535.26	504.007	278.802	13821.8	5281.38	16658.6	3714.25	15956.3	15180.9	2959.52	9065.22	45103.8	3333.06	26266.1	0	4236.79	39.8633	5363.05
1.71_229.1184m/z		229.118	1	1.71218	0	7.91185	0	58.3706	2152.22	1294.08	719.357	7888.63	258.918	94894	0	0	14897.1	94539.4	73087.7	0	196.317	99745.9	1573.26	140006	538.918	575.506	73051	1067.48	849.232	166208	43603.9	56889.6	624.024	24429.4	1491.35	20918.7	699.223	21554.7	28234	22854.4	0	90642.7	2183.81	70724.9	1574.84	0	43471.7	64.4724	3785.97
1.71_239.1139m/z		239.114	1	1.71218	0	0	0	0	2660.63	429.065	967.277	818.713	0	111290	0	207.207	0	82163.5	75194.7	755.374	388.755	49966	1396.08	99086.5	0	116.752	22605.4	15959.9	4501.64	116507	37297.9	19801.2	501.113	24465.9	240.137	13418	20.5952	17521.1	5353.02	19700.9	149.294	72119.2	54.0129	73303	108.01	0	53124.2	0	6110.72
1.71_254.1863m/z		254.186	1	1.71218	0	24.4599	0	0	1879.5	0	0	7008.33	0	67422.7	0	0	18894.3	64338.1	50791.2	0	0	124199	1997.48	103922	0	4512	153773	3355.04	1005.17	203799	78831	29776.1	651.172	10345.8	1077.24	15441	0	37232.5	48058.6	37406.8	0	58453.6	0	40692.1	451.725	7720.18	37901.5	0	1448.1
1.71_263.1370n		264.144	1	1.70773	0	196.776	0	0	137133	190255	62959.9	2.08004e+06	545267	46683.1	45534.8	162037	85173.3	42685.6	113434	32683.7	96425.2	86346.8	120041	78062.9	2.16346e+06	290473	198820	32992.9	25559.6	106848	103392	26758.3	98982.9	5027.97	16818.9	31111.5	21541.3	34258.4	1.9607e+06	21693.4	175118	61514.8	182577	31968	795897	232874	23215.9	121606	4529.96
1.71_299.0818m/z		299.082	2	1.71218	0	0	0	0	27194.9	16576.3	24178.3	53950.7	10640.9	11424.4	63813.3	47624.2	238897	22916.5	7411.29	18876.6	29591.3	4898.15	23005.5	6157.18	53088.5	47362.6	8062.24	9128.19	5754.67	9282.07	39276	5432.33	22721.4	5163.57	18094.6	7228.59	16440.2	16037.7	57831.6	7163.73	37162.4	14946.5	77307	4338.81	53562.6	22396	9477.93	20120.1	11133.1
1.71_469.1059m/z		469.106	1	1.71218	0	0	0	0	73822.1	83553.8	106366	194614	78732.7	117664	51995.2	33800.7	282630	126358	141935	26428.5	38333.5	84315.1	45235	111305	60346.2	49022.7	125254	182878	12328	61624.4	190134	65201.7	74762.7	86821.4	131233	205589	79916.9	181576	217422	259790	44165.6	209549	55203.6	121804	78093.6	31441.2	96675.5	24925.1	105255
1.72_1220.7499n		422.579	3	1.71663	0	0	0	0	13409.6	18426.9	370404	20047.5	23953.1	89562	1.13964e+06	38570.2	83379.1	30414	75867.5	63516.5	238024	217381	56040.5	14998.2	179821	5724.15	42374.5	75099.6	36477.5	39148.2	1.13194e+06	0	40751.8	14142.8	67782.1	9579.29	0	65233.5	206158	928977	57184	165976	0	25660.9	169849	8589.12	12851.5	5116.04	22129.1
1.72_153.0175n		154.025	1	1.7211	0	0	0	0	20191.9	50402	19892.9	42880.7	62455.5	2004.99	24023.8	9211.35	3557.24	1943.43	1313.31	36030.5	31284.6	401.369	38611.6	650.01	43108.1	14380.9	927.367	3872.12	2711.7	124.876	2470.08	366.002	39520	5082.38	10060.1	2074.72	9216.06	1707.49	23811.5	595.398	32837.1	3106.44	18944.6	2568.35	29615.7	33546.9	2530.64	29989.1	8628.67
1.72_154.0441m/z		154.044	1	1.7211	0	0	0	0	44760.6	112491	44573.9	101761	134588	6759.44	53944.5	21988.5	12053.4	6033.87	4890.4	78443.5	72560.6	3957.12	82135.9	3122.15	102322	36019.5	4274.73	12339.3	7233.42	2761.93	7453.72	2544.11	91994.7	15495.7	24137.7	7321.27	22760.7	6494	57546.1	3245.91	73228	7587.55	40925.5	8597.89	70012.7	93456.3	8375.82	66143.7	20167.2
1.72_160.1333m/z		160.133	1	1.71663	0	46.8218	0	132.544	0	0	160.072	304.437	0	36091	0	0	0	28461.2	14917.6	0	0	8645.69	6.67197	43302.5	0	0	6688.08	130.586	421.048	55124.4	19564.2	12783.7	0	6012.54	101.665	618.447	1654.5	2271.43	2833.04	7488.46	0	20983.4	0	16311	0	0	11631.7	0	1012.58
1.72_201.1711n		246.145	1	1.71663	0	0	0	1.7699	18342.9	8370.45	12253.3	53120.1	9177.24	21105.7	36419.4	187667	163011	30279.7	41267.5	8823.33	25147.5	63110.1	22218.3	63092.6	58603.7	6985.59	63684.8	52392.5	3875.75	64603.8	59659.1	25064.7	7914.54	8558.93	32025.2	16042	23958.1	33658.6	79256.2	33479.1	5360.82	26717.9	67522.5	31237.4	204184	17240	20500.9	4666.64	11054.6
1.72_244.2020m/z		244.202	1	1.7211	0	0	0	0	18985	17994.9	939.888	154665	0	41432.8	0	0	37160.3	62726.8	1.02422e+06	0	0	2.00574e+06	26896	592166	0	7278.73	1.45196e+06	161027	24652.5	964179	524580	627257	0	7232.8	2362.98	73367	752.589	601694	560903	517427	0	65761.6	2525.18	210161	46181	0	59941.8	0	24420.5
1.72_286.0864m/z		286.086	1	1.7211	0	0	0	0	407003	943761	391839	823663	1.14535e+06	60710.9	418412	183375	100108	48980.3	41775.9	656683	600283	32382	697458	33713.4	836041	292237	33703.1	91570.7	63724.1	22732.6	70211.8	27632.6	754550	110417	190520	50282.2	182910	50465.3	433683	21269	547950	57377.2	307501	54674.7	543135	735916	56636.4	506147	153729
1.72_317.1855m/z		317.185	2	1.71663	0	0	0	0	21819	17275	254942	50879.6	26803.7	75037.4	726050	64644.8	129216	37814.8	104748	51044	157825	174773	43299	27301.1	156701	9548.07	52610.3	84988.9	33060.8	49960.4	720770	11758.5	30548.1	22902.6	75486.1	18150	8525.14	73272.7	177553	670504	42199.8	124828	44337.4	39101.1	188156	12640.7	22312.7	8654.94	23699.2
1.72_317.4365m/z		317.436	2	1.71663	0	0	0	0	14363.2	9144.15	139820	10860	12134.7	40399.5	424534	9691.91	42357.9	15370.7	31277.2	23222.2	94193	86990.1	23058.4	11062.4	62078.6	5882.32	21687.7	29412.7	18121.3	15408	442702	0	19892.6	6920.93	33894.6	2579.93	0	29653.7	80571.6	387551	18622.1	66840.2	0	9925.17	68408.8	6730.9	7789.37	6228.56	15405.1
1.72_320.1816m/z		320.182	1	1.71663	0	0	0	0	15428	3481.61	17624.7	19507.8	6921.15	13773.8	24802.7	56730.8	80755.1	43631.1	36357.7	7077.56	40796.4	45644.3	19233.4	20242.2	46572.3	2353.72	34978.2	34938.9	4159.52	29194.6	36442.1	11726.8	3884.82	1993.27	10079.9	6641.36	4436.39	50429.3	35755.2	22509.8	7346.8	5276.75	32797.6	22737.6	65962.4	12880.9	8752.71	4605.82	4351.62
1.72_328.1502m/z		328.15	2	1.7211	0	0	0	0	50478.5	30505.4	24536.3	109798	46755.1	17979	35505.9	42632.6	140691	23001.8	29227.4	48866.7	48324.3	24124.5	59674.1	26737.3	74817.4	23435.4	38868.5	23770.1	1923.77	35979.4	33260.3	13435.6	18476.7	15159.1	36556.1	20465.8	15604	16139.3	121740	22938.1	13416.7	23709	100595	26610.2	154650	28463	28539.7	20904.6	15888.9
1.72_339.1552m/z		339.155	1	1.7211	0	0	0	0	373.54	0	0	1352.13	0	107727	3617.6	34454.9	6255.01	98930.8	94157.7	277.604	1430.67	38480.1	3696.79	65496.5	6083.91	0	32195.6	4580.2	0	155477	51129.1	52944.6	0	17328.1	1752.46	11362.5	52.4244	15803.2	7158.51	26057.4	0	99888.7	2289.11	89907	361.058	130.609	47364.4	860.97	332.722
1.72_345.1810m/z		345.181	1	1.71663	0	0	0	0	3175.13	2142.44	3468.48	20168	3535.89	11777.8	17648.5	18544.3	207773	5372.14	9010.02	1001.36	6289.38	237852	8362.02	118845	14158.6	1716.6	229569	62920.2	816.264	22419.8	12657.8	4030.43	53.2995	2692.81	8447.55	32640.5	686.762	108202	99884.8	15731.5	303.73	10593.9	14880.8	16817.4	19705.6	2748.49	10013.1	28.729	2525.71
1.72_401.2640n		402.271	1	1.7211	183.762	0	29.2351	0	3107.42	0	16526.2	32415.8	4550.18	3101.66	51777.6	142681	156491	6273.27	12812.8	11417.5	11738.9	8596.89	13581.9	2567.38	69061.8	3981.91	7228.23	18143.2	2045.35	9539.26	52147.5	3721.36	0	345.876	23627.4	10273.5	9941.05	9508.48	52405.5	16830.9	1974.49	4096.84	74959.6	4206	112242	247.963	7757.96	2342.55	6396.92
1.72_559.3329n		280.674	2	1.7211	0	0	0	0	6769.43	0	7479.62	11968.4	23131.6	1116.89	147657	1.10143e+06	511801	1194.94	12921.3	3381.99	85162.5	16607	59807.8	1142.28	769145	2481	3387.54	19057.2	1370.63	9723.18	186221	7220.64	782.272	1179.68	35196.6	8419.86	55689.7	1699.39	39333	31484.4	2889.47	37805.6	296510	592.309	206043	319.325	32268.7	0	35262.6
1.73_147.0917m/z		147.092	1	1.73002	0	0	0	46.225	3140.83	0	0	4210.29	0	0	0	0	20982	778.701	9246.76	0	0	159.867	1649.67	22485.9	0	465.838	214.802	0	6079.61	328.863	0	51872	518.54	5981.99	3599.6	12541.2	69111.9	0	1982.12	0	4840.15	507.727	15480.7	0	2993.53	12462.5	98.7096	11720.6	5745.99
1.73_182.1289m/z		182.129	1	1.73447	0	0	0	0	2686.31	105442	3861.71	193253	18207.7	17909	198.384	7747.11	2373.3	15660.2	33128.7	1068.37	327.624	168475	1540.78	4.99114e+06	12095	537.395	819683	4905.46	61555.9	53954.3	26290.3	42622.2	1622.79	1405.65	2744.57	18150.3	11769.4	48776	556924	23641.8	1458.94	16123.7	2695.28	13890.5	1848.65	1914.52	8151.76	355.646	0
1.73_194.1395m/z		194.14	2	1.73447	0	0	0	0	7142.16	429.476	2415.2	6641.41	641.619	6097.32	30880.2	78256.3	106047	4313.59	48592.3	1588.09	6377.49	28144.2	7153.32	11845.5	44897.7	500.118	20996.4	53380	2690.3	20991.4	47533.1	10728.5	555.781	544.736	12652.4	11654.8	7101.54	10527.9	12369.1	32093.2	0	8558.85	44185.6	10043.3	53465.3	1230.37	12941	1066.81	4148.49
1.73_211.1442m/z		211.144	1	1.73002	0	0	0	0	421.771	0	138.952	307.138	0	51372.7	0	1868.19	3805.32	39859.3	28468	256.703	0	20849.3	179.161	33463.5	0	0	23715.7	0	230.623	58828.5	10887.2	18231	230.256	16259	485.811	5983.41	9676.86	4867.69	3816.76	7150.62	133.1	40727.3	625.948	29579.2	0	211.353	14241.1	0	505.039
1.73_213.1347m/z		213.135	1	1.73447	0	0	0	0	1050.06	1035.04	611.407	19.0676	63.0874	158615	0.88807	53468.8	1853.03	237134	121225	61.0812	28.4429	18877.2	689.146	35940.1	21.4124	0	2320.82	0	2132.47	176510	63225.8	39899.6	9.26806	67352.8	42.4385	6407.31	17.9353	8259.29	3.70936	38116.5	20.6377	162855	9557.29	120662	133.608	10.4127	72652.5	0	13893.9
1.73_216.6318m/z		216.632	2	1.73002	0	0	0	0	5567.75	13.1842	43652.2	12923.1	19280.3	3783.35	28122.3	232596	39408.9	90560.9	7251.77	5490.59	67030.7	54481.7	12040	14310	106757	524.668	20539.6	12583.3	4686.14	9084.04	60125.1	9119.11	5383.31	4222.51	22588.3	20315.1	17374.4	19296.6	19227.7	16694.1	14639.2	15023.3	89668.2	1439.23	27546.7	55.8704	17438.3	1968.61	14361.7
1.73_238.0956n		280.129	1	1.73447	0	0	0	0	34291.2	12125.7	14487.8	29235.6	12108.5	138012	34318.2	57668.8	154294	197792	148081	19304.3	49606	213329	32675.6	209569	43767.3	11040.5	231136	179580	5727.73	252222	118708	109163	15141.1	32948.7	27096.8	26637.4	14130	198447	45904.9	81706.4	5172.75	111363	35242.2	144052	101157	22281.5	55268.4	16227.5	14729.4
1.73_258.1451m/z		258.145	3	1.73002	0	0	0	0	6292.4	13861.8	2864.7	5809.68	12607.4	21134.4	37410.2	18786.7	23593.4	18813.6	24034.7	10165.9	22972.4	6418.6	14773.2	10763.8	13326.6	4758.97	12784.5	32381.3	265.237	29440.3	11540.7	7120.56	805.005	11948.8	7192.85	4145.61	1960.68	8220.22	9502.59	9392.9	831.426	16384.8	12328.2	23770.7	34778.9	6976.82	8877.04	7126.5	15916.3
1.73_269.1132m/z		269.113	1	1.72555	0	0	0	0	134345	38840.7	82282.3	184444	38533.2	182210	138830	540286	231049	382800	243117	79173.6	179782	334110	90154.6	220580	259599	46814.6	325231	413977	27041.1	259043	248449	162960	68998.2	75025.3	116802	90031.6	71990.1	500760	140473	168635	69331.4	84178.4	189904	242709	149189	87182.4	86196.2	55020.5	75157.3
1.73_270.1448m/z		270.145	2	1.73002	0	0	0	0	124792	83382.5	78540	90450.3	78355.7	99358.1	44828.9	84469.8	147434	98340.9	108828	75763.5	56191.2	101020	54612.5	135828	56269.7	83628.1	136194	139907	26306.7	144366	69831.2	57311.1	53297	70687.4	83667.2	53302.4	17403.1	69131.9	166696	61265.2	22100.5	69119.3	45027.6	134896	339077	144151	65827.9	59218.9	86527.6
1.73_273.1445m/z		273.145	2	1.72555	0	0	0	0	1073.79	17.6813	317.348	969.382	0	48912.3	7935.4	43041	62836.9	46221.2	46980.9	650.96	1311.96	78079.8	1152.41	59460.4	9390.09	0	73484	7098.86	0	75458.8	29675.7	28785.8	0	10789	5511.47	11916.6	8337.54	28629.2	22387.2	16188.9	0	40915.3	16927.8	35179.7	18873.7	35.476	24938.6	11.7327	2784.02
1.73_274.1761m/z		274.176	3	1.73002	0	0	0	0	13082	5884.96	8193.78	28197.7	9495.14	7082.61	27835.9	19130.4	21974.6	14219.9	44275.2	9185.88	31995.2	29738.4	18393.6	25430.2	34716.7	2823.92	27084.8	36420.7	3666.19	30951.5	23845.7	15696.5	11501.1	3695.92	9570.84	9509.83	2845.61	29259.4	23745	18424.5	3691.6	11323	21828.3	18741.6	54261.1	11240	8049.82	6747.09	8377.95
1.73_276.1556m/z		276.156	1	1.72555	0	0	0	0	29721.9	9658.36	12938.9	106974	8867.44	49303.8	54823.9	156310	603065	65696.6	89954.5	11417.4	25298.5	86226.2	33810.5	45579.5	79111.9	11682.6	85821.7	77602.9	6471.38	88045.2	72013.4	23296.2	10600.3	15274.8	91900.9	23310.5	21894.8	85804.3	174723	37729.6	3529.79	33615.3	91526.4	38270.2	343157	21985.2	20352.6	7428.42	22691.6
1.73_300.1917m/z		300.192	1	1.73002	0	0	0	0	729.826	0	0	0	0	11585.6	0	11920.7	3357.62	39807.8	85277.2	0	4.16434	16698.8	0	67334.1	0	0	11183.8	22.3243	258.746	42419.7	89863.7	49707.2	0	436.415	451.556	7995.84	336.395	4398.61	1907.39	61505.1	10.6793	13542.5	0	14942.2	228.966	9.70348	70494.1	0	1070.16
1.73_307.1222m/z		307.122	1	1.73447	0	0	0	0	77280.8	131165	64992.3	282336	275681	172932	76243.5	110221	96295.2	200916	125170	87960.3	100532	177041	79592.1	174500	138234	80688.7	145331	99055.6	6205.32	302227	164806	121878	99752.4	82385.9	34679.8	88520.1	23694	116266	195138	74300.9	79387.9	115228	69729.6	100397	136694	148040	118431	71967.4	62613.1
1.73_313.1757m/z		313.176	1	1.72555	0	0	0	0	18322.9	6128.06	8005.76	31700.3	11225.4	145320	16740.1	81180.5	223983	128294	148910	12007.9	8535.53	78566.9	18060	113815	21545.6	0	80191.9	51695.5	1839.57	240664	75302.4	61238.2	4625.82	28866.8	5986.74	21944.2	2350.14	37543.2	46006.9	47466.3	4619.41	131475	16265.9	112144	53012.2	21928.8	77815.5	3225.34	14770.8
1.73_324.1917m/z		324.192	3	1.72555	0	0	0	0	4641.06	0	105.229	4710.37	0	101106	4238.36	61200.7	13575.1	97181.9	84520	53.8047	2936.19	132676	7678.97	240342	4178.25	0	40611.9	6390.99	0	136676	105728	63368.9	0	17925.7	1037.27	43038.4	457.249	14801	16602.9	73324	54.308	101568	8006.97	78310.6	5085.17	507.666	57325.4	987.009	5627.84
1.73_327.1914m/z		327.191	2	1.73002	0	0	0	0	68690.2	21732.9	11729.6	123933	37159.6	23577.1	37352.3	20540	24783.1	18557.2	29898.9	17700.4	32848.2	8404.51	74630.1	44263.8	86721.9	13292.8	18857.8	48842.1	3.6841	36529.6	18231.3	57866.5	43168.6	68886.1	25437.9	108742	33835.9	13394.1	18588.3	15744.5	69569	25999.2	148224	26852.4	55573.6	48498.8	31848.5	69098.8	71090.8
1.73_364.8731m/z		364.873	3	1.72555	0	0	0	0	154486	0	29549.3	171600	117298	1495.56	231391	644993	77933.4	16542.1	1550.48	71766.1	347766	47466.6	238666	37277.4	954677	57114.3	74309.7	61011.4	1201	17824.4	306664	17981.1	33528.5	6939.74	55016.8	43376.8	43830	23015.1	134324	83963.6	22475.4	24404.5	499649	11578.4	149138	36554.8	52293.4	25112.3	81656.7
1.73_367.1976m/z		367.198	1	1.73002	0	0	0	0	388961	244657	121468	247146	175776	25717.7	35675.5	56793.2	908638	20191.2	66742.7	116055	114081	65891	53550.3	181936	104559	178052	700961	88509.2	30938.5	63450.6	70291.2	35742.1	173918	8860.29	466768	23593.8	6931.87	60417.4	634756	39562	19025.7	29200.4	30297	44640.7	1.92553e+06	494403	18799.3	167165	38514.8
1.73_424.2189m/z		424.219	1	1.73002	0	0	0	0	326992	136619	62174	26734.1	82735.2	0.762399	5610.1	8216.51	479123	0	630.299	56902.7	48620	3865.98	20836.7	1325.19	34953.8	42381	43522.4	5164.41	18086.3	7390.5	7200.44	4293.26	82043.5	524.039	251404	333.399	610.62	4418.44	50711.8	3397.76	498.271	2013.91	6210.43	6376.5	239746	303973	1793.27	74509.8	1144.08
1.73_474.2096m/z		474.21	1	1.73447	0	1.06214	0	0	352814	1.21562e+06	118612	1.58731e+06	2.16048e+06	65945.8	653857	67541.4	30935.6	18814.4	33871.1	912742	611474	14365	826499	42411	1.31167e+06	94571.3	27514.9	196849	5012.82	29185.9	46507.9	15047.6	991916	247488	146824	90029.6	93227	43572.3	296100	22171.4	973560	35966	393864	70292.8	461607	1.09038e+06	63899.4	634248	307988
1.73_626.1675n		314.091	2	1.73447	0	0	0	0	523400	1.29908e+06	188450	906008	1.35309e+06	316814	2.28014e+06	69430.9	143163	204236	88849.7	467315	656532	142405	1.00876e+06	110673	658100	36819.1	81110.8	1.47321e+06	12356.9	130511	30500.9	15478.9	3.37386e+06	2.10892e+06	152926	297791	2702.36	287182	158427	69577.9	242679	95855.3	145556	503998	449260	2.38262e+06	225628	433140	795021
1.73_993.5866n		346.857	3	1.72555	0	0	0	0	166671	141771	386422	151468	66427.8	60430.8	1.42825e+06	215070	342178	166360	467214	270850	513587	279740	464849	55151.9	544654	29171.1	71021.2	352235	81506.3	126847	542189	36127.7	46405.9	31149.8	403772	24646.2	20881.8	140041	195168	919665	101685	162545	79265.9	160327	495222	75588.3	30028.8	132480	129540
1.74_175.0635n		193.097	1	1.73892	0	227.246	0	149.8	26283	50878.8	8211.05	94147.8	71909	68365.9	67326.1	15557	22268.2	39377.3	41770.6	48745.8	38450.4	37545.3	46142.2	61999.7	66524.6	24140.4	59484.5	92868.9	5591.2	62367.4	29999.9	35271.4	47562.3	82947.6	15383	58304.7	32154.3	37075.3	55040.6	23983.8	88004.7	36245.8	61718	74351.6	55807.1	48485.2	49616.9	47106.1	82168
1.74_191.0816m/z		191.082	1	1.73892	0	0	0	0	44974.4	103368	12460.6	194578	152409	127507	151767	28947.5	34969.3	52560.5	70001.6	100817	76378.7	56936.6	95813.8	116152	149133	55542	79536.8	176444	5861.65	108206	54182.7	99370.6	98156.5	180074	57847.5	156359	99830.6	54744.9	85640.9	44552.5	209684	61495.8	135014	143865	101004	92923.3	98741.7	93455	211016
1.74_207.6393m/z		207.639	2	1.73892	0	0	0	0	31643.8	18975.4	44435	44235.7	19522.1	13162	47127.2	213115	87582.9	12656.5	31977.9	21383.8	31019.9	40321.4	19851.2	20461.3	80310.1	6802.6	29673.8	34844.7	9073.16	30372.5	53627.5	23565.8	9519.54	4040.85	64505.7	16711.8	25470.9	18132.1	62597.4	27405.3	5800.87	21953.9	77648.9	13446.1	116724	27961.2	24767	6989.46	10483.8
1.74_224.1282m/z		224.128	1	1.74338	0	0	0	0	1006.62	1184.04	3919.96	4443.17	0	45247.7	0	0	1712.57	43105.9	38211.7	284.519	209.56	29405.3	846.086	45467.3	3.17595	183.159	25289	2106.79	1079.92	71435.9	21897.2	19562.3	3226.45	12134.3	1475.17	8024.59	364.124	10703.4	7085.04	15760	0	42255.2	0	30444.7	2533.84	2042.85	20819.2	433.073	1472.06
1.74_239.1028m/z		239.103	1	1.74338	0	0	0	0	163223	91131.5	161218	353301	104894	101121	176264	521330	283167	192247	119047	134872	166961	177075	113197	169194	294330	99003.3	257007	192331	40341	194002	156309	101011	81483.2	37425.8	165072	62758.3	94893.4	188624	435007	87403.1	70042.4	72148.7	294439	102947	412140	92942.5	67717.5	67414.2	61730.7
1.74_284.1493m/z		284.149	1	1.74338	0	0	0	0	5281.97	9728.45	13070.7	3.42278	2619.82	284462	2383.3	21001.5	24022.9	275903	274903	10470.6	3831.23	119006	3586.34	175093	22050.2	3371.23	81491	21257.8	13076.5	462096	131669	89683.5	5397.49	55672.7	7367.27	25885.9	641.028	32995.6	18046.3	88794.8	3866.6	255648	11031.2	214523	3578.53	18388.1	114505	4073.27	10125.3
1.74_296.1240m/z		296.124	1	1.73892	0	0	0	0	66666.4	30309.6	23509.1	104208	26962.6	49037.9	81712.5	102227	171654	168005	101833	36593.4	121851	122334	62308.4	96049.5	120654	21579.1	110928	140267	6753.24	108188	70040.9	61843.4	32623.7	41220.7	55429.8	28075.6	19605.6	157752	113222	49117.3	23336.6	35985	85643.4	68434.5	130698	50218.8	25642.3	20152.4	32381
1.74_298.1146m/z		298.115	1	1.73892	0	0	0	0	1.17682e+06	2.66917e+06	904536	3.0304e+06	4.15339e+06	303263	1.40177e+06	584447	414591	179496	224467	1.92578e+06	1.6082e+06	176405	1.74412e+06	286294	2.80656e+06	946565	227061	363040	141945	272792	248632	128737	2.08204e+06	513907	701692	191177	414325	173096	1.48359e+06	133467	1.76244e+06	339474	904399	270508	1.59464e+06	3.04223e+06	229929	1.49206e+06	573944
1.74_346.2218n		347.229	1	1.73892	0	0	0	0	12005.2	0	9317.86	15516	0	12808.1	66044.7	113884	24281.3	12243.4	108395	0	11577.1	30219.7	6376.01	14575	34897.8	0	23331.1	58129.5	10524.5	14431.1	43559.4	6455.58	1339.91	311.617	19232.4	4953.1	1056.61	29725.2	38202.1	34897.1	0	19659.5	24838.3	13134.1	29738.5	0	6791.85	0	872.792
1.74_358.1798m/z		358.18	2	1.73892	0	0	0	0	804891	399738	173239	47865.3	111876	84835.3	83493.6	363530	325249	33140.5	65082.8	149740	120729	26633.3	64778.1	30164.2	64850.1	39590.6	43217.6	18021.3	84081.7	58765.2	70628.9	30397.5	193935	14279.9	267559	10047.8	17226.5	9582.84	51204.5	37007.1	13899.2	48888.6	20597.4	45664	408465	832718	15466	144926	21826.2
1.74_398.0687m/z		398.069	1	1.73892	0	0	0	0	106395	161487	147038	55333.7	117832	202582	96816.7	88415.7	56831	151906	130022	142973	131090	74764.2	52085.3	179831	70719.8	71107.1	188433	131628	38909.5	103680	43840.1	74795.8	72267.2	110931	83760	158274	23300.8	119592	100043	56714.9	132938	98811.1	69829.5	118537	50286.2	80514.2	137667	24014.9	182898
1.74_401.2142m/z		401.214	3	1.74338	0	0	0	0	57150.4	57098.4	45500.4	39471.8	59975.3	31898.7	66583.6	38843.4	36612.3	52701	21249.9	49199	72391.2	28612.2	32779.4	24749.9	54893	13196	31998.9	42202.8	5802.35	17659.5	26530.2	13211.2	38660.7	58132.5	27533	26734.8	9108.72	43095.4	39518.8	32291.3	36037.6	28037.7	34617.6	28261.4	38151.4	52735.9	27896.6	26395.6	42516.5
1.74_413.2030m/z		413.203	1	1.73892	0	0	0	0	74107.9	660.295	10502.1	87078.2	0	3387.46	69616.1	299380	572519	6015.38	8312.73	1727.23	21614	29350.6	22644	34255.6	106908	18537.3	48912.1	16484	705.219	27827.6	61187.9	29930.3	0	1060.4	28044.2	22661.3	21329.1	16607.6	147888	42988.8	1590.4	10219.1	44017.1	3251.92	139879	0	36303.5	869.219	11369.2
1.74_434.1891m/z		434.189	1	1.73892	0	0	0	0	66519.9	6807.47	1751.18	522710	0	116947	52.776	1473.49	433594	69449.8	1.09641e+06	527.58	608.954	483260	160111	331354	1706.3	28199.1	1.37508e+06	571012	44955.6	1.0776e+06	155157	44640.5	0	23009.1	118940	152722	120.859	54979.2	1.29714e+06	285987	0	198577	4263.41	537795	38693.3	0	147303	0	21478
1.74_499.1163m/z		499.116	1	1.74338	0	0	0	0	161634	206974	111031	350224	374597	16866.9	263087	45110.8	326857	6024.26	5026.77	84117.3	127262	13340.3	133759	41818.8	456286	83566.9	37890.5	43135.5	14813.7	32135.9	23495.7	20856.1	323645	21426.6	82825.8	24714	39371.3	36400.8	191672	11717	258151	27771.2	120094	12049	131250	214329	30874.5	183775	55333.6
1.75_137.1074m/z		137.107	1	1.74783	0	44.9839	0	0	263.631	0	284.557	4792.99	93.5136	1293.21	0	0	14906.1	1849.14	7346.56	0	0	2655.63	568.988	12663.8	2813.94	1081.72	6674.8	0	4648.89	4250.23	3649.01	24504.9	1989.49	3755.95	2179.55	7428.35	46552.1	475.387	6407.52	1975.1	1422.93	1909.65	11402.3	2251.19	1194.92	9094	800.726	4011.48	3206.79
1.75_201.1235m/z		201.123	2	1.74783	0	0	0	0	11259.3	9392.13	13897	26728.9	9295.67	31906.7	32384	49982.3	56182.7	35391.4	47036.5	13279.4	18019.5	32688.7	13544.2	45325.4	49788	4364.87	40197.9	46909	6917.03	54320	33834.4	21280.4	7209	18102.1	26833.2	18495.8	12327	24436.2	35767.1	22677.4	2515.22	30070.1	32774	25515.5	39326.1	19864.9	23517.4	6063.11	11655.7
1.75_211.1080m/z		211.108	1	1.7523	0	0	0	0	7132.96	3255.67	7201.15	8548.44	2313.91	64690.9	7949.17	7142.65	7236.07	66579.7	44962.3	6960.88	10075.5	46137.6	7122.16	79185.5	6144.75	3055.59	49521.9	19882	2945.86	85110.8	23692.6	25861.7	5048.99	18613.8	10183.1	11917.9	2471.36	25849.5	14703.4	19211.6	1320.32	56171.8	5478.95	47071.2	5715.8	9470.12	19500	5597	5982.94
1.75_217.1912m/z		217.191	1	1.7523	0	0	0	0	726.205	0	0	5124.88	0	4718.78	0	0	51269.7	2671.49	9748.34	0	0	110539	713.658	66899.4	0	0	86279.8	8234.36	94.4158	16974.5	5873.78	4090.01	0	3672.57	710.519	9798.94	0	44721.7	19365.2	5597.14	0	8469.9	0	3680.01	3639.98	0	5889.71	0	1866.75
1.75_220.1425n		203.139	1	1.7523	0	75.3915	0	88.5837	231214	146751	80612.5	251465	139581	248452	356477	392383	1.21052e+06	257567	441644	149513	244930	653379	222574	421023	333208	94089.2	492247	651079	27749	567656	390151	234806	117172	200403	199633	142829	86195.5	595253	238958	304720	59588.5	174018	205190	327064	448509	256340	120253	118792	225564
1.75_225.1235m/z		225.124	2	1.7523	0	0	0	0	7192.87	2252.69	815.338	3089.65	1448.54	107712	12121.8	11960.9	32305.6	119073	103017	4183.73	10126.3	47974.6	7137.75	77695.1	11201.3	4539.63	53105.5	17189.9	1212.19	167105	55348.3	43656.2	2820.92	39081.2	9466.61	15148.4	6182.22	25915.5	16279.2	37016.5	475.628	106640	5171.96	85653.5	6867.74	4637.61	46118.3	3752.64	7980.66
1.75_239.1391m/z		239.139	1	1.74783	0	0	0	0	5920.53	0	494.697	2446.76	497.157	111093	2057.92	2878.09	8753.04	86626	79016.4	3446.54	2912.11	29706.6	3313.76	66560.1	3585.8	141.592	28508.3	15983.2	1263.3	132682	33759.7	33728.2	498.838	35151.6	3617.55	13482.7	2848.44	12015.3	6504.06	26183.1	535.385	104482	2632.14	69855.6	1471.23	4407.41	64965.6	2282.91	7864
1.75_244.1181m/z		244.118	1	1.7523	0	0	0	0	2336.45	638.807	172.035	1616.99	15.3701	176704	0.1411	0	2576.74	138174	88253.2	262.174	1.95641	57763.5	1080.63	78172	1223.4	139.67	21225.3	1292.45	388.524	224169	39460.8	39800	0	38487.3	0	8739.33	558.261	12659.8	8580.26	14508.5	3.39366	134842	368.093	110825	235.215	0	53120.6	0	4234.5
1.75_249.1050n		272.095	1	1.7523	0.111905	3.10169	7.34719	3.44998	8721.94	94495	36002.8	27672.8	33303.9	14086.1	10420.6	25220.2	9859.2	6226.41	20581.7	30173.7	17225.2	18282.6	12343	25136	26251.8	16671.6	15999	6094.28	25210.7	31231	9191.74	10662.6	22450.6	4627.11	8588.53	6543.94	2341.7	26160.9	29708.9	8324.74	28837	10108.2	7452.7	19387.8	20206.8	26032	10755.6	10411.4	5051.77
1.75_262.1650m/z		262.165	1	1.74783	2157.04	1561	1500.02	1216.73	1.65939e+06	3.65267e+06	893536	2.23256e+06	1.98932e+06	1.38304e+06	1.55039e+06	1.06605e+06	732135	1.8183e+06	1.70839e+06	1.38097e+06	1.18525e+06	853306	1.6831e+06	1.36256e+06	1.2778e+06	592063	805874	971946	554680	728538	765715	367385	1.03578e+06	1.52523e+06	846527	1.27797e+06	346277	1.608e+06	1.72648e+06	1.01114e+06	1.17522e+06	1.19896e+06	1.31659e+06	1.06995e+06	1.0576e+06	1.46579e+06	1.3282e+06	1.30836e+06	949404
1.75_270.1812m/z		270.181	1	1.74783	0	0	0	0	743.084	0	0	957.796	0	45455.9	0	3194.22	5282.41	45051.1	47611.9	0	519.565	45649.5	558.818	57824.7	0	0	41169.8	0	1069.12	85140	34146.8	25412.6	0	8541.53	300.646	11986.5	182.588	14103.9	12730.4	14116.3	0	38261.5	0	32053.4	0	0	25406	0	1932.69
1.75_287.1467n		310.14	1	1.7523	0	0	0	0	48090	39281.8	17533.9	105242	34004.3	167051	50261.9	36897.6	142902	187369	246888	37042.9	64321.6	265092	59147.3	235932	70464.9	17632.2	404890	174905	5821.77	314360	105498	124841	35592.5	74110.6	22778.9	47657.7	13357.7	219409	241750	86848.1	13966.6	138944	40329.3	155087	68049.8	74901.9	73701.6	28821.5	42531.6
1.75_290.1346m/z		290.135	1	1.74783	0	0	0	0	34684.6	48372.3	30550.5	22114.8	52933.6	25805.8	17967.1	18039.8	506592	28516.2	29037.1	25489	29215.3	24176.4	17724.3	31261.5	25015.9	19767.1	33348.9	7853.62	7963.23	51586.4	13260.6	15097.2	31235.1	12380.5	47749.3	5506.1	1442.94	24771.6	40665.3	11564.4	5254.86	32631.4	13059	15449.2	71129.6	83278	15940.3	11204.9	9399.23
1.75_301.0778m/z		301.078	1	1.74783	0	0	0	0	48169.2	118836	39163.6	81300	160471	5962.33	21831.2	8701.77	9321.27	1378.31	5175.5	66156.7	59634.2	8560.79	69326.9	4472.12	91604.3	26148.9	15863.8	8515.01	4297.16	2397.53	4829.84	7605.77	110350	9378.77	21897.1	6749.43	12866.9	5732.16	55043.9	1354.93	53696.5	261.249	20282.9	697.191	86708.3	125106	3517.35	79332	22207.3
1.75_305.6872m/z		305.687	2	1.7523	0	0	0	0	15984.1	553.638	62968.7	2583.73	1118.83	13307.1	3014.33	5172.45	1014.39	418565	1155.85	5335.27	94315	47489	541.087	12560	1128.8	688.032	34363.7	4407.45	3561.45	28769.2	34378.4	572.553	383.777	1418.71	753.679	2553.62	0	83249.7	57753.9	12199.2	3237.73	4484.61	1978.48	11039.9	1776.5	0	2699.24	1.50247	950.227
1.75_306.1541n		339.19	1	1.74783	0	0	0	0	4617.74	634.847	7681.96	25359.7	7936.9	80409.2	1390.36	18871.4	41655.3	92804.4	91708.9	344.139	1157.93	69661.2	3714.1	150139	4268.72	4826.18	190151	5890.1	1235.16	125171	61503.6	53454.9	1836.96	17440.1	4693.88	14670.5	301.2	28795.6	97126.3	41040.5	17.9559	63451.1	1720.01	64301.5	18325.5	11693.7	55018	392.851	3065.1
1.75_310.1761m/z		310.176	2	1.7523	0	0	0	0	859758	694533	635327	868181	640319	165867	267678	372690	1.97453e+06	215579	367899	416515	450387	339577	289664	722347	464399	1.15446e+06	1.86844e+06	594186	145346	311703	316727	167396	426168	127060	1.21881e+06	186035	107526	376079	2.00494e+06	213997	167535	157371	209187	239789	2.40208e+06	1.3509e+06	97998.3	484713	213637
1.75_318.1660m/z		318.166	3	1.74783	0	0	0	0	17960.5	6410.39	19265.7	96543.8	13174.7	28039.3	37463.6	41373.5	162978	31007.2	85925.8	14434.4	22746.9	50774.7	16970.5	47748.3	67718.6	2507.04	62170.7	57390.7	10832.7	54297.3	52678.2	28421.7	2679.99	6554.62	34048.7	18596.2	19272.7	38305.2	157331	35663.4	3488.79	18517.2	91343.9	24632.7	360275	19307.6	21375.5	7405.18	8533.45
1.75_339.6148m/z		339.615	2	1.7523	0	0	0	0	137619	83992.3	61194.3	459.564	40716.3	0	7128.82	660.239	32928	0	0	13786.1	26974.8	1011.46	18618.3	0	14833.4	1709.27	1614.74	0	16966.2	0	0	0	44678.5	0	47435.7	0	248.874	354.441	3652.47	0	2539.61	0	3567.1	483.906	47146	142250	0	20105.3	1049
1.75_350.1016m/z		350.102	1	1.74783	0	0	0	0	11606.2	45059.8	5070.26	3523.44	66854.1	31371.4	0	528.428	7206.83	34124.2	60870.7	65142.3	38386.3	51767.6	8270.65	35392.6	14431.2	1218.13	35620.1	84619.6	0	22968.5	33579.8	29107.7	3887.48	81854.9	3557	117899	15835	27154.9	1506.26	205973	10383.2	41642.7	3417.26	27987.8	33214.1	40315.5	80929	21554.7	48787.6
1.75_356.2426n		179.129	2	1.74783	0	0	0	0	50203	27087	49521.2	63317.9	35575.4	27348.2	117755	301459	638008	45598.4	90671.3	40749.4	59256.6	118772	44942.2	71234.5	167583	10023.4	77253.4	143181	10311.6	80915	152490	48283.3	13584.2	20784.6	57396.1	27458.5	16756.9	86832.2	73481.7	91653.7	9075.53	25752.1	126773	47719.6	185191	38696.5	37982	18632.4	34550.7
1.75_359.1092m/z		359.109	1	1.74783	0	0	0	0	4523.61	22464.5	392650	45797.8	72594.6	7623.55	134370	142245	0	0	5037.03	6164.77	101539	0	8886.45	1436.55	96463.8	20850.1	0	632.282	3242.56	0	4784.62	0	264667	0	1762.08	0	360.733	957.8	60672.2	0	61748.2	1636.82	15933.6	2548.38	846.63	12337.4	0	3218.36	357.63
1.75_399.1766m/z		399.177	1	1.74783	0	0	0	0	22296.3	988.58	2179.01	13394.8	5938.75	76184.3	10844.1	27291.2	68851.1	105219	82037.2	1494.14	3746.05	93924.8	2894.54	133699	11691.2	2510.49	86158.3	5197.07	0	190034	47320.5	43843.6	1416.38	9948.18	3426.86	11635.8	1633.35	19679.8	38665	23364.1	0	73711.5	4350.66	69338.4	22538.9	6132.54	39142.6	281.047	1119.86
1.75_488.2351m/z		488.235	1	1.74783	0	0	0	0	325603	557971	166748	589360	733805	195467	309080	124521	272506	161674	259348	297607	315382	354695	439705	328221	466407	129842	323757	630513	31469.9	281422	170015	96517.8	449282	305341	137925	207255	54295.9	382412	288228	194339	271430	100516	170039	267832	341940	497880	117954	308321	374186
1.75_856.5272n		301.171	3	1.7523	0	0	0	0	52228.2	26031.1	231965	186569	17841.5	90020.4	973074	1.50011e+06	267430	61917	330134	75892.5	167002	136263	228622	70536.6	372018	6885.38	48995.5	133300	83641.1	112520	516567	28316.3	13597.1	26481.5	448051	18274.9	54505.8	59100.8	141479	793381	44169.7	239365	180617	67645.4	258067	12270.4	29465.9	71246.5	54283.5
1.76_125.1075m/z		125.108	1	1.75675	0	0	0	0	1568.72	0	0	590.938	178.33	726.236	0	0	22592.3	1788.52	7193.07	0	0	1144.58	0	11045.4	1959.93	1744.39	4363.17	0	3326.84	3382.39	456.009	39320.6	2425.53	5142.75	20683.4	36456.9	70589.3	110.65	3284.92	3050.53	2981.16	7696.89	12610.6	0	3276.2	9605.05	2618.14	3136.26	8891.18
1.76_144.0479m/z		144.048	1	1.76122	0	0	0	0	3326.97	2572.8	731.925	16240.5	4324.39	15582.3	0	0	0	13395.5	20300.9	0	110.838	424.318	2163.74	169231	0	241.014	202042	181.212	326.056	4750.31	566.72	0	1485.96	10871.3	670.523	37650.5	0	431.611	43513.1	657.737	71.3803	8856.98	410.134	1568.86	1048.45	2958.33	52651.3	0	4906.02
1.76_180.1020m/z		180.102	1	1.75675	154.521	1087.71	191.105	822.471	27059.9	16390.8	13998.9	46491.5	11007.5	588371	6164.62	12808.4	95933.5	550856	367667	6100.5	8888.82	415056	25693.3	596689	12750.4	9492.7	402467	20794.8	18730.4	726084	252202	242386	7634.2	167704	18943.5	139060	10298.2	156472	136214	132039	7667.67	506924	14699.6	389136	37843.4	6327.41	278431	7966.43	29439.6
1.76_183.1130m/z		183.113	2	1.75675	0	0	0	0	20199.2	17393.3	24166.6	17065.7	13823	111544	29349.9	30470.9	64249.8	130661	101594	20811.1	19461	82887.3	13357.3	100872	20052.6	11543.1	68041.2	44980	10973.6	156182	64121.9	63809.2	10376.7	58755.7	24047.5	34298.1	27961	53197.9	24186.8	51283.7	9365.88	99197.9	25101.3	80330.7	34878.4	15042.6	60484.2	12385.7	31326.5
1.76_236.1373n		259.129	1	1.75675	0	0	0	0	27600.8	31207.3	9869.62	48386.7	23433	80186.8	75172.1	25418.7	65329.3	73712	84635.7	30726.4	33697.4	99550.6	40842.2	101974	45210.8	6876.57	69830.8	119316	1296.95	155302	38379.7	34969.8	33702	44983.7	18589.5	23588	3686.3	33437.9	30433.7	35756.6	7367.22	66433.8	28231.7	66266.5	61324.8	70775.8	43118.9	17629.2	26907.9
1.76_241.1185m/z		241.118	1	1.76122	0	0	37.6929	0	6261.02	1912.39	8545.26	14360.9	7428.24	136455	17238.3	41125.5	37483.9	112563	100365	8121.38	15800	82533.9	15045.3	93721.5	45463.4	2027.49	75263	15315	2425.15	197956	60830.3	42259.5	2713.02	29920	8363.86	15247.1	6756.7	27650.6	27916.6	32505.1	3676.64	126056	31063.6	93765.1	11907.8	1627.05	45271.2	1894.98	7777.04
1.76_254.1024m/z		254.102	1	1.76122	0	0	0	0	0	0	1681.25	363.502	3537.07	43102.8	0	0	4105.04	42478.6	31704.7	529.506	889.782	39043.7	0	53395.7	370.825	0	36449.1	0	98.4069	82286.6	17961.3	15943.8	29108.3	9878.44	0	4657.68	0	14928.4	5402.36	8950.29	7171.19	33086.8	0	32127.8	0	15185.6	18533.9	1757.79	694.201
1.76_270.5933m/z		270.593	2	1.76122	0	0	0	0	12261.8	5300.46	7476.66	15649.5	7408.35	5552.56	30778.8	14525.9	105906	6241.16	51247.8	4509.48	2702.35	30197.2	5819.83	30073	24780.7	4027.73	25899.9	97230.1	3735.93	15778.4	20011.1	18281.4	7884.4	3848.8	19819.5	8432.81	2265.65	46388.7	12022.6	18906.6	2415.93	7909.69	13239.2	13029	20983.3	7594.84	1667.05	4333.53	8305.02
1.76_271.1652m/z		271.165	2	1.76122	0	0	0	0	693.845	344.738	3605.47	3572.69	0	107631	7388.28	52557.3	39044.5	106757	101151	278.691	5042.42	32743.9	437.072	60161.6	16360.7	0	20791	6456.25	592.621	178851	59302.3	43077	0	26876.6	2764.09	5767.94	349.314	3810.73	11206.9	34597	0	101034	9693.72	71278.1	29637.2	0	50375.9	0	4544.16
1.76_282.1197m/z		282.12	1	1.76122	0	0	0	0	41312.9	79183.4	34038.7	250588	107561	35202	93866.4	18081.8	70782.3	45055.1	13941.7	27948.9	130579	84079	80848.8	49846.2	107552	13181.4	21157.5	39866.3	11729.4	7836.35	13244.9	9508.09	85379.3	20971.8	35813.5	26504.3	7517.28	148244	136799	10765.6	114700	11062.9	35748	3538.74	57891.6	75369.8	17502.1	25816.9	34192.1
1.76_283.1037m/z		283.104	1	1.75675	0	0	0	0	114969	387452	118047	419537	837532	28989.3	121934	33027.7	47793	20879.2	17983.9	263826	233395	21504.8	249439	26663	406370	87116.7	20179.7	26331.8	16474.6	36518.4	22455.8	11253.7	304106	38212.6	65225.3	12343.8	46723.1	22469.3	202324	12840.5	180370	29319	69583.1	19813.7	272430	257558	18171.6	275971	41298.9
1.76_283.1290m/z		283.129	1	1.76122	0	0	0	0	90722.6	41570.9	19868.9	87404.4	34523	134548	49219.8	65713.5	148272	162942	161895	52608.7	65667.9	157737	115598	107638	139205	13897.8	127307	143651	4000.75	208739	108167	69603.8	108966	41903.3	44576.8	35937.2	10058.4	180168	54884.1	84878.8	25543.5	99548.2	47027.8	119499	99762.2	178159	50869.8	68494.1	25890.3
1.76_283.1401m/z		283.14	1	1.76122	0	0	0	0	2248.93	988.362	1382.8	7074.53	0	130141	0	1738.77	19399.3	167514	94120.1	114.946	1175.76	127051	930.196	165331	2806.36	464.355	100145	3386.14	2697.57	176357	59398.7	41530	502.692	33345.2	1549.35	22050.3	0	36132	32366.6	30719.2	165.732	129650	194.491	114331	1222.01	459.524	58816.6	0	4258.24
1.76_284.1644n		348.177	1	1.75675	0	0	0	0	20890.3	8985.87	23526.2	72679.5	13305.6	59808	57031.7	56049.2	179444	62826.5	245238	13319.7	38454.6	101172	26872.8	83460.6	74319.8	5236.13	85090.7	117656	17452.2	132562	92200.6	56719.5	4987.36	17043.8	30188.2	27657.2	21826.2	73941.8	115432	96712	2547.34	64284.5	89363.1	61072	176270	7556.04	41632.8	5371	12338.1
1.76_286.1761m/z		286.176	3	1.75675	0	0	0	0	16928.7	10058.6	9719.56	37675.9	14496.8	21044.6	35994.7	107830	109764	19091.1	55264.9	11218.5	17067.3	46787.6	22752.4	29200.7	63194.3	3256.86	36245.9	48277.5	5720.01	51002.5	71003.6	25764.8	6856.52	10267.4	18524.4	17213.3	10509.6	33735.8	51392.5	40492.2	4855.43	17025.9	51569.2	17698.3	60545.6	24201.3	25032.5	6863.7	11445.6
1.76_303.1453m/z		303.145	1	1.75675	0	0	0	0	52690.8	49722.5	36261.4	160013	52369.7	34373.8	82789.8	64654.5	298606	67516.9	138759	40606.5	83333.6	128728	59583.9	83708.2	121486	21611.7	117783	188353	14804.6	86908.7	89725	37799.7	43354.2	28294.2	74971.2	28015.9	29821.1	125197	217905	60342.8	23877.4	36990.1	125162	54036.5	382068	55744.2	25336.1	31749.9	30514
1.76_326.1457m/z		326.146	1	1.76122	0	0	0	0	51189.5	70134.1	26044.1	111855	99806.9	46220.3	50522.9	19455.2	14844.6	24935.7	31667	63184.6	37720.2	38501.9	52764.2	37813.4	52299.6	36546.6	30983.1	27692.1	5123.94	53792.3	20901.5	13905.4	34639.6	33944.2	27100.4	27001.4	11271.3	25921.3	69505.3	17417.6	49330.1	36652.8	36867.2	24280.3	42479.3	61050.5	29200.7	38272.3	29455.9
1.76_353.1708m/z		353.171	1	1.76122	0	0	0	0	5882.28	0	2118.48	2658.4	923.785	129837	10299.5	35215.3	29699.6	127640	112307	1353.26	6549.26	42689.6	3675.85	62525.4	11163.1	556.052	35831.2	12042.4	646.323	211972	48752.7	47010.7	646.511	36312.5	4967.53	7018.98	2394.67	12727.9	3928.9	26028.6	441.823	118489	7309.09	90021.5	8284.28	0	67251.4	372.765	8480.17
1.76_361.1717m/z		361.172	1	1.76122	0	0	0	0	15989.2	9502.82	12821.3	68761	10741.1	13959	43383.5	55307.5	289811	24299.3	51237.9	8654.11	19762.3	34977.3	17276.9	26273.4	44549.8	3712.4	52315.1	36449.8	3262.15	36336.5	47422.2	16719.4	6419.41	5462.85	41808.4	13991.3	17055.6	28358.2	112276	25498.8	4429.83	20116.4	75942.7	18448.4	242598	11224.4	14751.4	4443.53	10886.3
1.76_376.1715m/z		376.172	1	1.76122	0	0	0	0	14425.2	23106.2	19781.6	77240.8	15702.9	18977.8	51515.5	25954.4	129959	21505.1	134298	21970.8	14137	47368.9	28841.3	65702.7	73462.1	8491.99	48836.3	75843.9	24514.5	68398.4	44802.6	30097.4	6789.55	14461.8	23720.6	22683.7	21075.1	43160.8	103094	34781.5	8025.18	21689.7	103991	33801.3	175148	14630.6	18889.3	9768.2	18383.7
1.76_384.2487n		193.132	2	1.76122	44.0739	56.474	10.2824	67.0552	29813.7	11944.4	47210.7	90614.1	39464	33537.3	119756	425422	350763	67461.1	46187.9	32710.7	111920	153966	50130.2	95296	200985	9325.38	150257	113577	6503.56	111937	137580	57450.5	12190.9	7146.43	51479.8	30253.5	55096.7	77284.7	100510	80149.6	12866.2	21236.9	154215	48246.6	154851	25256.5	27117.4	26788.5	24426.3
1.76_435.1315m/z		435.132	1	1.76122	0	0	0	0	50591.3	379622	131686	93255.3	177726	95041.8	177366	65630.1	25836.5	33290.4	57621.9	106335	177243	94994	45842	65742.8	85073.6	20373.7	34855.2	44597.1	90825.1	49211	287429	286765	96745.7	56886.1	27883.7	61860.8	44589.5	84154.2	156395	139137	67106	60044	61051.3	21259.1	88147.5	86493.3	25866.5	51390.2	60575
1.77_133.0762m/z		133.076	1	1.77012	0	74.8504	0	85.9419	100.003	0	0	0	289.29	1140.7	0	709.533	26044.4	27368.5	9542.25	0	0	400.509	0	21422.7	1273.99	1389	2952.74	0	4373.49	1587.4	266.102	43987.7	2979.61	8028.27	3694.03	25739.8	158188	0	2470.7	1415.89	5938.67	677.828	24854.9	450.089	2585.05	11295.4	765.849	4950.66	6133.5
1.77_181.0973m/z		181.097	1	1.76567	100.965	400.148	215.937	63.2766	2119.02	1438.11	1272.18	5720.38	445.459	55774.9	169.563	0	15749.6	108546	33654.2	1015.25	290.783	77556.1	1587.87	104320	545.297	3333.42	63698.9	3170.2	2027.6	142593	44755.9	43415.3	1332.22	28044.8	3837.55	15054.3	9324.44	30070.1	21149.8	21952.5	803.987	89940.6	2076.01	74944.7	1744.25	3409.88	22564.2	2030.68	5832.48
1.77_189.1235m/z		189.124	1	1.76567	0	79.2764	0	120.156	263590	199375	143147	354521	192759	258177	286467	324644	459157	682934	352001	212953	320206	968786	234293	564942	353928	99693.9	677853	814789	40013.5	584245	370418	285845	193996	175222	253090	168470	84191.2	876498	316167	318743	68676.2	124845	280610	396166	668989	299926	110282	206421	177467
1.77_196.1446m/z		196.145	1	1.77458	0	0	0	0	354.172	2221.07	411.448	2141.41	355.493	54462.7	0	103.074	754.595	30418.7	41788.2	160.217	615.676	9516.96	0	49713.5	442.595	183.021	16312.4	631.687	1603	57029	14805.1	18719.7	697.988	8418.83	2924.37	6682.21	11508.6	1911.02	6297.06	6639.94	316.557	58783.8	1868.36	46290.8	0	2166.39	9369.87	722.817	1199.87
1.77_223.1442m/z		223.144	2	1.77012	0	0	0	0	7649.7	1539.33	2529.33	7921.82	336.846	154752	10130.2	33434.5	17540.4	155315	163178	396.023	8866.34	60273.4	6221.91	113074	15953.6	728.062	38081.6	11611.9	4064.01	271367	79648.6	77601.7	266.857	48217.3	5519.35	16663.4	4953.74	17450.8	28333.6	51110.6	346.526	137337	13278.6	98510	8295.14	0	68942.6	326.724	9908.36
1.77_227.1043n		250.094	1	1.77458	0	217.706	0	0	727226	1.0428e+06	419623	858006	1.30363e+06	267486	1.68001e+06	1.58788e+06	261344	228835	202155	798977	863279	181434	270175	196575	1.4295e+06	613562	176706	571964	125592	158950	157622	70778.3	403105	407021	580525	258569	265686	260326	558091	108626	537690	176387	382385	237480	352727	1.48483e+06	222833	354290	312590
1.77_232.1142n		271.075	1	1.76567	0	0	0	0	8753.65	48265.4	2585.43	71936.6	29823	53375	4012.04	20278.5	12276	64272.4	39994.5	30695.7	14745.5	36451.2	12670.2	31070	1830.06	2854.72	24786.8	17385.9	0	53249.3	13929.6	11813.1	2231.79	43483.5	0	9769.26	0	19321.8	19935.7	13815.1	8998.79	31328.8	11373.1	39827.4	52807	54177.4	19669.8	10872.9	13467.5
1.77_240.1232m/z		240.123	2	1.76567	0	0	0	0	3950.94	1465.2	2077.18	8524.45	0	195547	924.427	16657	23975.9	186200	118868	0	429.443	113474	2753.87	143777	1483.8	336.8	101264	4241.78	2309.65	203551	65974	45740.5	0	54135.8	1175.91	27479.9	191.951	38862.9	26760.3	32834.9	0	137706	6238.13	137903	14896.6	0	74410.1	0	7261.88
1.77_245.1608m/z		245.161	1	1.77012	158.038	0	0	21.6435	8954.57	6162.22	5053.17	42499.9	5518.74	112742	136.181	4126.34	21090.9	92996.4	281072	3924.51	515.817	197704	8778.88	106336	603.156	5697.56	140605	91943.3	4747.56	226686	132265	35250.5	1175.27	70753.7	6986.55	123728	963.025	73885	81617.5	115189	1136.33	71324.2	2850.21	160911	14179.3	1732.88	83272.9	379.64	34723.7
1.77_247.1131m/z		247.113	1	1.76567	0	0	0	88.6853	21651.3	25378.5	46061	77797.3	26253.5	39256.1	44219.7	58439.2	41437.1	24853.4	34406.1	30117.6	28973.2	36813.3	19074.2	43148.3	65951.2	42471.3	56370.3	101254	32057.6	36271.5	26627.7	30214.7	15167.7	20034.4	23047.8	15071	26996.2	26954.1	99056.1	19990.2	22971.2	19837.2	48263.5	30865.5	107265	32726.7	13782.1	10650	28915.8
1.77_251.0969m/z		251.097	1	1.77458	0	0	0	0	74134.6	107350	42932	82273.9	137869	24455.9	192741	179276	23323.5	21754.6	9725.95	87019.2	88647.1	10194.5	21623.1	10390.4	148909	70371.5	12532.7	26357.6	12494.8	7512.3	13831.3	5271.94	39531.5	35870.4	61698.9	19013.4	29419.9	19370.6	55209.5	7975.69	53632.1	16404.7	37813.5	10249.4	28991.2	149066	20558.2	32272.4	25202.5
1.77_251.1391m/z		251.139	1	1.77012	0	0	0	0	2310.22	21.0751	9158.64	3988.76	2233.42	97513.6	773.015	10173.4	4582.08	106367	89492.6	827.721	10384.8	54935.1	6249.75	95978.6	3710.79	0	44257.6	0	2090.68	164344	53120.5	50734.9	299.126	28784.1	4287.67	17347	6748.7	20865.6	18737.8	29697.9	1177.12	97603.5	4048.72	69907.7	2594.59	375.08	42365.7	2457.14	2857.97
1.77_253.1183m/z		253.118	1	1.76567	0	0	0	0	177822	84115.4	105974	242227	82897.4	252928	225344	702506	318162	619155	433327	127107	284506	550874	162866	383837	341745	49994.9	525490	683497	31607	514066	343934	264962	112592	114580	130257	102686	81455.1	740519	219799	231223	92941	144279	248416	367393	342867	185744	119561	112868	119694
1.77_261.1326n		275.143	2	1.76567	0.281948	0	0.0170244	0	6236.74	4206.93	11377.3	7856.86	9109.77	47480.4	17251.9	48559.9	26115.9	95506.7	28574.2	4577.42	32347.7	197159	5358.28	106141	13226.3	3771.54	158786	14685.9	1139.12	149940	89430.7	58791.7	2546.42	7360.19	7305.44	12220.2	15505.1	58403.1	63061.9	66588.4	6020.13	37232.3	78262.8	18754.9	9255.52	5197.3	31893.9	2115.87	4263.28
1.77_269.0879m/z		269.088	1	1.77012	0	0	0	0	14611.6	18327.7	19475.2	108815	23043.3	9965.21	17292.3	16459	4824.48	13641.1	2860.5	21557.8	24247.3	6700.45	19803.2	8889.25	19012.3	6488.32	6522.81	8843.61	3257.28	4722.45	11967.5	2029.74	18836.6	12831.7	10415	6138.96	7541.4	13220.8	47040.4	8261.3	16922	8576.18	12496.8	4054.7	13606.8	16455.6	10211.7	15631.5	8416.91
1.77_281.1495m/z		281.15	1	1.76567	0	0	0	0	8811.55	7067.44	7356.14	27983.8	7976.55	81500.4	1426.42	8070	30564.9	92608	96298.6	730.211	629.039	274437	4598.19	250355	3386.33	388.402	169534	42321.3	1368.97	152839	64914.2	55975.4	8561.54	26093.4	6084.58	28554.1	17.1663	93319.7	76048.5	44767.1	1487.58	81070.4	4255.55	58252.5	28631.5	11442.1	58367.2	3067.97	2785.7
1.77_297.1082m/z		297.108	1	1.76567	0	0	0	0	32565.1	49515.6	31188.7	44390.2	60490.9	35501	53012.6	22181.2	364369	71838.4	68884.5	30261.1	47826.1	99074.1	28339.5	111487	47624	18582.3	113572	156586	9613.56	77669.4	53858.8	40381.6	43438.8	27279.9	58411.6	39204.5	15326.6	148805	75243.2	47649.8	19031	25412.5	44689.7	38850.9	97553.2	82638	24055.9	23207.1	29653.7
1.77_331.1974m/z		331.197	1	1.77012	0	0	0	0	18206.5	5746.96	9319.26	13730.8	2019.76	74581.7	36092.5	191374	250826	36339.4	95549.6	1535.08	18915.8	58584	14345.8	43228.1	64414.9	1995.85	69198	177727	4587.09	68483.6	64465.7	23063	2631.97	55965.1	21953.2	57317.8	11747.8	37373.1	38527.6	27672.6	279.817	34191.8	49262.5	61560	94857.1	9883.91	38999.5	4067.62	70368.7
1.77_334.1607m/z		334.161	1	1.77458	0	0	0	0	16788	9718.43	11365.1	58138.9	14586	65027	34205.2	40135.7	325152	64888.9	83162.7	18137.5	15370	72752.1	17945.5	74484.4	38149.5	8924.95	91314.6	57573.3	4980.9	120052	53259.4	27684	12920.9	13054	39754.1	21332	13260.7	56858.3	102723	28555.1	5183.25	60741.7	54463.3	48911	161560	25518.6	33449.3	8142.69	12822
1.77_336.1224m/z		336.122	1	1.77458	0	0	0	0	10185.9	11459.2	11955.2	33146.9	12127.4	4231.98	15319.4	19686	63669.3	26519.9	19610.7	12433.7	10354.8	29687.6	6060.06	23158.2	18989.1	2906.55	23389.6	33693.3	3072.8	13862.1	28628.5	9101.31	5696.23	6202.27	16690	8554.69	5586.48	32374.5	52259.4	13279.1	1584.75	6024.69	21777.3	10924.3	114092	12111.9	3076.73	2051.3	3618.07
1.77_342.1659m/z		342.166	2	1.76567	0	0	0	0	120967	25834	42454.7	239569	36077	50346.2	64495.6	64214.2	464938	51767.8	40842	68887.9	47527.6	66089.9	107890	78819.6	118636	56966.5	129532	53222.4	3744.68	88280.8	98429.4	29031.9	15864.5	26452.3	107341	47017.4	36614.3	45797.1	338969	64129.3	14713	47381.7	282500	52304.9	408216	47375	63496.8	28930.4	28884.5
1.77_375.2349m/z		375.235	1	1.76567	0	0	0	0	37570.4	9239.36	15918.3	17233.2	12273.5	11015.2	41775.6	119096	21924.9	14283.3	42002.3	13594.7	25767.2	20585.3	14061.7	13384.2	64782.5	17992.1	17453.5	52085	4827.95	12357.5	26969.9	5605.1	8511.5	7850.71	34352.3	8442.58	11317.9	33575.2	23655.3	18166	49720.3	5102.16	77369.7	20982.9	25838.7	51379.3	8806.33	2541.06	6353.74
1.78_145.1128n		329.182	1	1.77903	0	0	0	0	74655.7	70125.4	28458.6	58116.3	67155.5	157440	68676.9	149814	232299	167575	130487	27665.8	62169.8	106194	47058.3	169424	105772	12837.5	110338	72350.2	6032.52	242555	112151	70412.7	28643.4	43110.4	46707.5	27662.3	25554.4	60649.6	89252.3	53861.2	13418.2	147788	61443.4	103456	174377	90291	65134.8	18192.1	21014.3
1.78_173.1286m/z		173.129	1	1.77903	0	259.444	0	503.689	17128.4	13184.9	8143.44	47742.9	7733.7	49841.5	8821.93	12637.3	53058.3	153359	26077.3	6797.89	12520.2	286481	12608.3	416979	7256.26	4536.7	571235	39630.5	9216.16	81783.3	67283.3	73611.1	7636.77	10178.3	15086.6	87197.8	5734.04	123711	109736	62131.5	5431.14	24744.2	11348.6	61445.8	20469.9	12664.9	144546	11392.6	8155.05
1.78_184.1083m/z		184.108	2	1.7835	0	0	0	0	2871.64	2232.55	660.93	1488.2	162.27	120585	77.2364	301.746	4980.52	83450.3	72452.3	19.4065	0	7958.2	2137.33	23921.7	142.395	1217.48	5469.6	280.13	5984.85	147155	28433.3	27923.8	138.782	44994.4	2078.58	5545.48	11904.2	3801.8	1214.55	16252.7	3264.8	85622.3	1232.82	68873.8	1062.94	1998.5	39045.7	3086.46	7053.12
1.78_195.1108m/z		195.111	2	1.77903	0	0	71.7731	0	5632.14	2780.72	4245.04	13690.2	1838.1	28505	11676.3	9397.27	20856.2	53740.6	16279.1	2020.85	5191.2	90322.5	10523	129371	3756.33	280.049	158794	11548.3	2942.82	34669.7	30883.8	21637.7	1296.34	6292.93	7606.85	23830.2	11888.1	40315.2	39216	23915.2	521.607	22953.9	5663.08	22631.8	20187.8	1262.74	46199.3	1325.47	4324.03
1.78_215.0486m/z		215.049	1	1.7835	0	0	0	0	51806.5	8368.74	11623.4	4017.04	11670.9	9224.46	57681.6	7609.71	5979.27	13966.6	9275.84	5407.7	19921.6	7260.27	14141.9	13151.1	6872.4	433.358	5198.4	5950.34	810.241	4496.52	7337.92	4706.06	19628.5	14400.9	3163.29	6177.35	3731.11	8750.98	3957.59	4575.74	5906.89	5714.46	7393.44	8416.44	5456.21	9274.34	6665.64	6315.44	14917
1.78_215.1392m/z		215.139	3	1.77903	0	0	0	0	316731	152543	339594	454121	188597	267858	242385	351702	569915	333687	561785	218564	183091	726836	166685	536282	370964	79248.3	570558	803787	110419	633512	503231	288675	89472.8	160153	258421	283244	71734.1	422606	616950	476858	64729.2	226710	163741	300549	583869	180081	175057	93168.7	165096
1.78_216.1425m/z		216.142	2	1.77903	0	0	0	0	30561.9	13502.2	33031.9	42964.4	17697.1	24962.6	23895.7	36906.9	57172	29539.5	59541.9	20916.4	16238.9	82193.6	15444.4	58903	35239	6849.89	58572	85447.5	11046	60035.9	55656.1	30213.3	8748.88	13112.9	23522.6	30045.9	5232.71	45445.3	55432	49752.3	6022	20860.6	18308.3	28141.5	57075.8	15585.4	17313.3	7993.78	18669.4
1.78_281.1263n		323.16	1	1.7835	0	0	0	0	258.434	614.801	2745.32	1950.72	2021.04	229189	1203.41	6735.64	7878.34	210218	173656	5507.63	1607.64	88962	2289.71	142427	3640.5	469.474	72768.4	1606.61	256.198	369402	79640.5	73841.9	1000.75	58654.5	1662.01	17911.4	238.165	18774.4	6187.45	38046.8	57.2694	202890	1539.47	151652	2134.07	1705.81	89432.4	600.041	8238.54
1.78_294.1450m/z		294.145	2	1.77903	0	0	0	0	46827	27811.4	26734.2	72715.6	27023.5	63323.1	66751.2	64053	293815	88422	137540	33124.4	63293.2	183646	41439.1	172674	69368.7	19979.2	190253	228972	10746.1	161800	114575	95713.3	22320.5	26834.9	71961.2	32418	19737.5	187879	104894	79782.1	13059.2	43698.5	49711	76813.3	244559	39398.5	25774.7	31004.4	29113.8
1.78_378.1330m/z		378.133	1	1.77903	0	0	0	0	42661.9	15965.8	36486.8	7324.3	36164.3	13939.1	11931.3	11531.7	59648.4	20847.6	30683.6	65641.8	24840.7	8924.33	28481.5	22552.3	48989.2	12955.5	8540.92	18422.2	3588.35	17601.1	7733.89	71079.9	22882.1	56894.3	34795.7	46345.6	22501.9	8561.68	17930.6	26898.2	19412.7	37428.8	31982.7	39031.5	11299.6	47121.5	28174.8	31159.6	60665.2
1.78_388.1959n		389.203	1	1.77903	0	0	0	0	1.81893e+06	517919	41760.6	1.20356e+06	505829	43907.9	2.16818e+06	448207	684702	56956.5	146635	433587	275912	74783.5	176141	50891.6	1.13003e+06	831072	55572.6	115981	16699.6	69274.3	111378	27646.2	574717	14792.2	1.77562e+06	71335.8	415994	62324	371149	67215.9	1.69805e+06	41577.7	837056	535553	487789	2.44713e+06	29563.7	309626	24103.2
1.78_425.1160m/z		425.116	1	1.77903	0	0	0	0	17774.2	1855.56	372.599	0	2416.92	13029.2	12706.3	0	8514.25	31383.4	74831.9	0	14443.6	125256	8276.1	88793.6	8105.86	3643.23	75873.7	80326.2	927.581	104711	90137.3	102838	4413.95	7635.21	757.231	77348.5	0	64627.7	9496.95	88934.7	1963.44	19182.4	981.405	68388.2	785.93	5598.42	24021	0	8966.7
1.79_196.1334m/z		196.133	1	1.78795	0	0	0	0	388.718	540.182	5245.74	669.343	0	11873.6	0	0	6287.58	3745.1	17004.1	227.581	8414.65	3265.51	506.73	24504.4	187.971	0	27950.8	0	2522.56	52650.9	19993	18996.2	0	1425.37	0	7613.72	387.384	2146.77	7138.24	15945	0	15852.3	0	25351.2	4472.58	0	10828.8	167.725	0
1.79_230.0960m/z		230.096	1	1.78795	2.01407	0	0	0	1035.97	2864.45	4480.78	1249.32	2964.73	2796.51	74.1045	388.265	58540.8	2532.27	22564.8	280.237	351.698	2168.66	919.198	11531.3	9219.17	2187.95	3735.11	38.733	7081.12	5022.48	984.94	29037.2	2579.21	15266.7	6746.55	4867.77	122202	666.976	19135.3	688.344	51937.9	1600.5	63073.2	2129.5	13505.5	29175.8	973.078	25202.2	4645.2
1.79_234.1581n		217.155	1	1.79242	0	0	0	0	159822	119285	52999.4	335875	119108	201946	243789	302469	1.02552e+06	182731	469898	124167	126045	669431	152773	596735	265365	57064.4	741667	863644	19986.6	626955	350327	308640	88720.7	130912	213711	131363	51692.9	584812	284809	290424	44283.8	142794	154016	247768	440513	171458	107590	79970.5	145874
1.79_245.1498m/z		245.15	2	1.78795	0	0	0	0	22850.4	15956.9	22037.2	17086.9	16429.6	237044	33125.6	97704.4	120596	238203	260155	13341.2	18039.1	179390	10976.2	235397	35601.7	6054.84	149127	181516	12385.6	318099	180090	86458.1	16558.2	108194	27163.2	85497.5	13558.2	148868	57133	140070	15353.5	235398	23825	182956	49047.3	24258.2	117540	13948.7	57575.1
1.79_247.1289m/z		247.129	1	1.79242	0	0	0	101.654	296061	483023	228431	1.07289e+06	406808	132114	272152	136809	258329	110474	127464	361186	242986	136980	249492	75124.8	412056	253397	159463	183838	70806.5	119216	208950	72534.1	240458	168592	128610	90503.4	124504	96446.7	952715	122919	261436	102983	423501	110099	541267	261442	124001	196288	173208
1.79_252.1231m/z		252.123	1	1.79242	0	0	0	0	378.477	0	382.791	1601.58	0	76566.3	178.485	665.148	4394.51	71821.9	46566.9	0	0	19348.4	341.084	44730.7	77.9237	174.236	14851.5	429.84	351.886	112738	35875.3	26460.4	0	18382.9	290.843	4295.9	0	7552.71	3477.31	13718.2	0	69060.9	0	48873.4	982.67	0	32846.5	0	2687.34
1.79_267.1339m/z		267.134	1	1.79242	0	0	0	0	107829	61362.6	72189.8	122415	56224.9	178908	122122	111008	248948	204417	241877	99540.2	145644	236427	84631.4	252295	124437	49725.3	236559	254399	26766.3	354480	150319	148853	57041.8	76655	88779.4	46346	41573.3	248470	123776	105763	60156.2	154483	145521	172058	269156	93246.1	80763.3	60044.7	44138
1.79_278.1864m/z		278.186	1	1.78795	0	0	0	0	9.23927	0	0	411.798	0	36405.5	23.0796	42.0264	5315.69	24963.8	41520.2	0	0	27033.8	377.504	47741.1	6.86391	0	23129.1	748.526	976.456	71511.6	6407.5	10656.1	0	4408.11	0	3342.28	0	8535.32	7091.37	3604.54	0	28694.4	0	35720.5	0	0	8840.27	0	366.653
1.79_286.1035m/z		286.103	3	1.78795	0	0	0	0	30681.9	102501	34982.4	155287	150831	12942	40512.3	13002.1	8485.05	4251.21	5796.96	60588.5	63301.1	6460.81	60231.1	9553.52	113846	27868.4	10361.2	11691.8	4168.72	10965.2	15093.8	3254.3	64434.7	9957.37	18527.3	5832.76	12361.5	8431.85	69154.3	6259.78	48469	10708.1	16701.5	5164.64	48558.9	91928.1	5880.46	40814.7	12241.3
1.79_295.1745n		260.161	1	1.79242	0	0	0	0	28738.5	24477.5	7590.15	46091.8	19209.1	143808	68123.6	58233.4	132240	120536	131528	17581.7	28499.4	63593.6	35333.3	48437.3	46264.2	5734.26	41836	152959	2287.55	224289	58714.9	25770.5	21160.1	58996.3	28141.7	18193	7222.62	40446.1	34581.8	59800.7	5553.2	111876	47933.3	104175	118739	47262.8	46021.4	12638.6	28067
1.79_312.1810m/z		312.181	1	1.79242	0	0	0	0	4799.65	4399.05	3674.38	1159.45	1803.66	86056.3	1351.02	4942.18	14127.6	90001.3	82773.6	965.882	1350.51	13388.6	1203.82	45337.7	2929.89	17714.3	11953.9	3181.09	1138.54	157821	43023	39379	1755.52	28279.3	9879.19	4925.41	221.742	3183.82	10506.1	28229.5	256.721	84022.3	1226.47	59476	22194.6	1940.75	39148.8	596.743	7354.86
1.79_327.1915m/z		327.191	1	1.79242	0	0	0	0	1775.96	842.564	54289.7	5137.46	0	138361	3577.95	29704.2	339562	108092	94581.9	11085.2	7890.61	32232.9	3292.69	60625.9	2463.8	0	36779.3	3256.34	14598.2	187418	40192.7	31857.9	653.582	31618.2	10853.1	6308.99	520.438	16406.7	14735.8	27728.7	28.2952	107489	1956.96	73366	22889.7	1469.58	46715.1	737.155	8333.98
1.79_354.1297m/z		354.13	1	1.78795	0	0	0	0	29117.7	64493.1	28304.3	58120.5	74849.8	15381	25879.6	9178.55	59850.2	14892.7	12180.5	35293.3	34932.5	8514.5	23249.1	9978.08	29846.4	15016.3	14123.8	15124.8	5909.6	10368.1	10505.1	5014.14	40414.3	21264.4	28418.2	9842.99	8578.57	13337.4	54941.9	9287.44	17596.1	8174.47	23351.3	11133.8	73161	72728.1	10544	23881.5	15898.4
1.79_354.2024m/z		354.202	2	1.78795	0	0	0	0	2431.44	0	0	1654.36	801.925	62817.5	1443.17	9285.6	4129.69	75189	80011.1	0	5216.86	67461.8	2552.86	146800	9339.81	306.302	22317.1	2668.81	191.557	103238	89395.8	54307.9	0	12911.1	546.223	11873.8	222.987	6308.66	2579.93	41186.1	252.261	52503.2	3756.53	42049.8	3986.84	3.40605	62627.9	0	2870.21
1.79_513.0958m/z		513.096	1	1.79242	0	0	0	0	46430.7	55296.1	56998.3	127383	122426	13133.3	8946.31	33347.8	6861.19	0	17301.8	2654.13	15596.6	0	23593	19051.5	552693	18965.9	3575.65	5399.85	0	3.94047	0	0	20286	1847.04	4161.27	18776.2	0	2002.06	67625.5	0	120692	11925.6	52929.1	4473.37	54861.8	31776.8	9913.81	54569	30101.8
1.80_1363.7036n		470.23	3	1.80132	0	0	0	0	45283.9	631.976	325617	19799.4	156194	84336.6	189419	4.38969e+06	23335.3	4.16655e+06	40794.3	20589.3	1.86344e+06	178725	5818.73	23077.7	165583	6762.26	34301.6	111090	33564.5	143037	2.1669e+06	37103	21711.4	34783.1	353678	103011	11081	519588	325629	839527	307350	307665	216826	15536	17047.8	1942.11	21846.5	30624.7	37015.8
1.80_168.0788n		210.113	1	1.80132	631.391	2779.27	1041.37	1956.07	20119	16581.9	12806.7	19872.8	20883.6	878516	5944.39	9700.93	43569.9	819212	606888	8706.35	8088.84	210893	16943	504733	16528.4	10654.1	109731	10143.6	22259.8	1.2173e+06	380338	299059	6143	271189	14505.9	65848.3	34883.3	60982	42442.2	224780	11431.5	746425	13438.5	565927	21162.3	14941.3	377090	12578.7	46455.9
1.80_213.1235m/z		213.123	1	1.80132	0	0	0	0	8127.86	4666	2881.2	8797.97	2161.46	166249	2143.48	292.888	17161.8	168291	93496.9	1720	1484.49	57726.6	3922.64	174741	2425.55	6823.2	47139.9	3500.08	2937.52	236557	62054.8	52872.7	3236.65	43056.1	7075.43	25750.7	4824.51	19678.9	24626.7	25933.2	1222.27	145350	3508.96	119188	9303.77	5018.78	71240.4	2348.74	6550.43
1.80_217.1184m/z		217.118	1	1.80132	0	0	0	0	1657.57	2053.97	2668.11	4411.86	549.979	35927.2	0	323.881	7164.59	32048.9	31516.5	1886.36	212.304	24381.1	2009.33	23933.6	0	1634.28	29406.9	18762.7	1770.44	40752.3	17819.5	15665.1	160.763	23694.9	3245	21058	2796.82	17947.5	10473	20276.5	0	49363.2	298.53	54831.1	4699.72	0	25986.7	5328.41	10130.1
1.80_232.0969m/z		232.097	1	1.80132	0	0	0	0	1309.34	0	0	1141.89	0	50275	0	0	3544.84	54417.5	27979.8	0	0	41471.5	1498.47	53777.2	0	0	38756.1	3132.57	0	54795.8	20811.8	20468	0	12545.1	0	9957.58	433.421	18058.8	6273.21	11624.6	58.8611	45918.3	112.767	29469.7	306.719	0	25105.2	0	1312.41
1.80_256.1657m/z		256.166	1	1.80132	0	0	0	0	609.443	632.191	299.465	398.587	627.787	61693.3	286.337	0.472364	5076.17	57505.3	34898.5	0	706.878	5952.48	399.853	9596.81	280.714	248.734	5480.69	476.507	630.321	71949.2	25292.3	17201.2	0	20170.3	664.154	1282.4	627.012	2241.8	3369.75	17187.3	0	41735.6	1314.03	34219	5514.58	1145.7	19997.9	0	4984.38
1.80_270.1580n		293.15	1	1.80132	0	0	0	0	7359.38	2888.57	15.2566	3282.58	2614.23	115769	3193.67	3106.12	14608.4	109383	78997	547.2	48.2515	47053.5	1803.69	84924.1	770.915	1989.8	37541.6	3650.19	1991.69	170825	43151.5	37583.4	360.703	26219.3	2396.14	10664.9	611.461	12142.3	9351.24	22043.4	3922.94	102061	1720.54	62335.7	9863.9	705.442	42974.5	399.964	4266.95
1.80_281.1132m/z		281.113	1	1.79687	0	0	0	0	54802	39782	41158.3	40886.2	28430.3	49166.5	46132.7	61883	100059	51998.6	109278	34663.3	58607.9	138461	33366	136337	39441.5	42235.6	151212	192685	32657.1	125851	67819.9	74521	17619	26420.6	48645.4	33327.5	15217.1	136542	71130.3	63794.9	14949.6	34925.4	31514.5	74045.7	122471	28836.2	17941.5	22510.3	33575.1
1.80_322.1872m/z		322.187	2	1.79687	0	0	0	0	24720.8	50563.3	31482.8	40602.3	48028.9	32897.2	95185.9	49559	78065.5	61446.1	77205.8	35599.7	94539.5	76246.2	42067.1	28933.3	92147.7	17717.2	46178.3	206550	9243.85	41122	54625.2	12736.4	25275.6	27586	35862.4	23606	5554.72	187263	44639.3	50196.8	25325.9	23256.5	53332.6	45100.1	57410.9	51345.6	20066.4	23329.2	33065.6
1.80_366.1428n		367.15	1	1.79687	0	0	0	0	1.15485e+06	1.92682e+06	722841	1.06906e+06	2.24909e+06	1.17583e+06	2.00178e+06	888971	439745	1.43207e+06	589620	1.40937e+06	1.70356e+06	666597	628493	674678	1.18544e+06	583560	611915	1.12023e+06	162070	666599	618149	381916	976012	1.81325e+06	979539	1.00814e+06	264524	1.75226e+06	1.07784e+06	1.2877e+06	1.37644e+06	916212	692185	680112	744469	1.30578e+06	856748	1.03589e+06	1.10611e+06
1.80_384.1150m/z		384.115	1	1.80132	0	0	0	0	189856	354256	259706	303140	325946	148048	516874	241726	160249	101783	84586.7	323029	195568	145116	197238	106460	183891	70595.7	99394	136807	38836.4	79558.8	117646	77449.8	176070	67729.4	143466	58023.5	139036	151062	182471	52991	187688	86811.2	225275	107557	266254	316544	40543	173393	88877.2
1.81_155.1311n		173.165	1	1.81023	1361.85	7031.67	1562.74	5590.07	91559.9	70427	19849.1	54801.2	7213.73	944579	1831.14	9453.64	12256.8	596988	4.59493e+06	6640.47	3037.43	959613	78062.3	3.36718e+06	3071.92	36203.3	598918	49538.2	100010	6.48978e+06	539898	1.08672e+06	4278.92	643496	6227.35	550632	7523.93	212194	240656	231797	5012.5	535482	26247.9	2.29637e+06	13849.6	2380.98	1.62806e+06	3842.2	236584
1.81_174.1682m/z		174.168	1	1.81023	0	0	0	0	6000.46	4960.76	969.955	2235.62	0	84576.8	0	0	489.221	57126.6	438382	143.36	0	86359.3	4637.93	311362	0	2039.87	44876.1	2393.21	7100.75	628305	44607.1	101403	0	58575.4	0	48320.8	0	17298.9	17156.3	18400.7	0	43371.1	1200.22	222562	314.266	0	158362	0	17426.5
1.81_191.0581n		209.092	1	1.8147	15.3034	118.917	76.8661	222.803	474382	482538	421798	499561	620425	202246	425102	131990	273254	192287	227651	481083	750358	255290	514707	130406	473951	194438	212491	1.06257e+06	61281.2	149261	155531	104978	533947	337209	253363	301750	81036.3	329659	255835	167795	500600	137162	150359	218374	341388	634861	161163	364186	544958
1.81_231.1340m/z		231.134	1	1.80578	0	0	0	0	2101.84	194.288	876.167	2677.07	1714.86	21528.1	419.143	23846.2	16775	15284.6	17906.7	0	0	31130.7	2462.73	30329.4	246.605	0	30096.9	2475.34	505.149	46318.2	14268.5	15225.4	121.565	3442.09	2436.03	6353.34	6403.49	8722.52	5682.71	9202.01	267.961	22338.8	2104.91	12008	10899.1	1893.53	9174.26	1958.63	764.794
1.81_240.0359m/z		240.036	1	1.80578	0	0	0	0	2753.17	0	524.417	15965.9	0	29666.9	0	0	4619.73	82332.1	27880.3	0	0	64637.6	3322.28	73965.2	0	0	155041	3603.99	2408.05	52102.5	85802.7	23895	0	597.819	1075.76	32794.1	0	27910.7	56293.8	21496.6	0	55188.9	1397.06	11990.4	0	0	38578.6	0	254.38
1.81_240.1019m/z		240.102	1	1.8147	0	90.9375	0	140.53	113821	199119	51660.2	170852	242021	48624.1	59019.4	41450.6	23724.6	74848.7	32640.9	109407	71645.8	31703.7	103145	38948.8	79002.2	17190.7	25676	32116.2	12326.2	15963.2	24021.3	13211.7	78186.5	55072.4	33859.9	64823.1	14473.5	61445.6	103241	35430.2	94767.6	38977.5	82018	38255.4	76668.2	99858	69629.6	75731.4	37734.4
1.81_286.0913n		251.077	1	1.81023	0	1026.07	0	954.791	661840	726476	329980	1.16691e+06	1.04568e+06	147861	478485	282844	160376	101552	98087.3	455096	486536	90221.6	172878	115673	842180	496633	131677	287322	111475	126788	105545	71284.2	273532	282594	437520	99491.3	155758	107697	716035	68241.2	250814	128936	143274	102832	219404	1.12444e+06	133191	312512	389688
1.81_311.1237m/z		311.124	1	1.81023	0	0	0	0	252998	362596	160964	979804	256417	92042.9	273255	116750	365698	125179	131016	236465	167386	181327	206821	128383	392672	237286	200888	192530	63435.1	153294	157595	68097.9	195259	43990.4	149215	43939.6	144643	230889	825485	75779.4	239619	76019.8	459992	124697	620130	251091	46884.3	160874	52810.6
1.81_312.1301m/z		312.13	1	1.8147	1059.15	660.811	598.928	703.333	988780	2.59254e+06	765925	2.96372e+06	3.65559e+06	154212	897791	241557	255220	80939.7	79912.9	1.61319e+06	1.47743e+06	66747.8	1.31993e+06	133115	2.29861e+06	635854	95161.6	130606	88690.4	107008	117152	42322.6	1.64602e+06	224066	535825	72538	231439	106005	1.54889e+06	46164.6	1.24509e+06	181547	596263	113498	2.13389e+06	2.7814e+06	86080.5	1.31728e+06	310011
1.81_464.2501m/z		464.25	1	1.8147	0	0	0	0	25236.2	7045.68	12576.5	58269.6	1793.9	1235.13	27824.1	34458.8	116930	6349.07	18934	16131.4	8541.65	12087.8	3724.92	52228.6	21313.6	3286.77	223594	3022.2	1057.92	2948.27	5511.57	1699.88	34.6191	575.067	17696.4	3459.32	389.257	5365.44	175417	26187.6	1821.08	6722.13	7629.43	3391.05	1.67272e+06	6205.16	1414.82	2712.19	10411.8
1.81_475.2276n		476.235	1	1.8147	0	0	0	0	1.2444e+06	1.09164e+06	2582.56	1.40807e+06	1.11116e+06	4255.75	3.44143e+06	169133	1.44186e+06	7965.41	5750.05	217568	221569	15636	323492	3669.66	2.52915e+06	1.96351e+06	27937.8	56177.2	3935.47	14340	11085.5	13077	1.00862e+06	543.613	1.46937e+06	255804	582987	20808	469797	5401.42	2.25252e+06	840.35	1.60768e+06	0	391781	4.83985e+06	11793.1	574775	2456.36
1.82_102.0473n		120.081	1	1.82362	41.0505	15503.8	2208.66	14202.3	1.45821e+07	1.32236e+07	9.7762e+06	3.06073e+07	1.5478e+07	3.41164e+06	1.21562e+07	8.34104e+06	1.62216e+07	3.91819e+06	3.47824e+06	1.08743e+07	1.15562e+07	4.21595e+06	8.31676e+06	3.99991e+06	1.72231e+07	1.17346e+07	6.90386e+06	5.6881e+06	2.97172e+06	2.71721e+06	6.78467e+06	2.03087e+06	9.35623e+06	5.24553e+06	1.06015e+07	3.34064e+06	6.77478e+06	5.06729e+06	3.15223e+07	3.55045e+06	1.07656e+07	3.891e+06	2.26074e+07	3.92257e+06	3.05224e+07	1.55518e+07	3.261e+06	9.24789e+06	6.74519e+06
1.82_121.0843m/z		121.084	1	1.82362	0	261.926	0	389.749	1.29318e+06	1.15817e+06	861167	2.7018e+06	1.37411e+06	295294	1.06386e+06	744641	1.42942e+06	350561	313287	974194	996176	374636	727091	352891	1.57476e+06	1.04011e+06	599782	504912	265968	239544	602139	177839	845314	463625	958968	292365	611686	453585	2.76826e+06	306999	966640	340716	1.98793e+06	350690	2.7531e+06	1.386e+06	287140	817283	596958
1.82_166.0862m/z		166.086	1	1.82362	6958	77021.3	14179.3	69747.2	7.25395e+07	6.58135e+07	4.93323e+07	1.47971e+08	7.77025e+07	1.77002e+07	5.92377e+07	4.08045e+07	7.92098e+07	1.97169e+07	1.73074e+07	5.48715e+07	5.56756e+07	2.05222e+07	4.16501e+07	1.94114e+07	8.34441e+07	5.63831e+07	3.33506e+07	2.81138e+07	1.49466e+07	1.32203e+07	3.20294e+07	9.85661e+06	4.39375e+07	2.56618e+07	5.06947e+07	1.62994e+07	3.24721e+07	2.26309e+07	1.37531e+08	1.66228e+07	4.88742e+07	1.76371e+07	9.79161e+07	1.75929e+07	1.30727e+08	6.99121e+07	1.45789e+07	4.04856e+07	2.89725e+07
1.82_168.0926m/z		168.093	1	1.81915	0	0	0	0.650641	284607	259310	181462	580332	311447	73392.8	230750	155872	290487	81344.6	62724.7	210551	221975	77817.4	150440	81004	317362	215036	116084	108996	58329.2	56939.8	123771	35466.2	171419	97074.1	189971	64644.8	128194	95350	538497	65310.1	201302	73322.8	386449	67335.9	560178	288927	60820.4	157837	121915
1.83_101.0794m/z		101.079	1	1.82807	0	129.913	55.1726	69.8542	509.002	519.877	167.098	105773	738.295	21211.9	10897	0	5185.36	29786.7	33208.4	283.67	4167.61	127033	102.207	203581	1401.02	0	1.83227e+06	1.6831e+06	3411.75	57756	40204.3	14796.5	9022.51	34071.7	716.042	44519	726.48	188609	212427	56277.1	5071	22636.7	542.168	15291.4	833.421	2685.88	45268.1	36.5888	42339.6
1.83_207.1127m/z		207.113	1	1.82807	0	0	0	0	66056	74547.2	66416.1	100768	61855.7	145488	64416.7	46080.8	69423.2	141431	101045	64474.7	58996.7	81311.3	55792.3	106783	65690.2	51188.6	71767.1	26170.4	23925.6	148110	64959.7	59397	46406.9	71715	52462.8	48333.2	79944.7	56241.4	67342.7	44439.5	61554.6	119596	82690.8	107867	81138.2	58907	60186.9	42043.9	43109.8
1.83_225.1233m/z		225.123	2	1.83252	0	0	0	0	372.764	435.713	455.747	0	0	245994	3030.45	1580.25	5925.43	310922	206090	764.52	627.037	58020.1	2259.04	113024	824.149	0	24495.7	5689.73	1071.24	269914	108676	49839.4	1597.28	88104.9	4201.25	19399.6	1707.1	18532.6	0	58898.3	0	238225	478.915	204001	546.165	326.207	98358.6	425.227	8798.43
1.83_268.1422n		301.174	1	1.83252	0	0	0	0	31765.6	46649.8	33830.6	108612	77675.8	258132	81845.2	82816.1	403600	241967	261743	43016.5	58006.8	133166	47151	207850	83175.1	14750.7	118380	63473.6	16953.5	403384	159669	104930	27746.2	79856.9	67930.2	35649.3	17091.3	60585.8	120761	105306	15859.6	241276	53082.6	209687	314550	82368.9	126147	34874.4	19749.8
1.83_295.1287m/z		295.129	1	1.83252	0	0	0	0	151672	46116.4	71719.1	111628	40711.6	141797	78361.1	108578	353511	136173	203598	69663.4	138347	284143	86908.1	274276	104637	59670.6	276591	408370	32784.2	243461	189987	150080	63036.7	68851	126283	72625.2	25528.7	294190	106585	136780	27007.4	77594.5	76180.2	185855	248880	109717	46043.8	57346.4	41438.9
1.83_331.1973m/z		331.197	1	1.82807	0	0	0	0	76762	80817.7	3853.5	13769.7	4423.09	422393	48759	79045.8	253202	56279.1	201037	263.945	21949.5	61615.6	25148.3	48750.6	67906.3	26549.4	66678.1	306426	1116.43	80306	78460.4	29072.9	865.499	275977	28361.8	145196	4947.81	48582.3	31153	28688.2	1545.01	70622	50058.6	127126	150123	64001.9	90678.7	3645.98	295788
1.83_411.0769n		412.084	1	1.83252	0	0	0	0	36379.3	2299.33	45821.9	19887.6	0	4.05024e+06	658.593	7139.98	32212.8	3.39494e+06	1.45877e+06	5468.22	0	422465	17283.2	1.34979e+06	0	4101.53	379962	253528	16831.3	4.12207e+06	905676	1.96534e+06	0	3.08456e+06	29914.4	386172	0	417655	128781	652354	0	6.57399e+06	2739.51	4.10865e+06	0	0	2.35181e+06	0	429327
1.84_279.1338m/z		279.134	1	1.84143	0	0	0	0	106867	63610.7	91508.7	139130	56240.9	198387	60054.5	89799.6	207474	212592	277649	52391.2	41891.6	412492	49109.8	389093	101319	31536.4	355777	298329	54622.1	396159	282382	182301	36483.6	91820.2	84917.7	158880	15633.2	273374	220325	323233	18262.4	171427	40618	196529	165584	65575.8	117489	30321.2	70180.2
1.84_280.1422n		281.149	1	1.84143	0	0	0	0	130988	78480.3	50628	213395	80301.4	531450	175274	366514	517160	1.08115e+06	568883	85763.8	214283	708799	105767	674309	207689	46774	853458	601264	18311.4	962826	440732	390961	85439.1	313004	118166	115941	35555	566744	253949	269318	45224.8	433297	171717	516647	284063	136490	220111	54538.8	136756
1.84_298.1284m/z		298.128	1	1.84143	0	0	0	0	34032.5	38967.3	16086.7	620104	131502	12060.6	5843.8	7820.41	7917.72	11173.7	20555.8	6571.56	18572	18150	28534.3	21869.1	460215	105500	31872.9	49.9997	7033.11	39187.9	11438.1	4050.79	29182.4	194.517	1891.2	7384.58	557.881	7678.08	619458	532.799	40596.2	10642.1	47745.5	6179.61	228183	62600.1	7278.55	30169.8	1224.05
1.84_605.2820m/z		605.282	2	1.84143	0	0	0	0	219467	256685	172044	690355	1.42054e+06	35518.5	1.77502e+06	5.84253e+06	332082	350256	37697.4	191968	1.14532e+06	27527.9	411496	26780.8	1.70361e+06	264127	56337.9	92453.8	15243.4	543421	1.26338e+06	63625.5	322825	6688.2	559150	54026.4	635447	145667	808142	458601	895953	340666	1.65774e+06	20829.7	297611	272180	44342.2	500256	174551
1.85_208.1333m/z		208.133	1	1.85035	0	0	0	216.368	1928.14	2504.51	2087.41	2063.25	3032.79	162722	20.9246	245.081	1678.15	137634	130033	173.131	44.6032	43389.8	1333.93	131006	574.381	0	22021.4	851.526	2847.34	209715	75556.1	55811.3	912.509	40200.5	351.704	17246.6	1556.91	7793.68	4357.22	51618.7	935.106	131735	160.323	107472	1146.16	1154.39	63601.1	840.958	6816.6
1.85_212.1283m/z		212.128	1	1.85035	0	67.319	71.5864	59.0332	0	0	0	0	0	43703.3	41.9266	798.224	818.445	39064.1	25969.3	0	0	6330.61	0	18244.2	0	0	5806.25	233.223	0	65633.7	16188	7183.87	0	15695.4	0	2231.21	271.722	1056	444.114	7519.26	0	39150.3	417.433	29018.7	641.835	0	17426.5	217.499	580.724
1.85_218.0726n		219.08	1	1.85482	0	0	0	0	18798.7	3206.21	332.157	87837.9	0	220706	12771.4	2718.04	15187.4	153758	894947	858.919	0	293954	10726	531231	462.127	233.142	256672	55486.5	5224.05	353540	767067	400985	4480.83	20736.4	6579.79	23511.5	224.398	364398	361808	348891	805.817	131774	3164.57	143892	285934	2837.21	40628.3	1379.19	6276.72
1.85_219.1107n		220.118	1	1.8459	183.994	2204.01	294.706	1722.32	4.11382e+06	1.03357e+07	5.57199e+06	8.16135e+06	1.28706e+07	1.88426e+06	5.2495e+06	2.35342e+06	1.75243e+06	1.61223e+06	1.47851e+06	7.78263e+06	6.54237e+06	906284	4.84254e+06	1.17356e+06	7.11979e+06	3.30029e+06	991780	2.50456e+06	1.41135e+06	938390	1.29582e+06	664604	7.38888e+06	3.94528e+06	3.96283e+06	1.9344e+06	1.22311e+06	1.3378e+06	5.20503e+06	1.255e+06	5.98462e+06	1.41515e+06	2.65924e+06	2.02681e+06	6.25662e+06	9.26209e+06	1.5433e+06	5.73083e+06	4.24703e+06
1.85_220.0846n		221.092	1	1.8459	0	0	0	0	188634	136319	157335	585009	135151	212597	482683	123640	328972	363768	175442	93784	210718	209147	137120	182333	299171	164938	390573	286144	38058.9	866082	238318	282830	255279	162609	363779	129900	40784.5	157361	728340	163737	186147	178546	366138	201190	354439	137265	120969	140047	182865
1.85_239.1392m/z		239.139	1	1.85035	0	0	0	0	3702.46	0	207.598	9783.01	0	265147	0	0	11289.4	188579	156760	115.916	572.534	102131	233.419	159611	419.095	270.565	135679	0	145.533	229440	74900	37134.1	499.279	32405.3	3052.18	21271.1	5121.99	18547.6	42825.3	46825	315.993	167289	1841.72	119641	354.081	206.987	66677.6	1318.36	1548.77
1.85_247.1109m/z		247.111	1	1.85035	0	0	0	0	102008	27676	112062	112063	44626.9	233526	62254.7	255181	124506	249758	262294	49890.1	57812.2	296915	57141.3	275276	126401	18713.2	196147	196721	40583.8	323248	258885	112517	26333	53065.2	81867.8	90116.7	16413.5	209490	231097	176642	18608.6	177011	53855.9	190299	136176	29675	122160	31528	55759.8
1.85_268.1522n		291.141	1	1.8459	0	157.163	0	472.452	44414	47934.4	159640	66176	45423	161010	106534	59176.1	4357.87	25076.5	70514.6	46161.8	43385.9	34941.7	36135.4	194612	168574	160646	151353	482050	126059	103820	64647.5	94107.7	41993.6	74146.3	11762.4	44418.1	66985.6	37478.8	267446	57480	71082.9	53559.4	24568.8	69395.3	1300	92653.1	7391.77	12668.3	113544
1.85_343.1865m/z		343.187	1	1.85482	0	0	0	0	16606.2	13902.6	7048.84	71101.1	11125.4	505870	27287	18683.2	63349.5	467736	136709	11397.7	8182.48	78996.1	14393.8	72002.6	39087.6	2105.85	56393	29518.9	5065.28	380737	104233	39293.9	5811.73	140762	13946.9	17546.3	9299.24	39807	70684	37051.6	4462.03	111258	59605.5	265080	89979.2	10189.7	101213	5158.24	16166.5
1.85_531.2804n		532.288	1	1.85035	0	0	0	0	3346.09	18.0215	228176	109111	0	39844.2	535873	568681	35119.8	30286.2	98500.2	19858.1	91193.1	144317	44190.8	6733.76	72633.9	0	1571.26	30846.5	55471.4	4578.82	645684	7997.35	10442.3	3688.51	544520	2156.96	5110.12	26477.9	47929.5	913633	33611.9	202866	72409.7	19531	55385.2	0	7537.55	23893.2	3132.61
1.86_206.1177m/z		206.118	1	1.85927	0	0	0	0	774.564	653.988	1234.64	7352.09	814.114	75428.9	877.523	0	0	40372.7	37649.7	1462.06	0	36828	1803.22	153147	0	0	57965	0	1109.51	63190.5	27102.1	21282.3	843.879	11316.3	742.438	11850.1	2558.31	15472.6	22897.4	14575	534.912	61402.5	288.244	32686.9	2810.66	0	17913.6	1057.53	484.88
1.86_259.0950n		260.102	1	1.86372	0	0	0	0	159667	447386	284170	165430	332739	118404	233523	197586	171932	87572.4	134364	340494	239720	109195	147428	101971	238859	132407	65787.6	142300	84483.6	128203	99244.7	65987.3	225592	110324	96452.2	71407.1	47137.6	242855	159412	81258	215474	68685.4	107179	95085.9	278015	303344	48187.7	109797	140860
1.86_259.0990m/z		259.099	1	1.86372	0	0	0	0	990971	2.95169e+06	1.83756e+06	1.13399e+06	2.13312e+06	744829	1.46467e+06	1.30404e+06	684552	560989	820244	2.17144e+06	1.53257e+06	563632	901565	570435	1.45071e+06	883505	336269	743473	540117	707517	586542	348287	1.47722e+06	707823	579842	450129	296295	1.42766e+06	1.03158e+06	473083	1.34823e+06	443118	666219	593414	1.57009e+06	1.99139e+06	325548	720251	907285
1.86_288.1917m/z		288.192	1	1.85927	0	0	0	0	36266	22745.2	29772.1	49704.5	27752.6	44355.4	45175.3	57923.1	81510.3	241950	85915.5	30023	101436	127878	34554.6	123229	54768.8	9089.43	126976	122886	5932.57	95971.2	66291.5	43600.9	22293.3	23114.3	55706	28206.1	11437.8	202788	56935.1	44589.9	14386.5	35033.7	38250.6	80270.4	115085	34444.3	17697.5	21005.7	23356
1.86_347.1924m/z		347.192	2	1.85927	0	0	0	0	34872.4	17032.5	17671.2	77684.3	19828.4	18234.7	91969.8	165667	310150	45634.9	97578.8	15222.1	31120.1	34155.7	25978.4	29167.6	98917.9	12287.3	41132.6	93090.7	18427.9	32773.6	63679.8	20749.2	7268.8	23158.7	57591.4	28830	20931.1	58868.3	113779	38029.6	13275.2	22007.9	80738.9	38503.8	174792	13903.9	24847.3	6737.96	48693.1
1.86_354.0788m/z		354.079	1	1.85927	0	0	0	0	35849.9	9626.26	12286.5	21931.8	9628.28	27291.8	6910.56	11836.3	118733	25136.5	55054.6	7324.53	12189.4	121620	35281.6	41121.7	42470.9	19441.4	491193	125024	1594.09	47409.2	110777	157245	11355.9	7086.59	44798.1	247780	23794.6	132109	21321.5	117242	14116.2	56882.8	28097.7	26140.5	20999.2	22719	88589.1	16434.9	20373.5
1.86_359.2652m/z		359.265	1	1.86372	0	0	0	0	41752.7	4312.63	20094.8	37772	3587.38	20737	142896	560813	190646	26245.1	122876	19958.3	33272.4	37476.7	73769.5	10675.6	97562.7	4899.81	21606.4	120143	18111.7	27617.7	124348	4897.9	7870	4760.64	64639.2	11073.7	7546.58	61362.3	54284.3	98579.5	12619.4	25836	107681	39224.6	107643	3694.69	13378.5	6645.17	18504.4
1.86_417.2456m/z		417.246	1	1.85927	0	0	0	0	2.35976e+06	649134	378869	878040	743722	263125	780146	851776	922396	164395	285987	525261	704419	356594	470150	265674	1.86786e+06	507291	467144	1.04772e+06	163342	257859	621559	247828	332028	400733	628230	484502	201148	184731	593805	388239	331941	131731	864376	584213	1.03023e+06	1.05481e+06	546650	277255	774489
1.86_601.3347m/z		601.335	1	1.86372	0	0	0	0	205351	427103	91989.1	294470	758953	16279.2	58543.5	75970.7	83669	8501.26	24031.5	245628	221992	8392.39	152208	3108.73	301228	43583.9	1009.68	41116.4	7753.73	3384.64	18795.1	0	245943	43947.6	102606	28511.8	15325.2	19249.4	123519	12597.4	101264	10594.4	33479.7	19309.6	569617	631685	11404.9	289649	40420.8
1.87_197.1286m/z		197.129	1	1.86818	0	316.365	0	551.706	10696.6	2736.02	4765.47	12979.8	1232.77	132797	2717.2	4013.25	38421.4	161651	103233	840.4	901.372	121680	6861.24	166319	2737.67	981.361	160932	9900.93	5529.53	190271	76207.7	82611.1	3311.4	42206.9	15427.5	41686.1	24711.1	50860.1	43119.8	48878	1836.24	124777	13397.2	89020.6	8980.8	5453.55	54887.9	5408.95	9051.04
1.87_219.1340m/z		219.134	1	1.86818	0	0	0	157.835	539845	224945	115984	747435	272682	308593	895422	723357	1.11262e+06	707072	1.0865e+06	276631	307833	900208	259655	740618	616797	305710	1.01736e+06	1.57579e+06	61544.4	709715	688886	441991	381271	146336	525999	243358	178698	1.40899e+06	529260	470544	349157	164115	540732	501312	874059	1.01996e+06	133157	330787	167127
1.87_220.1372m/z		220.137	1	1.86818	0	0	0	0	55134.1	16788.7	7759.88	68969.9	22683.7	29908.2	90821.1	76534.3	119896	68583.4	122637	22177.9	24495.6	100235	22694.8	77863.8	63536.7	24930.2	101279	169043	5100.52	76026.5	71651.9	53622.6	33534.9	11237.8	51650.6	21414.5	19274.9	153239	50370.9	50760.8	30467.4	19267.7	56276.4	48116.2	90425.2	103667	14994.4	29853.5	13453
1.87_230.0482m/z		230.048	1	1.86818	0	0	43.8503	0	3059.39	1317.55	309.664	2266.81	0	170237	0	0	10348.3	164972	83863.6	0	0	94246.7	2524.54	112913	0	440.847	56236.6	4124.21	0	208115	48735.4	28101.4	0	46165.5	0	18498.1	0	28285.6	9961.51	20412	0	112742	0	102569	3749.74	0	66040.4	0	3803
[truncated: 2,357 more rows]
[truncated: 28 more columns]
